# Supplementary material for: QTL Mapping Using a High-Density Genetic Map to Identify Candidate Genes Associated With Metribuzin Tolerance in Hexaploid Wheat (Triticum aestivum L.)
Source: Front Plant Sci. 2020 Sep 17;11:573439. doi: 10.3389/fpls.2020.573439 (PMC7527527; doi:10.3389/fpls.2020.573439)
Supplement: Supplementary file 2 [file Table_1.xlsx]

## Sheet: Sheet1
TABLE S1 The phenotypic data used for QTL mapping
RIL ID	Visual Score (VS)	Standard Error (SE) of VS	Reduction of chlorophyll content by SPAD (RCC)	SE of RCC	Mean value of chlorophyll content by SPAD (MCC)	SE of MCC
RIL001	4.33	0.333333	24.3	1.70098	12.7	0.80829
RIL002	10	0	18.77	1.79382	25.6333	0.766667
RIL003	4.33	0.881917	30.3	2.40069	14.2667	1.29786
RIL004	6	0.57735	14.23	0.433333	25.4	1.5308
RIL005	5.67	0.881917	21.07	1.27192	20.5333	0.548736
RIL006	3	0	30.97	2.22586	12.6667	0.906152
RIL007	4.67	0.666667	20.53	2.8002	19.2333	1.93592
RIL009	5	1	22.83	1.64756	17	3.03699
RIL010	3.33	0.881917	22.87	1.86577	11.7	1.89033
RIL011	6	1	20.73	1.31951	16.4333	1.57621
RIL012	2	0.57735	22.43	1.32958	14.8667	1.91688
RIL013	3	1	20.2	1.5695	21.5	1.89033
RIL014	6.33	0.666667	13.53	1.40752	23.3	2.05264
RIL015	3.33	0.666667	25.17	0.819214	13.4	0.6245
RIL016	3	1	23.8	0.208167	8.9	0.264575
RIL017	4.33	0.333333	29.13	0.536449	7.66667	0.120185
RIL018	4	0.57735	38.03	0.617342	2.36667	0.384419
RIL020	3.33	0.333333	28.67	0.817177	4.6	0.208167
RIL021	6	0.57735	16.43	1.59618	20.1333	2.78648
RIL022	8.67	0.881917	15.33	1.38724	22.6667	1.50591
RIL023	2	1	29.43	1.3776	5.8	0.5
RIL024	2	0	39.17	0.384419	2.73333	0.0333333
RIL025	10	0	18.27	2.31397	21.4	0.757188
RIL026	4	0.57735	24.9	1.06927	9.86667	0.589727
RIL027	5.67	0.666667	24.97	0.808977	10.9667	1.40752
RIL028	5	1	29.67	2.18352	7.8	0.5
RIL029	9	0.57735	16.2	2.2745	21.9667	3.20538
RIL030	0.67	0.666667	28.33	1.21289	2.96667	0.592546
RIL031	2	0	31.27	0.74461	6.96667	1.35442
RIL032	5	1	20.03	2.14269	18.9	1.22202
RIL033	7	1	28.1	1.8037	17.3333	0.384419
RIL034	6.67	0.666667	14.03	1.14649	23.2667	2.60342
RIL035	7.33	0.881917	21.03	1.63333	22.8333	1.88886
RIL037	1.33	0.333333	30.17	0.643774	7.1	0.52915
RIL038	7.67	1.20185	20.97	1.26798	15.9333	0.233333
RIL039	2	0.57735	30.77	1.83515	9.2	0.873689
RIL040	1.33	0.333333	33.3	2.30651	10.4	0.72111
RIL041	3.33	0.881917	29.6	0.757188	8.43333	0.717248
RIL042	3.33	0.881917	26.83	1.71302	17.8667	2.13333
RIL043	5	1	10.3	1.4	19.9667	0.491031
RIL044	3.33	0.333333	39.77	0.635959	3.8	0.665833
RIL045	0.67	0.333333	34.23	0.938675	3.76667	0.440959
RIL046	5	1.1547	33.2	0.51316	3.73333	0.371184
RIL047	5	0.57735	28.57	0.69602	11.2	1.48436
RIL048	5	0.57735	22.83	0.581187	15.7333	1.99193
RIL049	2.33	0.881917	21.2	1.6773	13.7667	2.80139
RIL051	3.33	0.666667	32	1.95533	5.2	0.23094
RIL052	2.33	0.666667	29.13	0.517472	4.2	0.862168
RIL053	6.33	1.33333	9.9	1.20554	26.3333	1.49926
RIL054	7	0.57735	8.2	0.51316	21.9667	0.578312
RIL055	6	1	13.37	0.448454	22.8667	0.970109
RIL056	4.67	0.333333	16.63	1.33832	17.7667	1.63435
RIL057	5.67	0.666667	24.83	0.866667	14.8	1.83576
RIL058	5.33	0.333333	23	2.42487	17.5667	0.688799
RIL059	3	1	33.13	1.62515	5.4	0.360555
RIL060	4	0	29.8	1.47309	12.7667	0.808977
RIL061	3.33	0.333333	38.63	0.606447	5.2	0.8
RIL063	0	0	31	1.65227	0.533333	0.296273
RIL064	4.33	0.333333	33.87	0.0333333	4.46667	0.0881917
RIL065	2.33	0.333333	22.47	0.290593	10.1	0.7
RIL066	5.67	0.666667	24.97	2.08992	11.3667	0.676593
RIL067	4.67	0.881917	25.23	1.26007	9.5	0.754983
RIL068	1.33	0.333333	27.9	1.36504	9.73333	1.73622
RIL069	6.33	0.881917	24.97	1.83697	16	1.41892
RIL070	1.33	0.333333	26.9	1.74738	7.8	0.6
RIL071	4.67	0.666667	25.3	1.82483	16.4333	1.37154
RIL072	5	0.57735	28.93	0.966667	9.36667	0.683943
RIL073	5.67	0.881917	11.83	0.783865	25.3	0.378594
RIL074	4.33	0.333333	30.03	0.448454	6.3	0.208167
RIL076	3.33	0.333333	31.77	1.73237	6	1.40119
RIL077	2.67	0.666667	24.23	2.28789	9	0.655744
RIL078	5.67	0.666667	21.27	2.15432	17	0.3
RIL079	3.67	0.333333	28.4	1.73494	14.8333	2.72295
RIL080	4	0	23.67	0.959745	14.8333	0.788106
RIL081	3.33	0.666667	31.7	0.208167	12.3667	0.392994
RIl082	2.67	0.333333	31.97	1.12002	5.03333	0.835331
RIL083	2.67	0.666667	30.57	1.26667	8.2	1.80093
RIL084	5	0.57735	13.27	1.81138	22.1333	3.41874
RIL085	6.67	0.881917	18.2	2.25019	20.1	1.84481
RIL086	4.67	0.666667	23.93	1.66966	14.4667	2.38211
RIL087	4	1	26.7	2.25019	9.36667	1.35442
RIL088	4.67	0.333333	30.2	0.953939	5.43333	0.676593
RIL089	1.33	0.333333	31.67	0.202759	2.86667	0.440959
RIL090	4	0.57735	16.4	1.00664	18.6333	1.1865
RIL092	5	0.57735	25.93	2.58994	12.3667	1.92729
RIL093	2.33	0.333333	9.73	0.185592	12.2333	0.611919
RIL094	5.33	0.881917	25.5	2.45832	19.1333	1.41931
RIL095	2	0	29.93	2.21008	9.86667	0.466667
RIL096	7.33	0.881917	5.67	1.83697	23.6667	2.42647
RIL097	3	0.57735	23.53	1.59618	11.7667	1.32455
RIL098	2.67	0.666667	38.97	1.35442	2.46667	0.31798
RIL099	2.33	0.333333	30.27	1.62207	4.63333	0.635959
RIL100	3.33	0.333333	28	0.85049	6.33333	0.34801
RIL102	3	0.57735	34.8	1.47422	1.66667	0.392994
RIL103	3	0.57735	16.6	0.814453	16.3	0.2
RIL104	1.67	0.333333	36.97	1.06823	0.433333	0.176383
RIL106	1.67	0.666667	26.37	0.876229	4.56667	0.578312
RIL107	1.67	0.333333	37.9	1.55027	1.2	0.1
RIL108	0.67	0.333333	30.07	1.50259	3.9	0.458258
RIL109	3.67	0.333333	16.87	2.23035	18.1333	1.38604
RIL110	0.67	0.333333	31.3	0.665833	4.5	0.11547
RIL112	0.33	0.333333	31.33	1.16237	6.06667	0.484195
RIL113	1.67	0.333333	19.5	1.35769	8.16667	1.01708
RIL114	6.67	0.666667	20.13	2.5458	19.6333	1.90992
RIL115	1.33	0.666667	32	0.290593	4.26667	0.433333
RIL116	2.33	0.666667	26.63	0.726483	11.6333	0.635959
RIL117	1	0.57735	38.47	2.23781	3.63333	0.133333
RIL118	1.67	0.333333	29.77	1.52461	3.13333	0.352767
RIL119	2.33	0.333333	24.53	1.85502	12.8667	1.17804
RIL120	1.33	0.881917	29.83	1.32958	5.63333	0.868588
RIL121	0.33	0.333333	40.4	1.73205	0.866667	0.202759
RIL122	2.33	0.333333	19.97	1.58149	15.2	0.404145
RIL123	1.33	0.333333	34.73	1.35933	4.43333	0.536449
RIL124	1.33	0.333333	28.67	1.33458	4.43333	0.218581
RIL125	0.67	0.333333	25.37	1.9785	5.33333	0.145297
RIL126	0.33	0.333333	25.1	1.07858	2.9	0.61101
RIL127	3.67	0.666667	27.9	2.15484	11	0.6245
RIL128	4	0.57735	27.57	1.95477	13.8667	0.409607
RIL129	3.67	0.666667	26.87	0.735603	8.93333	1.35933
RIl130	4	0.57735	25.07	2.29298	14.7	1.3
RIl131	3.33	0.333333	33.63	1.56773	6.4	0.6
RIl132	2.67	0.333333	35.5	1.73494	6.43333	0.523874
RIL133	2	0.57735	30.87	2.05291	4.26667	0.338296
RIL134	0.67	0.666667	41.47	2.67665	0.733333	0.120185
RIL135	0.67	0.333333	39.9	1.06927	3.2	0.51316
RIL136	5	0.57735	19.43	0.366667	17.5333	0.883805
RIL137	2.67	0.881917	29.57	1.424	11.8333	0.717248
RIL138	2.33	0.333333	29.77	1.90555	10.2333	0.425572
RIL139	4.33	0.333333	8.73	2.11529	25.0667	0.851143
RIL140	2	1	39.7	1.56312	1.3	0.251661
RIL141	0.33	0.333333	36.67	1.88532	2.56667	0.371184
RIL142	4.33	0.666667	28.57	0.864741	9.63333	0.536449
RIL143	5	1	37.17	0.0333333	3.23333	0.133333
RIL144	2	0.57735	37.43	2.36948	4.03333	0.333333
RIL145	2	0.57735	32.03	1.65965	6.73333	0.733333
RIL146	1.67	0.334863	21.47	1.12151	13.3667	1.37154
RIL147	2	0.57735	32.17	0.800694	6.86667	0.24037
