# Supplementary material for: QTL Mapping Using a High-Density Genetic Map to Identify Candidate Genes Associated With Metribuzin Tolerance in Hexaploid Wheat (Triticum aestivum L.)
Source: Front Plant Sci. 2020 Sep 17;11:573439. doi: 10.3389/fpls.2020.573439 (PMC7527527; doi:10.3389/fpls.2020.573439)
Supplement: Supplementary file 3 [file Table_2.xlsx]

## Sheet: LinkageMap
TABLE S2 Genotypic data used for QTL mapping
AlleleID	Chromosome linkage Groups	Marker position (centi-Morgan)
1086185|F|0-32:G>A-32:G>A	1	0
7487691|F|0-7:A>G-7:A>G	1	24.13
983533|F|0-23:A>C-23:A>C	1	24.13
1233512|F|0-30:G>C-30:G>C	1	45.31
1279778|F|0-59:A>G-59:A>G	1	58.08
1090381|F|0-16:A>G-16:A>G	1	84.05
1114742|F|0-14:A>G-14:A>G	1	84.05
7352173|F|0-16:G>A-16:G>A	1	84.85
2266418|F|0-27:T>C-27:T>C	1	85.23
1091105|F|0-22:T>C-22:T>C	1	85.77
993293|F|0-28:T>G-28:T>G	1	86.87
1257291|F|0-29:C>T-29:C>T	1	88.95
3952253|F|0-10:G>A-10:G>A	1	88.95
5371947|F|0-46:G>C-46:G>C	1	97.04
1293074|F|0-54:C>A-54:C>A	1	97.89
4411656|F|0-17:G>A-17:G>A	1	97.89
1108323|F|0-19:A>G-19:A>G	1	99.07
1150566|F|0-7:G>C-7:G>C	1	101.22
5354409|F|0-17:A>G-17:A>G	1	103.27
1092922|F|0-40:G>T-40:G>T	1	104.04
1214918|F|0-10:C>T-10:C>T	1	104.04
7911495|F|0-10:T>C-10:T>C	1	105.55
4993821|F|0-12:T>G-12:T>G	1	108.59
1126027|F|0-19:T>G-19:T>G	1	109.34
3951894|F|0-23:C>G-23:C>G	1	109.76
1086157|F|0-50:C>T-50:C>T	1	110.2
1194015|F|0-63:C>T-63:C>T	1	111.09
3028501|F|0-31:A>G-31:A>G	1	111.51
1043544|F|0-19:G>A-19:G>A	1	119.19
991908|F|0-56:T>A-56:T>A	1	119.99
1121822|F|0-12:C>G-12:C>G	1	120.41
1125964|F|0-23:A>G-23:A>G	1	123.46
982484|F|0-6:A>G-6:A>G	1	123.87
1268214|F|0-14:T>C-14:T>C	1	128.19
4408215|F|0-24:C>T-24:C>T	1	131.58
1047696|F|0-11:A>T-11:A>T	1	131.96
1063493|F|0-26:T>C-26:T>C	1	132.35
1093186|F|0-43:G>T-43:G>T	1	135.69
1109543|F|0-43:C>T-43:C>T	1	145.05
1081984|F|0-11:G>A-11:G>A	1	145.48
1077686|F|0-25:A>G-25:A>G	1	146.32
2280853|F|0-54:A>G-54:A>G	1	146.32
1089513|F|0-38:T>G-38:T>G	1	147.92
1218121|F|0-9:T>A-9:T>A	1	149.24
4989019|F|0-6:T>C-6:T>C	1	150.85
3064367|F|0-12:G>A-12:G>A	1	151.63
2258338|F|0-25:C>G-25:C>G	1	152.07
5582256|F|0-57:A>G-57:A>G	1	153.67
2261453|F|0-59:C>T-59:C>T	1	160.93
1112507|F|0-7:A>G-7:A>G	1	161.59
2262971|F|0-33:G>A-33:G>A	1	162.2
3945397|F|0-25:G>A-25:G>A	1	162.2
1219812|F|0-19:C>T-19:C>T	1	162.61
1007445|F|0-44:T>G-44:T>G	1	163
1031374|F|0-48:T>A-48:T>A	1	164.6
1065547|F|0-28:A>G-28:A>G	1	164.6
1127081|F|0-8:A>G-8:A>G	1	165.88
26673015|F|0-61:G>A-61:G>A	1	166.33
1090990|F|0-13:G>A-13:G>A	1	167.19
3023381|F|0-36:G>A-36:G>A	1	167.19
1053011|F|0-53:C>T-53:C>T	1	167.61
1218247|F|0-18:C>G-18:C>G	1	168
2254313|F|0-7:T>A-7:T>A	1	168.39
3064691|F|0-15:A>T-15:A>T	1	169.18
1089822|F|0-15:G>A-15:G>A	1	169.96
2259055|F|0-60:C>T-60:C>T	1	169.96
4910357|F|0-16:T>G-16:T>G	1	169.96
1114536|F|0-51:G>A-51:G>A	1	172.48
4008449|F|0-17:C>T-17:C>T	1	173.29
1009228|F|0-63:C>T-63:C>T	1	174.09
990916|F|0-11:C>G-11:C>G	1	174.48
1207393|F|0-13:C>G-13:C>G	1	176.65
5050436|F|0-32:T>C-32:T>C	1	179.69
1092409|F|0-12:T>C-12:T>C	1	180.91
1667980|F|0-58:C>T-58:C>T	1	192.77
4911019|F|0-14:T>A-14:T>A	1	195.18
1000008|F|0-28:G>A-28:G>A	1	196.62
4990810|F|0-23:C>T-23:C>T	1	200.06
4910422|F|0-8:C>T-8:C>T	1	204.3
1084505|F|0-19:A>G-19:A>G	1	206.69
1166094|F|0-38:G>A-38:G>A	1	207.46
992431|F|0-22:T>C-22:T>C	1	207.85
4003695|F|0-8:T>A-8:T>A	1	208.63
1038264|F|0-37:G>A-37:G>A	1	209.01
1108333|F|0-5:T>C-5:T>C	1	209.8
1094451|F|0-64:G>A-64:G>A	1	210.2
2256474|F|0-34:C>T-34:C>T	1	211.81
1089724|F|0-40:A>C-40:A>C	1	212.2
4988910|F|0-15:T>C-15:T>C	1	212.2
4911096|F|0-23:T>C-23:T>C	1	212.58
1068413|F|0-61:A>C-61:A>C	1	218.35
5363171|F|0-15:A>G-15:A>G	1	224.11
4911085|F|0-32:C>G-32:C>G	1	229.54
3939715|F|0-11:G>A-11:G>A	1	234.09
7352309|F|0-8:C>T-8:C>T	1	235.48
5325132|F|0-20:T>G-20:T>G	1	240.04
7351702|F|0-10:G>C-10:G>C	1	245.06
7352377|F|0-31:T>C-31:T>C	1	250.34
5367509|F|0-6:C>T-6:C>T	1	293.28
3948859|F|0-5:C>T-5:C>T	1	304.95
7352761|F|0-16:A>G-16:A>G	1	339.18
4540646|F|0-11:C>T-11:C>T	1	340.27
1214354|F|0-32:G>C-32:G>C	1	343.85
4909479|F|0-9:C>G-9:C>G	1	346.44
4993802|F|0-14:G>C-14:G>C	1	348.31
1022915|F|0-18:G>A-18:G>A	1	350.43
4993138|F|0-10:C>A-10:C>A	1	351.15
4910128|F|0-30:A>G-30:A>G	1	352.47
1154375|F|0-38:C>T-38:C>T	1	355.81
1106059|F|0-13:C>A-13:C>A	1	357.42
7915406|F|0-63:T>C-63:T>C	1	359.27
1393080|F|0-24:C>T-24:C>T	1	360.05
1240410|F|0-24:C>T-24:C>T	1	367.81
7352618|F|0-14:C>T-14:C>T	1	385.79
2278416|F|0-23:C>T-23:C>T	1	392.73
5578456|F|0-7:C>A-7:C>A	1	394.73
7351352|F|0-6:A>G-6:A>G	1	396.58
4009896|F|0-31:G>A-31:G>A	1	400.43
2256406|F|0-37:T>G-37:T>G	1	401.72
4396331|F|0-12:T>C-12:T>C	1	406.57
1119525|F|0-24:T>C-24:T>C	1	413.43
1237923|F|0-26:G>A-26:G>A	1	444.47
4536775|F|0-17:A>G-17:A>G	1	494.51
1101248|F|0-43:A>G-43:A>G	1	515.69
1071118|F|0-50:G>A-50:G>A	1	535.4
1031999|F|0-46:T>C-46:T>C	1	560.49
7914021|F|0-6:T>C-6:T>C	1	567.19
4003355|F|0-33:A>G-33:A>G	1	568.81
4910295|F|0-20:A>G-20:A>G	1	568.81
4910141|F|0-31:G>C-31:G>C	1	570.81
9724274|F|0-44:T>C-44:T>C	1	571.21
2260436|F|0-34:C>A-34:C>A	1	579.45
986710|F|0-7:C>T-7:C>T	1	580.84
1126203|F|0-20:T>G-20:T>G	1	582.11
1237384|F|0-44:T>C-44:T>C	1	583.79
2258496|F|0-48:G>C-48:G>C	1	585.87
3026977|F|0-11:G>T-11:G>T	1	586.28
39682243|F|0-11:C>T-11:C>T	1	606.19
1264653|F|0-9:T>C-9:T>C	1	616.76
4439530|F|0-9:T>G-9:T>G	1	620.44
4911092|F|0-34:G>C-34:G>C	1	620.44
1167563|F|0-64:A>T-64:A>T	1	623.26
7333348|F|0-12:A>G-12:A>G	1	625.68
6037551|F|0-7:C>T-7:C>T	1	640.38
1289332|F|0-67:A>G-67:A>G	1	657.71
3064615|F|0-6:C>T-6:C>T	1	663.2
1229311|F|0-68:T>C-68:T>C	1	664.41
1106916|F|0-25:G>T-25:G>T	1	666.53
4395531|F|0-8:G>C-8:G>C	1	666.93
3020883|F|0-11:T>C-11:T>C	1	668.63
1088032|F|0-10:A>G-10:A>G	1	670.3
5002700|F|0-7:T>C-7:T>C	1	670.3
1228280|F|0-8:A>G-8:A>G	2	0
997942|F|0-41:C>T-41:C>T	2	31.82
1027668|F|0-13:C>T-13:C>T	2	34.81
1023505|F|0-57:T>G-57:T>G	2	36.9
4993522|F|0-6:A>G-6:A>G	2	41.35
1060382|F|0-12:C>G-12:C>G	2	44.36
2281789|F|0-26:G>C-26:G>C	2	48.42
1214139|F|0-22:A>G-22:A>G	2	67.75
986047|F|0-46:T>A-46:T>A	2	97.1
1081529|F|0-28:C>T-28:C>T	2	106.99
3950783|F|0-26:A>G-26:A>G	2	106.99
7353324|F|0-15:C>T-15:C>T	2	129.37
1140546|F|0-51:A>G-51:A>G	2	130.12
1057112|F|0-7:A>C-7:A>C	2	130.51
983031|F|0-53:T>C-53:T>C	2	130.9
994262|F|0-37:G>A-37:G>A	2	133.05
1114944|F|0-22:G>A-22:G>A	2	133.48
4993303|F|0-12:A>T-12:A>T	2	133.48
989369|F|0-22:G>A-22:G>A	2	139.92
1046242|F|0-63:G>A-63:G>A	2	141.65
3939959|F|0-8:C>T-8:C>T	2	144.26
1061292|F|0-57:G>A-57:G>A	2	145.79
1128678|F|0-37:C>T-37:C>T	2	146.17
1132391|F|0-41:G>C-41:G>C	2	147.34
4992730|F|0-46:C>T-46:C>T	2	147.73
4993225|F|0-10:G>C-10:G>C	2	152.15
1135339|F|0-43:G>A-43:G>A	2	154.97
3064522|F|0-9:G>A-9:G>A	2	154.97
1117619|F|0-41:C>T-41:C>T	2	155.81
1019639|F|0-61:G>A-61:G>A	2	158.84
2245627|F|0-40:A>G-40:A>G	2	161.97
1256615|F|0-38:A>C-38:A>C	2	195.72
5323645|F|0-14:G>A-14:G>A	2	195.72
3947250|F|0-6:G>A-6:G>A	2	240.04
1214765|F|0-48:G>C-48:G>C	2	243.38
1068218|F|0-24:C>T-24:C>T	2	248.25
1093470|F|0-12:A>T-12:A>T	2	249.59
1098402|F|0-64:C>G-64:C>G	2	249.59
1100496|F|0-30:C>T-30:C>T	2	250.4
2257560|F|0-35:A>G-35:A>G	2	251.22
1015710|F|0-61:T>C-61:T>C	2	252.96
26672835|F|0-18:G>T-18:G>T	2	253.42
1113207|F|0-31:T>G-31:T>G	2	253.86
12770601|F|0-26:G>A-26:G>A	2	254.39
1108680|F|0-16:T>G-16:T>G	2	256.09
1666488|F|0-63:G>C-63:G>C	2	256.51
3064484|F|0-11:A>G-11:A>G	2	256.51
997505|F|0-45:C>A-45:C>A	2	256.95
1215020|F|0-39:C>T-39:C>T	2	257.39
1064916|F|0-8:C>T-8:C>T	2	260.02
3064749|F|0-15:G>C-15:G>C	2	260.02
4993541|F|0-6:G>T-6:G>T	2	261.51
1103222|F|0-17:G>T-17:G>T	2	262.92
1088931|F|0-28:C>A-28:C>A	2	263.31
2257064|F|0-24:A>G-24:A>G	2	264.12
1003552|F|0-64:G>A-64:G>A	2	265.39
3947374|F|0-20:G>T-20:G>T	2	267.45
3938793|F|0-20:C>T-20:C>T	2	268.62
985744|F|0-53:C>T-53:C>T	2	268.62
4993605|F|0-24:T>G-24:T>G	2	271.03
1231191|F|0-34:A>G-34:A>G	2	271.41
1075792|F|0-29:T>C-29:T>C	2	273.01
7331285|F|0-13:C>G-13:C>G	2	296.12
11315304|F|0-21:G>C-21:G>C	2	297.84
1110168|F|0-41:A>C-41:A>C	2	298.74
998230|F|0-30:C>G-30:C>G	2	303.56
1024605|F|0-8:C>G-8:C>G	2	319.37
1263605|F|0-8:C>G-8:C>G	2	319.37
1138731|F|0-8:C>T-8:C>T	2	336.7
4993405|F|0-7:G>A-7:G>A	2	339.33
2257474|F|0-46:G>A-46:G>A	2	340.17
4909807|F|0-30:C>T-30:C>T	2	346.01
1174092|F|0-63:A>G-63:A>G	2	349.22
5411641|F|0-27:A>C-27:A>C	2	350.08
1341137|F|0-37:G>A-37:G>A	2	350.74
1091112|F|0-13:A>G-13:A>G	2	351.41
980658|F|0-47:T>C-47:T>C	2	351.82
1252529|F|0-8:A>G-8:A>G	2	356.57
4910596|F|0-47:T>G-47:T>G	2	359.25
4911035|F|0-24:T>C-24:T>C	2	359.25
1190627|F|0-30:G>A-30:G>A	2	360.11
1064807|F|0-32:G>A-32:G>A	2	361.42
4909460|F|0-15:T>C-15:T>C	2	362.25
7335683|F|0-7:T>C-7:T>C	2	362.25
994762|F|0-45:C>T-45:C>T	2	364.69
1033032|F|0-44:A>G-44:A>G	2	368
1006460|F|0-46:A>C-46:A>C	2	369.19
29429951|F|0-40:A>G-40:A>G	2	369.62
1032267|F|0-15:C>T-15:C>T	2	370.04
1139478|F|0-44:G>A-44:G>A	2	371.7
2259299|F|0-24:G>T-24:G>T	2	373.56
978671|F|0-39:T>G-39:T>G	2	379.24
1863539|F|0-56:A>T-56:A>T	2	388.06
1228844|F|0-47:A>G-47:A>G	2	413.8
1097173|F|0-26:C>G-26:C>G	2	482.59
4992031|F|0-22:A>C-22:A>C	2	527
1235161|F|0-37:G>A-37:G>A	2	527.68
1215055|F|0-66:A>G-66:A>G	2	539.17
1211328|F|0-37:G>A-37:G>A	2	542.92
1103106|F|0-62:C>T-62:C>T	2	557.19
1233262|F|0-22:C>T-22:C>T	2	607.23
1093267|F|0-26:C>G-26:C>G	2	607.61
2264652|F|0-54:T>C-54:T>C	2	613.57
5582888|F|0-6:C>T-6:C>T	2	618.13
7352270|F|0-8:G>A-8:G>A	2	619.19
4404469|F|0-5:C>G-5:C>G	2	620.1
1148728|F|0-26:G>A-26:G>A	2	622.49
1125909|F|0-30:G>A-30:G>A	2	625.05
1221114|F|0-17:A>T-17:A>T	2	629.12
1166594|F|0-64:C>A-64:C>A	2	630.55
992448|F|0-43:G>A-43:G>A	2	655.84
1022619|F|0-32:T>A-32:T>A	2	660.72
1149586|F|0-12:G>A-12:G>A	3	0
4537268|F|0-20:G>A-20:G>A	3	0
984424|F|0-34:C>G-34:C>G	3	0
1217762|F|0-47:A>G-47:A>G	3	0.42
981621|F|0-36:C>T-36:C>T	3	11.42
3025236|F|0-23:A>G-23:A>G	3	17.58
1130132|F|0-5:A>G-5:A>G	3	17.96
1030919|F|0-14:G>A-14:G>A	3	21.14
4537424|F|0-18:C>G-18:C>G	3	21.14
1134804|F|0-35:G>T-35:G>T	3	23.23
4910661|F|0-36:A>C-36:A>C	3	26.86
2244976|F|0-26:A>G-26:A>G	3	32.14
1104649|F|0-7:C>T-7:C>T	3	40.32
1205641|F|0-19:T>C-19:T>C	3	57.65
1065242|F|0-28:C>T-28:C>T	3	65.61
2264140|F|0-23:C>G-23:C>G	3	71.1
3958178|F|0-26:G>A-26:G>A	3	76.96
1061462|F|0-46:A>G-46:A>G	3	78.57
2243475|F|0-17:C>T-17:C>T	3	82.75
4003076|F|0-14:G>A-14:G>A	3	84.83
1013683|F|0-51:C>A-51:C>A	3	89.98
1082293|F|0-26:T>G-26:T>G	3	91.3
1228342|F|0-68:T>G-68:T>G	3	92.19
1027290|F|0-20:A>G-20:A>G	3	94.44
4993501|F|0-48:T>G-48:T>G	3	97.57
1241602|F|0-56:C>T-56:C>T	3	99.7
11914889|F|0-12:A>G-12:A>G	3	103.24
10984364|F|0-58:G>A-58:G>A	3	114.38
1011232|F|0-16:T>C-16:T>C	3	120.05
3022573|F|0-45:C>T-45:C>T	3	122.11
5325193|F|0-19:T>C-19:T>C	3	123.15
9724548|F|0-57:A>G-57:A>G	3	126.38
2284255|F|0-5:T>A-5:T>A	3	128.71
7865015|F|0-9:C>G-9:C>G	3	133
1111243|F|0-14:T>C-14:T>C	3	136.42
4990187|F|0-9:G>T-9:G>T	3	141.76
983196|F|0-12:A>G-12:A>G	3	153.83
1136658|F|0-10:A>G-10:A>G	3	155.97
3027108|F|0-9:G>A-9:G>A	3	158.45
4396639|F|0-25:A>G-25:A>G	3	158.45
5582656|F|0-10:C>T-10:C>T	3	159.15
1268134|F|0-29:T>C-29:T>C	3	162.91
1229830|F|0-10:G>A-10:G>A	3	183.73
1023350|F|0-11:T>C-11:T>C	3	185.01
4398293|F|0-19:A>G-19:A>G	3	185.01
3222450|F|0-38:T>C-38:T>C	3	188.69
1228797|F|0-34:C>G-34:C>G	3	200.26
7865124|F|0-12:C>T-12:C>T	3	200.26
997105|F|0-62:A>T-62:A>T	3	200.26
1232795|F|0-28:G>A-28:G>A	3	201.35
2293389|F|0-68:A>G-68:A>G	3	201.35
4396076|F|0-16:T>C-16:T>C	3	228.81
1235284|F|0-49:G>A-49:G>A	3	263.47
1125686|F|0-42:A>T-42:A>T	3	274.67
1101465|F|0-13:T>C-13:T>C	3	275.07
1051150|F|0-35:C>T-35:C>T	3	276.43
3028391|F|0-10:A>G-10:A>G	3	284.75
1004576|F|0-49:C>T-49:C>T	3	289.52
1142437|F|0-11:T>C-11:T>C	3	290.36
3022848|F|0-11:C>A-11:C>A	3	301.48
3222515|F|0-18:A>G-18:A>G	3	350.12
5323992|F|0-9:A>G-9:A>G	3	350.87
26673408|F|0-7:T>C-7:T>C	3	351.27
3025999|F|0-20:G>C-20:G>C	3	352.79
3026224|F|0-25:G>T-25:G>T	3	394.52
989162|F|0-7:A>G-7:A>G	3	405.47
12419726|F|0-5:G>A-5:G>A	3	415.97
1007196|F|0-21:T>G-21:T>G	3	423.72
4538029|F|0-27:C>T-27:C>T	3	423.72
1251596|F|0-11:G>T-11:G>T	3	451.19
11914903|F|0-7:C>T-7:C>T	3	487.07
1041291|F|0-56:A>C-56:A>C	3	517.81
2338904|F|0-62:G>C-62:G>C	3	522.14
1122716|F|0-7:T>G-7:T>G	3	525.83
3222465|F|0-22:G>T-22:G>T	3	525.83
4396292|F|0-49:T>C-49:T>C	3	532.11
4733436|F|0-38:G>T-38:G>T	3	532.88
19484473|F|0-20:A>G-20:A>G	3	539.65
23104022|F|0-6:G>T-6:G>T	3	540.59
1215797|F|0-17:G>T-17:G>T	3	556.76
3064473|F|0-6:G>A-6:G>A	4	0
1038091|F|0-36:C>T-36:C>T	4	2.92
2257945|F|0-32:C>G-32:C>G	4	3.33
7350164|F|0-30:T>C-30:T>C	4	3.33
1119844|F|0-14:G>A-14:G>A	4	4.52
1092763|F|0-16:T>C-16:T>C	4	9.49
7916602|F|0-8:T>C-8:T>C	4	33.52
992129|F|0-63:G>A-63:G>A	4	34.59
1050307|F|0-8:T>G-8:T>G	4	40.33
5971274|F|0-9:G>T-9:G>T	4	40.33
3939625|F|0-6:T>C-6:T>C	4	42.64
1103392|F|0-11:C>T-11:C>T	4	51.55
1075301|F|0-43:G>A-43:G>A	4	59.69
1296927|F|0-24:C>G-24:C>G	4	61.69
1249852|F|0-10:C>T-10:C>T	4	116.62
3951565|F|0-10:A>G-10:A>G	4	117.03
3023152|F|0-22:G>A-22:G>A	4	117.42
1232836|F|0-20:G>A-20:G>A	4	121.67
1121993|F|0-44:T>C-44:T>C	4	122.45
1038427|F|0-36:A>T-36:A>T	4	126.37
1091536|F|0-43:C>T-43:C>T	4	133.56
3028259|F|0-6:A>G-6:A>G	4	133.56
1209201|F|0-12:T>G-12:T>G	4	180.87
1228849|F|0-31:C>T-31:C>T	4	189.53
5971322|F|0-16:C>T-16:C>T	4	191.38
1213179|F|0-28:A>T-28:A>T	4	193.66
3024892|F|0-12:A>C-12:A>C	4	195.38
1211725|F|0-23:T>A-23:T>A	4	197.76
1673778|F|0-15:A>G-15:A>G	4	198.88
1089521|F|0-25:C>G-25:C>G	4	203.75
1209099|F|0-31:T>A-31:T>A	4	203.75
1095535|F|0-64:G>A-64:G>A	4	213.66
1133246|F|0-32:C>T-32:C>T	4	215.94
1130567|F|0-45:T>C-45:T>C	4	218.55
1098792|F|0-46:A>G-46:A>G	4	228.3
1135099|F|0-67:T>C-67:T>C	4	230.74
1111617|F|0-17:A>T-17:A>T	4	231.5
3953834|F|0-22:G>A-22:G>A	4	231.91
4910904|F|0-22:C>T-22:C>T	4	231.91
2276212|F|0-55:T>G-55:T>G	4	232.66
1076296|F|0-32:G>A-32:G>A	4	233.85
7335282|F|0-11:T>G-11:T>G	4	233.85
1050345|F|0-47:G>T-47:G>T	4	234.23
1127399|F|0-54:C>T-54:C>T	4	236.58
5323916|F|0-37:T>C-37:T>C	4	239.04
1089401|F|0-20:C>T-20:C>T	4	241.87
1113733|F|0-21:T>C-21:T>C	4	266.51
3956560|F|0-28:T>C-28:T>C	4	267.98
1243075|F|0-31:A>C-31:A>C	4	285.31
1095115|F|0-59:G>A-59:G>A	4	289.32
1205816|F|0-57:A>C-57:A>C	4	293.33
5369317|F|0-8:A>G-8:A>G	4	298.18
7487614|F|0-27:C>T-27:C>T	4	300.03
993186|F|0-51:C>T-51:C>T	4	331.35
3021145|F|0-16:G>A-16:G>A	4	331.74
1009386|F|0-49:G>A-49:G>A	4	332.12
1165345|F|0-44:A>G-44:A>G	4	333.69
1130430|F|0-42:C>G-42:C>G	4	334.47
1093211|F|0-19:T>C-19:T>C	4	334.86
3025116|F|0-24:T>G-24:T>G	4	334.86
4439692|F|0-5:A>C-5:A>C	4	336.82
986459|F|0-60:A>G-60:A>G	4	336.82
1234404|F|0-24:C>T-24:C>T	4	337.29
1299453|F|0-18:G>C-18:G>C	4	338.67
1166096|F|0-16:A>G-16:A>G	4	345.67
1205938|F|0-50:C>A-50:C>A	4	348.22
1010498|F|0-26:A>C-26:A>C	4	352.73
7337326|F|0-5:G>C-5:G>C	4	352.73
1096734|F|0-24:G>A-24:G>A	4	357.17
3022076|F|0-15:A>C-15:A>C	4	360.62
1068421|F|0-68:T>C-68:T>C	4	361.44
1008748|F|0-35:A>C-35:A>C	4	361.83
3956868|F|0-14:T>C-14:T>C	4	363.43
9766413|F|0-26:C>G-26:C>G	4	370.62
1062525|F|0-23:C>A-23:C>A	4	371.02
3021489|F|0-12:C>A-12:C>A	4	371.02
1060304|F|0-64:G>C-64:G>C	4	371.45
5324182|F|0-34:G>C-34:G>C	4	373.19
2253931|F|0-43:T>G-43:T>G	4	373.99
3950846|F|0-7:C>T-7:C>T	4	373.99
3385411|F|0-23:A>G-23:A>G	4	375.17
1070859|F|0-51:C>T-51:C>T	4	377.57
1089389|F|0-27:G>T-27:G>T	4	377.57
1000290|F|0-34:A>C-34:A>C	4	385.37
1102286|F|0-45:A>T-45:A>T	4	387.18
1128252|F|0-16:T>C-16:T>C	4	388.99
1118262|F|0-31:A>G-31:A>G	4	446.05
3532881|F|0-16:G>C-16:G>C	4	465.76
2259214|F|0-22:G>A-22:G>A	4	502.8
3025396|F|0-7:T>A-7:T>A	4	540.49
5324039|F|0-6:T>C-6:T>C	4	540.49
1111163|F|0-51:A>G-51:A>G	4	551.12
2257508|F|0-7:T>A-7:T>A	4	551.12
1017924|F|0-5:T>C-5:T>C	4	565.38
3572590|F|0-55:T>C-55:T>C	4	572.57
984447|F|0-20:A>G-20:A>G	4	581.77
1377958|F|0-33:C>T-33:C>T	4	592.45
7335717|F|0-14:G>A-14:G>A	4	592.45
1071222|F|0-6:G>A-6:G>A	4	593.7
2255258|F|0-47:T>G-47:T>G	4	621.17
2257127|F|0-49:A>T-49:A>T	4	631.3
977650|F|0-52:C>G-52:C>G	4	648.63
3956397|F|0-21:G>A-21:G>A	4	654.31
994175|F|0-20:T>A-20:T>A	4	654.31
1271679|F|0-26:G>C-26:G>C	4	656.39
1390203|F|0-20:T>C-20:T>C	4	656.79
3944759|F|0-21:G>A-21:G>A	5	0
6039868|F|0-24:G>A-24:G>A	5	0
1023925|F|0-67:C>T-67:C>T	5	8.56
1280205|F|0-24:G>A-24:G>A	5	55.73
1029743|F|0-12:G>C-12:G>C	5	61.4
1202111|F|0-19:C>A-19:C>A	5	62.77
1150737|F|0-64:C>G-64:C>G	5	68.2
1160644|F|0-37:G>A-37:G>A	5	76.61
1137511|F|0-45:T>C-45:T>C	5	77.01
1026561|F|0-33:T>C-33:T>C	5	77.78
4993300|F|0-8:G>T-8:G>T	5	78.55
2252167|F|0-28:G>T-28:G>T	5	83.53
3064844|F|0-37:C>G-37:C>G	5	83.53
4017543|F|0-23:T>C-23:T>C	5	83.9
4992811|F|0-68:T>C-68:T>C	5	85.45
5411880|F|0-20:C>A-20:C>A	5	87
4395682|F|0-10:C>T-10:C>T	5	87.38
4539107|F|0-10:T>A-10:T>A	5	92.91
1099028|F|0-18:G>C-18:G>C	5	95.71
4911212|F|0-22:G>T-22:G>T	5	95.71
1023751|F|0-40:C>G-40:C>G	5	96.1
1025662|F|0-47:C>G-47:C>G	5	97.54
1059415|F|0-9:G>T-9:G>T	5	103.18
986329|F|0-16:C>A-16:C>A	5	103.18
1200923|F|0-30:G>A-30:G>A	5	113.41
1110703|F|0-5:T>C-5:T>C	5	189.92
5325430|F|0-43:C>G-43:C>G	5	189.92
2255908|F|0-14:A>G-14:A>G	5	240.1
1050534|F|0-29:T>A-29:T>A	5	241.06
2248772|F|0-28:A>G-28:A>G	5	247.04
4910261|F|0-8:G>A-8:G>A	5	248.28
1235817|F|0-65:A>G-65:A>G	5	250.96
6031367|F|0-11:C>G-11:C>G	5	250.96
6026355|F|0-15:G>T-15:G>T	5	251.73
3064628|F|0-16:A>C-16:A>C	5	263.03
1103833|F|0-20:C>G-20:C>G	5	265.39
3064932|F|0-9:G>C-9:G>C	5	265.77
2290115|F|0-50:A>T-50:A>T	5	266.61
1246480|F|0-18:C>G-18:C>G	5	268.83
3025057|F|0-5:C>T-5:C>T	5	268.83
3385122|F|0-11:C>T-11:C>T	5	272.9
1367534|F|0-11:G>T-11:G>T	5	273.28
1071872|F|0-35:T>C-35:T>C	5	274.02
3385512|F|0-35:C>G-35:C>G	5	274.02
5323761|F|0-7:G>C-7:G>C	5	274.02
3953853|F|0-7:C>T-7:C>T	5	274.39
1131740|F|0-64:T>C-64:T>C	5	275.53
1151650|F|0-39:A>G-39:A>G	5	288.73
1047891|F|0-68:A>G-68:A>G	5	290.16
7352258|F|0-10:C>T-10:C>T	5	290.99
987393|F|0-21:G>A-21:G>A	5	291.4
1205128|F|0-36:A>G-36:A>G	5	296.54
1265426|F|0-15:A>G-15:A>G	5	296.92
33847365|F|0-39:C>G-39:C>G	5	298.56
2264701|F|0-14:C>G-14:C>G	5	299.78
1713932|F|0-23:G>C-23:G>C	5	300.15
3026275|F|0-16:A>C-16:A>C	5	305.5
3026841|F|0-22:G>A-22:G>A	5	305.5
1082048|F|0-61:T>C-61:T>C	5	308.23
992433|F|0-25:A>G-25:A>G	5	369.07
1210116|F|0-26:A>G-26:A>G	5	417
1136582|F|0-40:T>C-40:T>C	5	424.43
4910041|F|0-5:T>C-5:T>C	5	424.43
1696915|F|0-39:G>C-39:G>C	5	426.14
1696365|F|0-14:A>C-14:A>C	5	428.6
3025782|F|0-8:T>C-8:T>C	5	428.98
3023272|F|0-8:A>T-8:A>T	5	445.9
3029958|F|0-32:A>G-32:A>G	5	449.76
4411430|F|0-11:A>G-11:A>G	5	449.76
1674866|F|0-34:T>C-34:T>C	5	451.4
3533047|F|0-33:C>G-33:C>G	5	451.8
4990457|F|0-19:A>G-19:A>G	5	452.2
7352345|F|0-32:T>G-32:T>G	5	452.61
4911229|F|0-36:G>A-36:G>A	5	454.25
7341832|F|0-10:G>A-10:G>A	5	454.25
1220407|F|0-45:T>G-45:T>G	5	454.63
3026327|F|0-16:C>A-16:C>A	5	454.63
2291631|F|0-7:C>T-7:C>T	5	456.21
5324072|F|0-18:G>A-18:G>A	5	456.21
1045412|F|0-34:G>T-34:G>T	5	456.96
1008577|F|0-29:A>C-29:A>C	5	460.69
4993824|F|0-5:T>C-5:T>C	5	460.69
7343848|F|0-11:A>G-11:A>G	5	461.1
1096854|F|0-44:C>A-44:C>A	5	461.91
1116434|F|0-66:T>C-66:T>C	5	461.91
3948497|F|0-22:A>T-22:A>T	5	461.91
2257090|F|0-53:A>G-53:A>G	5	462.68
5411126|F|0-38:G>C-38:G>C	5	463.44
1102334|F|0-29:G>C-29:G>C	5	466.27
1095760|F|0-42:G>A-42:G>A	5	468.16
2275981|F|0-19:A>G-19:A>G	5	471.7
3064666|F|0-23:A>G-23:A>G	5	474.36
4993086|F|0-34:C>T-34:C>T	5	474.36
1100505|F|0-37:G>A-37:G>A	5	475.96
1261622|F|0-23:T>C-23:T>C	5	477.2
2255859|F|0-5:A>T-5:A>T	5	478.87
1091982|F|0-26:G>T-26:G>T	5	479.67
1126387|F|0-33:T>C-33:T>C	5	480.08
1084509|F|0-34:T>C-34:T>C	5	480.47
2275308|F|0-23:T>C-23:T>C	5	480.85
1216535|F|0-26:C>A-26:C>A	5	481.64
4404357|F|0-11:A>G-11:A>G	5	481.64
4911205|F|0-35:G>A-35:G>A	5	482.82
1127164|F|0-39:T>C-39:T>C	5	483.6
2261913|F|0-17:A>G-17:A>G	5	483.98
1226727|F|0-54:G>C-54:G>C	5	484.36
2254168|F|0-38:A>G-38:A>G	5	486.84
5579717|F|0-7:A>T-7:A>T	5	486.84
1232957|F|0-32:G>A-32:G>A	5	490.98
3025448|F|0-11:G>A-11:G>A	5	492.13
1161379|F|0-58:C>T-58:C>T	5	492.5
4911230|F|0-60:T>A-60:T>A	5	492.5
1090230|F|0-51:C>G-51:C>G	5	493.27
4910679|F|0-26:C>T-26:C>T	5	493.66
5354254|F|0-23:G>C-23:G>C	5	513.2
982886|F|0-54:A>C-54:A>C	5	515.2
3533431|F|0-19:C>G-19:C>G	5	518.33
1127695|F|0-12:C>T-12:C>T	5	524.61
7351364|F|0-17:T>C-17:T>C	5	531.6
1127399|F|0-16:C>T-16:C>T	5	540.34
1140384|F|0-14:A>G-14:A>G	5	556.64
1092258|F|0-62:T>G-62:T>G	5	559.97
3949391|F|0-49:T>C-49:T>C	5	564.83
1203296|F|0-29:A>G-29:A>G	5	590.21
1305865|F|0-15:T>C-15:T>C	5	601.51
1235053|F|0-35:G>C-35:G>C	5	602.98
1092251|F|0-12:T>A-12:T>A	5	604.65
1265496|F|0-43:A>G-43:A>G	5	615.42
3385423|F|0-56:C>G-56:C>G	5	631.68
3028192|F|0-13:G>T-13:G>T	5	641.48
3945861|F|0-15:C>T-15:C>T	5	661.19
7487470|F|0-20:T>C-20:T>C	5	661.19
1029578|F|0-11:C>A-11:C>A	5	671.33
1018473|F|0-26:G>T-26:G>T	5	677.07
12779745|F|0-6:A>C-6:A>C	5	685.25
4543725|F|0-7:A>G-7:A>G	5	685.25
5325237|F|0-14:A>C-14:A>C	5	685.25
5410737|F|0-11:A>G-11:A>G	5	685.25
5367381|F|0-10:G>T-10:G>T	5	705.36
5371824|F|0-27:G>T-27:G>T	5	705.36
3532810|F|0-13:C>T-13:C>T	6	0
1092979|F|0-10:T>A-10:T>A	6	0.38
3951391|F|0-7:A>C-7:A>C	6	0.78
4910815|F|0-20:A>G-20:A>G	6	0.78
1098973|F|0-7:C>G-7:C>G	6	3.14
1228682|F|0-37:G>T-37:G>T	6	3.14
1101212|F|0-52:A>G-52:A>G	6	21.58
991221|F|0-42:A>C-42:A>C	6	22.58
1254193|F|0-65:A>C-65:A>C	6	47.75
1092806|F|0-35:G>T-35:G>T	6	49.07
1238032|F|0-13:C>T-13:C>T	6	58.59
3955591|F|0-9:T>C-9:T>C	6	65.85
1119316|F|0-28:A>G-28:A>G	6	81.56
1204877|F|0-6:A>T-6:A>T	6	84.02
1281891|F|0-7:T>C-7:T>C	6	86.07
1055720|F|0-10:A>C-10:A>C	6	88.16
1273041|F|0-67:G>A-67:G>A	6	90.6
1109463|F|0-5:G>A-5:G>A	6	93.46
5971308|F|0-31:C>G-31:C>G	6	101.09
1024015|F|0-29:C>T-29:C>T	6	103.42
988130|F|0-31:G>C-31:G>C	6	107.91
5324684|F|0-44:A>G-44:A>G	6	108.31
1093454|F|0-34:G>A-34:G>A	6	121.34
1112583|F|0-22:C>A-22:C>A	6	122.12
4911015|F|0-39:T>A-39:T>A	6	122.12
5323775|F|0-24:T>C-24:T>C	6	122.56
1201940|F|0-46:G>T-46:G>T	6	125.29
1088274|F|0-60:T>C-60:T>C	6	127.75
2251675|F|0-47:C>A-47:C>A	6	128.15
1128030|F|0-10:C>T-10:C>T	6	134.85
2249524|F|0-61:A>T-61:A>T	6	136.28
3064546|F|0-59:G>A-59:G>A	6	142.37
1219191|F|0-43:G>C-43:G>C	6	144.75
1001828|F|0-52:C>G-52:C>G	6	160.23
1071003|F|0-20:G>C-20:G>C	6	165.08
1096089|F|0-40:G>C-40:G>C	6	169.58
4394095|F|0-10:T>G-10:T>G	6	170.71
3064508|F|0-29:A>G-29:A>G	6	174.64
1714207|F|0-8:C>A-8:C>A	6	214.87
3022180|F|0-5:T>C-5:T>C	6	214.87
1066568|F|0-14:A>G-14:A>G	6	238.87
2277450|F|0-26:T>C-26:T>C	6	238.87
1095982|F|0-17:A>G-17:A>G	6	244.84
2285254|F|0-45:C>T-45:C>T	6	252.03
986325|F|0-52:C>T-52:C>T	6	254.24
3948480|F|0-10:C>T-10:C>T	6	257.18
7337455|F|0-6:C>T-6:C>T	6	257.18
2254851|F|0-63:C>A-63:C>A	6	258.37
4991750|F|0-17:A>G-17:A>G	6	265.83
2252043|F|0-55:G>A-55:G>A	6	306.07
4408929|F|0-7:G>A-7:G>A	6	306.07
1003015|F|0-9:T>C-9:T>C	6	355.59
3960082|F|0-10:T>G-10:T>G	6	371.07
1092506|F|0-10:C>T-10:C>T	6	371.6
3031466|F|0-12:C>A-12:C>A	6	375.24
1862964|F|0-32:G>T-32:G>T	6	378.63
985967|F|0-28:C>A-28:C>A	6	386.39
1002343|F|0-45:A>G-45:A>G	6	387.19
3027279|F|0-12:C>G-12:C>G	6	388.24
3064658|F|0-34:T>C-34:T>C	6	393.64
1021498|F|0-39:T>C-39:T>C	6	395.6
3064681|F|0-24:A>G-24:A>G	6	411.54
1022408|F|0-13:G>A-13:G>A	6	442.46
3064424|F|0-21:G>A-21:G>A	6	443.68
1035100|F|0-28:C>A-28:C>A	6	468.32
7351664|F|0-5:C>T-5:C>T	6	475.96
1017867|F|0-18:T>C-18:T>C	6	480.98
1073510|F|0-15:C>A-15:C>A	6	485.75
4395783|F|0-5:G>A-5:G>A	6	485.75
3939505|F|0-5:T>C-5:T>C	6	486.16
18733063|F|0-15:C>G-15:C>G	6	500.68
1034788|F|0-51:C>T-51:C>T	6	548.42
3025420|F|0-28:C>T-28:C>T	6	612.97
983228|F|0-11:G>A-11:G>A	6	614.18
13879549|F|0-24:T>C-24:T>C	6	624.84
3027415|F|0-28:G>T-28:G>T	6	626.38
1087912|F|0-26:T>A-26:T>A	6	633.93
1260941|F|0-15:C>A-15:C>A	6	648.63
4009970|F|0-34:C>T-34:C>T	6	650.04
4405930|F|0-13:T>C-13:T>C	7	0
1001797|F|0-5:A>T-5:A>T	7	9.43
1070552|F|0-39:C>G-39:C>G	7	36.9
1278960|F|0-8:A>G-8:A>G	7	37.76
980942|F|0-23:C>T-23:C>T	7	38.16
1018794|F|0-13:C>T-13:C>T	7	41.68
1061645|F|0-13:A>G-13:A>G	7	41.68
1078948|F|0-28:G>T-28:G>T	7	47.79
1025974|F|0-29:C>T-29:C>T	7	49.97
1206093|F|0-7:T>C-7:T>C	7	60.47
1202357|F|0-20:T>C-20:T>C	7	72.78
3959927|F|0-5:G>A-5:G>A	7	72.78
4989257|F|0-8:G>T-8:G>T	7	83.35
1202493|F|0-21:G>T-21:G>T	7	103.06
1093773|F|0-8:T>C-8:T>C	7	130.53
1126651|F|0-54:A>G-54:A>G	7	152.54
5324757|F|0-11:A>C-11:A>C	7	152.54
1176255|F|0-14:T>G-14:T>G	7	157.09
1059948|F|0-27:T>G-27:T>G	7	159.66
3064793|F|0-7:A>G-7:A>G	7	161.93
1093449|F|0-27:G>A-27:G>A	7	163.09
13026184|F|0-15:T>C-15:T>C	7	163.09
43123080|F|0-11:G>C-11:G>C	7	173.37
4990704|F|0-27:T>C-27:T>C	7	179.98
1104467|F|0-16:C>T-16:C>T	7	182.87
5324311|F|0-43:C>T-43:C>T	7	183.65
4989110|F|0-10:G>C-10:G>C	7	184.03
1221097|F|0-18:G>C-18:G>C	7	188.25
2254377|F|0-15:T>C-15:T>C	7	189.43
4989097|F|0-10:C>T-10:C>T	7	189.43
3025190|F|0-6:T>C-6:T>C	7	190.65
1061804|F|0-49:C>G-49:C>G	7	191.83
3027159|F|0-24:G>C-24:G>C	7	192.59
29308205|F|0-13:T>G-13:T>G	7	192.99
982430|F|0-14:C>G-14:C>G	7	194.67
1218912|F|0-35:T>A-35:T>A	7	197.54
2316795|F|0-18:C>G-18:C>G	7	200.44
1049379|F|0-45:C>T-45:C>T	7	200.85
3959057|F|0-8:T>C-8:T>C	7	201.72
4005342|F|0-27:C>T-27:C>T	7	204.38
4910878|F|0-13:G>A-13:G>A	7	204.78
1228442|F|0-46:C>G-46:C>G	7	205.59
1080400|F|0-56:A>T-56:A>T	7	206.8
1121287|F|0-59:A>C-59:A>C	7	207.22
3533309|F|0-34:T>C-34:T>C	7	207.64
1318896|F|0-29:C>T-29:C>T	7	208.06
7487526|F|0-6:C>G-6:C>G	7	208.06
5367531|F|0-17:A>G-17:A>G	7	209.23
1348723|F|0-5:G>T-5:G>T	7	220.53
1152940|F|0-18:C>T-18:C>T	7	225.05
1130215|F|0-26:T>C-26:T>C	7	229.02
1234111|F|0-47:C>T-47:C>T	7	235.31
996688|F|0-60:T>G-60:T>G	7	236.14
1110125|F|0-40:C>G-40:C>G	7	239.48
2254295|F|0-42:C>G-42:C>G	7	241.48
1138729|F|0-12:G>T-12:G>T	7	242.91
7353786|F|0-10:T>C-10:T>C	7	246.84
1669841|F|0-23:A>T-23:A>T	7	257.66
1041531|F|0-31:G>C-31:G>C	7	259.11
1150152|F|0-13:C>A-13:C>A	7	261.81
1234179|F|0-67:T>C-67:T>C	7	263.33
1217815|F|0-13:T>C-13:T>C	7	267.63
5324670|F|0-12:T>C-12:T>C	7	271.92
1086479|F|0-49:G>T-49:G>T	7	272.63
1093414|F|0-50:C>T-50:C>T	7	273.47
1218740|F|0-19:T>C-19:T>C	7	275.21
1126479|F|0-8:C>A-8:C>A	7	275.97
990692|F|0-61:C>T-61:C>T	7	277.95
7940660|F|0-55:C>T-55:C>T	7	278.75
1000622|F|0-61:G>C-61:G>C	7	279.54
1250769|F|0-65:T>G-65:T>G	7	279.92
7338666|F|0-13:T>C-13:T>C	7	283.13
983670|F|0-26:C>A-26:C>A	7	283.13
1142583|F|0-6:G>A-6:G>A	7	283.98
5562995|F|0-13:T>C-13:T>C	7	284.42
2304352|F|0-58:C>G-58:C>G	7	285.3
1150669|F|0-10:G>A-10:G>A	7	286.09
3950321|F|0-16:G>A-16:G>A	7	286.09
1056037|F|0-38:A>C-38:A>C	7	287.66
1692294|F|0-26:C>G-26:C>G	7	287.66
1079639|F|0-30:G>A-30:G>A	7	288.45
2289783|F|0-28:G>C-28:G>C	7	289.69
1247288|F|0-48:C>T-48:C>T	7	291.65
1210159|F|0-12:A>C-12:A>C	7	292.14
995376|F|0-42:T>G-42:T>G	7	297.47
2276562|F|0-40:C>A-40:C>A	7	298.26
5970975|F|0-60:G>T-60:G>T	7	301.79
1214868|F|0-68:G>A-68:G>A	7	303.07
1127699|F|0-39:G>A-39:G>A	7	306.65
1019498|F|0-33:G>A-33:G>A	7	312.47
4404812|F|0-15:C>T-15:C>T	7	324.43
9724999|F|0-15:C>T-15:C>T	7	324.43
4396395|F|0-14:A>T-14:A>T	7	327.46
1013502|F|0-66:G>A-66:G>A	7	328.15
4009484|F|0-5:A>G-5:A>G	7	328.15
7343200|F|0-23:C>T-23:C>T	7	329.08
1010807|F|0-13:T>C-13:T>C	7	336.37
1106172|F|0-15:T>C-15:T>C	7	343.19
1021244|F|0-44:T>C-44:T>C	7	347.75
3034462|F|0-7:T>G-7:T>G	7	351.61
2343350|F|0-45:C>T-45:C>T	7	391.84
1026884|F|0-45:C>A-45:C>A	7	427.38
5324538|F|0-5:G>C-5:G>C	7	430.83
1100125|F|0-18:T>C-18:T>C	7	432.44
4539558|F|0-11:G>C-11:G>C	7	461.16
2253468|F|0-20:A>G-20:A>G	7	482.34
1091514|F|0-56:A>T-56:A>T	7	489.79
4988938|F|0-8:G>C-8:G>C	7	489.79
1100866|F|0-49:C>T-49:C>T	7	494.11
1398743|F|0-24:A>G-24:A>G	7	495.31
1000407|F|0-28:C>T-28:C>T	7	496.08
39674890|F|0-8:G>C-8:G>C	7	499.91
1382386|F|0-15:T>C-15:T>C	7	501.44
14385092|F|0-15:C>A-15:C>A	7	501.44
1048513|F|0-31:C>T-31:C>T	7	503.23
3023146|F|0-18:T>C-18:T>C	7	507.16
994026|F|0-33:G>A-33:G>A	7	508.75
977927|F|0-30:A>T-30:A>T	7	509.14
1692935|F|0-35:C>G-35:C>G	7	509.58
1207283|F|0-35:G>T-35:G>T	7	516.11
1241567|F|0-16:T>C-16:T>C	7	519.84
4989102|F|0-40:G>A-40:G>A	7	520.23
1090686|F|0-37:A>C-37:A>C	7	520.62
14582756|F|0-7:T>C-7:T>C	7	521.17
3945339|F|0-29:G>A-29:G>A	7	521.17
1203001|F|0-61:A>G-61:A>G	7	522.75
4008978|F|0-22:G>A-22:G>A	7	523.17
1133683|F|0-30:G>A-30:G>A	7	524.01
1091090|F|0-60:C>T-60:C>T	7	525.6
2291215|F|0-34:G>A-34:G>A	7	525.6
1001418|F|0-45:T>A-45:T>A	7	529.18
1212480|F|0-53:T>C-53:T>C	7	534.24
3028597|F|0-5:T>C-5:T>C	7	535
3954722|F|0-14:A>C-14:A>C	7	535
2261983|F|0-23:G>T-23:G>T	7	535.38
1017626|F|0-65:T>C-65:T>C	7	537.08
4989119|F|0-24:T>G-24:T>G	7	537.08
3064885|F|0-31:A>T-31:A>T	7	537.45
1026080|F|0-50:C>A-50:C>A	7	539.07
7351619|F|0-33:G>A-33:G>A	7	539.48
1055641|F|0-47:T>A-47:T>A	7	540.31
1248251|F|0-24:G>T-24:G>T	7	540.31
3938621|F|0-23:T>C-23:T>C	7	540.31
996560|F|0-66:A>T-66:A>T	7	541.54
2280022|F|0-48:T>C-48:T>C	7	546.87
1123465|F|0-19:C>T-19:C>T	7	548.66
1101425|F|0-12:G>A-12:G>A	7	552.51
1109210|F|0-20:A>G-20:A>G	7	552.51
4993486|F|0-15:C>T-15:C>T	7	552.51
1009485|F|0-42:T>C-42:T>C	7	554.05
1119505|F|0-65:G>C-65:G>C	8	0
1117463|F|0-57:T>G-57:T>G	8	45.38
3570053|F|0-15:A>T-15:A>T	8	82.42
1096938|F|0-14:A>G-14:A>G	8	82.84
1000452|F|0-65:T>C-65:T>C	8	83.22
1059080|F|0-8:A>G-8:A>G	8	83.61
5970497|F|0-19:T>C-19:T>C	8	83.61
2278190|F|0-60:G>T-60:G>T	8	85.19
1064062|F|0-18:G>A-18:G>A	8	88.07
999766|F|0-46:C>T-46:C>T	8	88.44
1090849|F|0-47:A>G-47:A>G	8	90.72
1031160|F|0-66:G>A-66:G>A	8	102.02
3940524|F|0-65:A>C-65:A>C	8	104.52
984817|F|0-64:T>C-64:T>C	8	116.27
5411882|F|0-24:A>G-24:A>G	8	116.74
5324665|F|0-8:A>G-8:A>G	8	117.98
993177|F|0-6:C>G-6:C>G	8	133.25
3024542|F|0-67:A>G-67:A>G	8	148.27
1038535|F|0-8:C>T-8:C>T	8	179.91
3956553|F|0-15:T>C-15:T>C	8	182.29
1109783|F|0-8:C>T-8:C>T	8	187.31
1129000|F|0-25:G>T-25:G>T	8	198.61
3935244|F|0-13:A>G-13:A>G	8	204.67
1087550|F|0-23:T>A-23:T>A	8	209.32
1092165|F|0-13:G>A-13:G>A	8	213.74
16153765|F|0-17:T>C-17:T>C	8	222.01
2268570|F|0-35:C>T-35:C>T	8	222.01
4992283|F|0-17:C>G-17:C>G	8	235.04
1725739|F|0-46:A>T-46:A>T	8	255.42
977227|F|0-19:G>T-19:G>T	8	260.61
1123302|F|0-51:A>G-51:A>G	8	271.41
1117754|F|0-6:A>T-6:A>T	8	309.82
1021077|F|0-60:C>T-60:C>T	8	361.17
4535917|F|0-12:G>A-12:G>A	8	403.33
1068035|F|0-6:C>T-6:C>T	8	424.52
1104851|F|0-17:G>C-17:G>C	8	425.94
1095017|F|0-21:A>G-21:A>G	8	428.89
1118924|F|0-5:T>C-5:T>C	8	432.87
1685999|F|0-12:G>C-12:G>C	8	434.4
1164067|F|0-64:T>C-64:T>C	8	436.21
1102608|F|0-5:C>G-5:C>G	8	444.42
987924|F|0-20:G>A-20:G>A	8	444.42
989549|F|0-35:T>A-35:T>A	8	445.12
7340755|F|0-26:T>C-26:T>C	8	455.47
4535765|F|0-6:A>G-6:A>G	8	455.85
4539302|F|0-14:A>G-14:A>G	8	455.85
1217224|F|0-13:G>C-13:G>C	8	456.99
1113063|F|0-28:C>G-28:C>G	8	458.56
5971540|F|0-6:G>C-6:G>C	8	458.56
989476|F|0-10:C>G-10:C>G	8	460.38
3022270|F|0-6:T>C-6:T>C	8	463.89
1270653|F|0-32:A>G-32:A>G	8	465.06
3222541|F|0-23:C>T-23:C>T	8	465.5
1343283|F|0-56:G>T-56:G>T	8	465.93
4396130|F|0-5:C>G-5:C>G	8	465.93
1092340|F|0-67:A>G-67:A>G	8	467.18
6037734|F|0-18:A>C-18:A>C	8	467.59
3064753|F|0-23:T>C-23:T>C	8	475.55
992754|F|0-41:C>T-41:C>T	8	475.55
1210325|F|0-30:T>A-30:T>A	8	476.34
1083182|F|0-11:T>A-11:T>A	8	476.71
987950|F|0-28:A>G-28:A>G	8	477.1
983382|F|0-45:G>A-45:G>A	8	477.49
1064277|F|0-35:C>T-35:C>T	8	477.87
1035251|F|0-5:A>G-5:A>G	8	479.05
4408436|F|0-23:G>C-23:G>C	8	479.05
1068424|F|0-41:C>G-41:C>G	8	479.45
1127723|F|0-9:T>G-9:T>G	8	480.17
1252921|F|0-14:A>C-14:A>C	8	480.91
6048756|F|0-5:G>C-5:G>C	8	484.67
1217760|F|0-55:A>G-55:A>G	8	485.81
1111761|F|0-20:A>T-20:A>T	8	490.58
1022435|F|0-26:G>C-26:G>C	8	500.72
992980|F|0-6:T>C-6:T>C	8	500.72
4542416|F|0-8:T>C-8:T>C	8	534.25
3064920|F|0-27:A>G-27:A>G	8	605.8
4397950|F|0-25:A>G-25:A>G	8	605.8
3034325|F|0-33:C>T-33:C>T	8	614.62
1067244|F|0-20:G>A-20:G>A	8	616.14
1094325|F|0-14:T>C-14:T>C	8	620.99
5578313|F|0-14:G>T-14:G>T	8	639.67
1321655|F|0-10:T>C-10:T>C	8	643.25
989959|F|0-45:C>T-45:C>T	8	648.44
1029807|F|0-41:A>C-41:A>C	8	652.87
1105844|F|0-18:C>T-18:C>T	8	658.06
1069690|F|0-43:T>C-43:T>C	8	658.78
1089206|F|0-20:C>G-20:C>G	8	660.75
1145590|F|0-20:G>A-20:G>A	8	661.13
1244635|F|0-16:A>C-16:A>C	8	661.89
3028816|F|0-8:C>T-8:C>T	8	661.89
4910228|F|0-26:C>T-26:C>T	8	662.28
7940453|F|0-15:A>T-15:A>T	8	663.46
1108484|F|0-13:C>T-13:C>T	8	663.85
1687156|F|0-15:T>C-15:T>C	8	665.11
5325360|F|0-26:T>C-26:T>C	8	665.11
4911029|F|0-17:A>G-17:A>G	8	666.04
986366|F|0-30:A>G-30:A>G	8	666.04
1108017|F|0-37:T>G-37:T>G	8	669.61
3028183|F|0-24:T>C-24:T>C	8	673.72
2277860|F|0-13:G>T-13:G>T	8	674.12
1266906|F|0-43:A>G-43:A>G	8	674.9
1094174|F|0-11:G>C-11:G>C	8	675.29
3948388|F|0-11:G>A-11:G>A	8	676.51
3021070|F|0-36:A>G-36:A>G	8	679.04
4405414|F|0-6:A>G-6:A>G	8	679.43
1120374|F|0-15:A>G-15:A>G	8	683.46
1111328|F|0-20:C>T-20:C>T	8	686.33
4909921|F|0-54:T>C-54:T>C	8	687.88
1178331|F|0-63:G>A-63:G>A	8	691.84
3534418|F|0-12:A>T-12:A>T	8	697.52
36650693|F|0-14:G>A-14:G>A	8	703.55
4911221|F|0-11:A>G-11:A>G	8	704.87
1160118|F|0-36:T>G-36:T>G	8	706.15
1207452|F|0-24:C>G-24:C>G	8	706.54
5971693|F|0-11:G>C-11:G>C	8	706.54
1032586|F|0-67:C>G-67:C>G	8	716.06
5324319|F|0-22:C>G-22:C>G	8	718.67
6040494|F|0-23:A>G-23:A>G	8	718.67
4009898|F|0-23:C>T-23:C>T	8	725.53
1037728|F|0-13:C>T-13:C>T	8	744.59
5970880|F|0-18:A>G-18:A>G	8	744.59
3955176|F|0-27:C>T-27:C>T	8	757.36
995689|F|0-14:A>G-14:A>G	8	757.36
4990322|F|0-27:C>T-27:C>T	8	760.1
1029022|F|0-33:C>T-33:C>T	8	766.9
5363471|F|0-10:T>C-10:T>C	8	775.31
1102911|F|0-47:T>C-47:T>C	8	814.18
4988922|F|0-28:T>G-28:T>G	8	814.18
4910451|F|0-13:A>C-13:A>C	8	821.58
1126088|F|0-9:C>T-9:C>T	8	823.63
4538784|F|0-30:T>C-30:T>C	8	833.47
1007203|F|0-6:G>A-6:G>A	8	839.48
2255490|F|0-23:C>T-23:C>T	8	839.48
1012893|F|0-8:G>A-8:G>A	9	0
3064480|F|0-12:C>T-12:C>T	9	0
2267076|F|0-68:G>C-68:G>C	9	1.41
977921|F|0-25:T>C-25:T>C	9	8.4
4993368|F|0-5:G>A-5:G>A	9	15.86
3953902|F|0-19:G>A-19:G>A	9	18.14
1140158|F|0-50:C>T-50:C>T	9	21.78
1022534|F|0-13:C>A-13:C>A	9	22.66
1128470|F|0-40:C>G-40:C>G	9	24.44
4993507|F|0-11:A>T-11:A>T	9	27.78
1129499|F|0-32:A>T-32:A>T	9	31.36
1205651|F|0-42:G>A-42:G>A	9	94.7
5411646|F|0-11:A>G-11:A>G	9	106
11314764|F|0-29:T>C-29:T>C	9	119.27
7353010|F|0-13:A>G-13:A>G	9	120.06
1093055|F|0-5:G>A-5:G>A	9	120.87
3024408|F|0-27:G>A-27:G>A	9	130.18
1103535|F|0-21:C>T-21:C>T	9	133.07
1101340|F|0-8:T>C-8:T>C	9	139.71
1040649|F|0-20:A>T-20:A>T	9	142.42
1863509|F|0-40:G>C-40:G>C	9	144.98
3027342|F|0-17:G>T-17:G>T	9	154.1
3952746|F|0-13:C>G-13:C>G	9	154.1
2252019|F|0-7:G>A-7:G>A	9	161.53
3021891|F|0-15:G>C-15:G>C	9	162.37
100004585|F|0-6:T>C-6:T>C	9	168.98
4537781|F|0-29:T>A-29:T>A	9	175.84
1097048|F|0-61:G>A-61:G>A	9	183.63
1101667|F|0-9:C>G-9:C>G	9	185.84
5412110|F|0-37:A>G-37:A>G	9	188.34
4439858|F|0-6:G>C-6:G>C	9	194.43
2244956|F|0-62:C>T-62:C>T	9	198.08
14314640|F|0-6:T>A-6:T>A	9	202.5
5050373|F|0-15:A>G-15:A>G	9	202.92
2242613|F|0-7:G>A-7:G>A	9	217.61
1065865|F|0-61:C>A-61:C>A	9	219.21
5331802|F|0-14:G>A-14:G>A	9	219.67
5373167|F|0-12:A>G-12:A>G	9	219.67
34877406|F|0-21:T>C-21:T>C	9	223.01
1025939|F|0-55:G>T-55:G>T	9	227.33
990120|F|0-33:G>A-33:G>A	9	229.49
1002934|F|0-23:T>G-23:T>G	9	267.3
1140071|F|0-60:T>C-60:T>C	9	274.23
980503|F|0-13:C>A-13:C>A	9	298.12
3064674|F|0-26:G>A-26:G>A	9	311.47
1086515|F|0-27:G>A-27:G>A	9	313.93
3956335|F|0-12:G>T-12:G>T	9	318.73
1051462|F|0-38:G>T-38:G>T	9	320.41
1027050|F|0-51:A>T-51:A>T	9	329.96
1029059|F|0-47:G>A-47:G>A	9	348.73
1123169|F|0-15:A>C-15:A>C	9	398.08
4989136|F|0-7:T>C-7:T>C	9	401.42
1306170|F|0-65:G>A-65:G>A	9	409.38
3952913|F|0-31:G>A-31:G>A	9	410.49
3027083|F|0-27:T>G-27:T>G	9	411.24
3937988|F|0-24:G>A-24:G>A	9	442.43
4992830|F|0-46:T>C-46:T>C	9	446.92
1084171|F|0-16:T>C-16:T>C	9	452.5
2243977|F|0-40:C>T-40:C>T	9	457.69
1237011|F|0-16:A>C-16:A>C	9	463.27
11914539|F|0-61:C>T-61:C>T	9	480.28
2245896|F|0-28:C>T-28:C>T	9	502.4
987575|F|0-61:T>C-61:T>C	9	512.71
3958845|F|0-58:C>G-58:C>G	9	533.17
7340684|F|0-20:C>G-20:C>G	9	533.17
1010886|F|0-29:T>G-29:T>G	9	533.55
4986224|F|0-11:A>T-11:A>T	9	533.93
5324914|F|0-13:C>T-13:C>T	9	535.64
4991699|F|0-8:G>T-8:G>T	9	539.55
7865058|F|0-43:G>A-43:G>A	9	554.5
992091|F|0-53:G>C-53:G>C	9	567.27
5580986|F|0-34:T>C-34:T>C	9	569.54
4991157|F|0-46:A>T-46:A>T	9	572.96
991036|F|0-50:C>G-50:C>G	9	595.02
1280618|F|0-6:G>A-6:G>A	10	0
2277355|F|0-45:A>C-45:A>C	10	0
4991964|F|0-33:C>T-33:C>T	10	47.49
4439742|F|0-14:A>C-14:A>C	10	48.28
3945737|F|0-7:G>A-7:G>A	10	57.3
3951258|F|0-11:C>T-11:C>T	10	67.04
7865041|F|0-9:G>A-9:G>A	10	74.67
3023290|F|0-16:G>A-16:G>A	10	76.71
3021741|F|0-29:T>C-29:T>C	10	77.48
992311|F|0-21:C>T-21:C>T	10	89.09
1765928|F|0-23:A>G-23:A>G	10	107.24
995180|F|0-58:C>T-58:C>T	10	118.99
7335436|F|0-24:T>C-24:T>C	10	181.52
1722062|F|0-14:T>C-14:T>C	10	216.87
2257901|F|0-67:G>C-67:G>C	10	225.94
1203158|F|0-41:T>G-41:T>G	10	234.12
1009966|F|0-23:G>C-23:G>C	10	236.62
996036|F|0-58:G>C-58:G>C	10	239.4
1080996|F|0-16:G>A-16:G>A	10	241.97
1020626|F|0-12:C>T-12:C>T	10	263.38
992456|F|0-15:A>T-15:A>T	10	271.17
3944671|F|0-10:A>G-10:A>G	10	271.57
2257011|F|0-28:G>A-28:G>A	10	272.86
1214325|F|0-54:T>A-54:T>A	10	273.27
7333571|F|0-16:G>A-16:G>A	10	273.27
1095229|F|0-15:A>G-15:A>G	10	275.36
3958722|F|0-38:A>G-38:A>G	10	280.42
4911058|F|0-6:A>G-6:A>G	10	280.42
2249547|F|0-50:A>T-50:A>T	10	281.41
4909497|F|0-22:A>G-22:A>G	10	286.84
1207836|F|0-8:T>C-8:T>C	10	288.98
5324091|F|0-6:T>G-6:T>G	10	288.98
1262453|F|0-9:C>G-9:C>G	10	290.94
2252444|F|0-21:G>A-21:G>A	10	291.82
1091892|F|0-33:A>G-33:A>G	10	294.35
3943715|F|0-13:A>C-13:A>C	10	296.01
4989902|F|0-55:A>G-55:A>G	10	296.82
1107438|F|0-36:C>T-36:C>T	10	297.2
1119953|F|0-66:T>C-66:T>C	10	297.58
3064357|F|0-7:G>C-7:G>C	10	297.58
979526|F|0-19:A>G-19:A>G	10	304.78
1089414|F|0-36:G>A-36:G>A	10	305.41
1069784|F|0-18:T>C-18:T>C	10	307.48
3024608|F|0-32:G>A-32:G>A	10	308.42
2259716|F|0-19:G>A-19:G>A	10	310.24
1300315|F|0-13:G>T-13:G>T	10	312.36
995112|F|0-64:C>T-64:C>T	10	314.14
981760|F|0-58:C>A-58:C>A	10	328.76
2248753|F|0-15:G>C-15:G>C	10	337.17
994750|F|0-47:T>C-47:T>C	10	338.31
1126422|F|0-26:A>C-26:A>C	10	345.69
1252028|F|0-52:G>C-52:G>C	10	346.09
1271561|F|0-30:T>A-30:T>A	10	369.64
1126285|F|0-51:G>A-51:G>A	10	374.93
1022407|F|0-38:A>G-38:A>G	10	376.28
1105080|F|0-22:A>G-22:A>G	10	377.75
1865033|F|0-23:G>A-23:G>A	10	382.41
986897|F|0-46:T>G-46:T>G	10	386.27
1108039|F|0-15:T>G-15:T>G	10	388.49
1087465|F|0-13:T>C-13:T>C	10	393.51
2256486|F|0-64:G>C-64:G>C	10	404.39
1127072|F|0-27:A>G-27:A>G	10	405.55
984754|F|0-42:G>A-42:G>A	10	410.83
1152450|F|0-23:T>C-23:T>C	10	413.33
1071986|F|0-14:T>A-14:T>A	10	414.49
1107332|F|0-17:T>C-17:T>C	10	414.49
2257551|F|0-50:C>G-50:C>G	10	425.02
4536815|F|0-14:G>A-14:G>A	10	425.44
2265419|F|0-25:G>A-25:G>A	10	425.85
995697|F|0-60:C>A-60:C>A	10	431.36
1102109|F|0-24:C>A-24:C>A	10	436.44
1076058|F|0-22:A>G-22:A>G	10	444.85
1213700|F|0-9:G>C-9:G>C	10	451.87
1237142|F|0-12:C>T-12:C>T	10	453.9
2263646|F|0-62:G>C-62:G>C	10	455.12
4412079|F|0-7:A>G-7:A>G	10	455.12
4540828|F|0-22:C>G-22:C>G	10	457.52
3939431|F|0-65:T>C-65:T>C	10	458.7
1393688|F|0-19:T>G-19:T>G	10	463.63
1130459|F|0-40:C>T-40:C>T	10	464.48
1001988|F|0-20:C>G-20:C>G	10	465.3
3533250|F|0-14:A>G-14:A>G	10	465.3
3064839|F|0-10:G>C-10:G>C	10	478.96
3064872|F|0-12:C>T-12:C>T	10	493.66
3959440|F|0-11:C>A-11:C>A	10	493.66
9766651|F|0-13:T>G-13:T>G	10	551.22
1106197|F|0-43:T>A-43:T>A	11	0
3570016|F|0-17:C>A-17:C>A	11	0
39692311|F|0-33:C>T-33:C>T	11	5.43
4993384|F|0-22:A>G-22:A>G	11	9.09
1145686|F|0-6:T>C-6:T>C	11	13.95
3028384|F|0-14:C>A-14:C>A	11	19.74
1092034|F|0-10:G>A-10:G>A	11	23.22
1102155|F|0-14:G>C-14:G>C	11	78.57
1666611|F|0-50:C>T-50:C>T	11	79.83
986179|F|0-16:T>C-16:T>C	11	80.21
1152290|F|0-54:C>G-54:C>G	11	81.35
1862515|F|0-43:A>T-43:A>T	11	82.99
4261310|F|0-21:C>T-21:C>T	11	83.8
1088410|F|0-18:G>A-18:G>A	11	84.18
1113711|F|0-38:T>C-38:T>C	11	85.72
4538053|F|0-10:A>G-10:A>G	11	90.17
1108350|F|0-44:G>T-44:G>T	11	92.59
1073286|F|0-27:T>C-27:T>C	11	92.97
1152023|F|0-37:C>T-37:C>T	11	94.16
3064413|F|0-22:C>A-22:C>A	11	94.94
998971|F|0-22:T>C-22:T>C	11	94.94
1079338|F|0-66:G>T-66:G>T	11	100.19
4537684|F|0-8:C>T-8:C>T	11	109.46
1012566|F|0-32:G>A-32:G>A	11	110.25
5324581|F|0-55:G>C-55:G>C	11	122
997944|F|0-19:C>T-19:C>T	11	122
1021749|F|0-19:C>T-19:C>T	11	122.39
1127427|F|0-16:A>G-16:A>G	11	125.36
1017576|F|0-38:T>C-38:T>C	11	129.53
1220880|F|0-28:T>C-28:T>C	11	130.43
3941944|F|0-68:T>C-68:T>C	11	136.42
1076340|F|0-35:C>T-35:C>T	11	138.03
1020423|F|0-46:T>C-46:T>C	11	141.23
3947044|F|0-17:A>G-17:A>G	11	146.3
1021319|F|0-25:A>T-25:A>T	11	146.69
4993131|F|0-41:G>C-41:G>C	11	151.57
1219558|F|0-65:C>G-65:C>G	11	156.93
1015830|F|0-10:T>A-10:T>A	11	159.43
1261444|F|0-5:T>C-5:T>C	11	167.84
1115449|F|0-6:C>A-6:C>A	11	169.16
4009893|F|0-11:A>C-11:A>C	11	170.51
4909690|F|0-25:A>T-25:A>T	11	176.71
1674272|F|0-39:A>G-39:A>G	11	181.37
7341760|F|0-12:C>T-12:C>T	11	196.98
1039310|F|0-49:T>C-49:T>C	11	241.3
3941560|F|0-40:G>A-40:G>A	11	268.06
3024027|F|0-39:T>C-39:T>C	11	268.85
1212987|F|0-37:T>C-37:T>C	11	279.09
5325184|F|0-17:G>A-17:G>A	11	279.09
998452|F|0-31:A>G-31:A>G	11	282.06
1036721|F|0-31:G>T-31:G>T	11	285.52
1019976|F|0-45:T>A-45:T>A	11	286.02
1215458|F|0-47:A>G-47:A>G	11	287.55
2280151|F|0-50:G>C-50:G>C	11	288.73
1248263|F|0-39:T>C-39:T>C	11	291.19
5582411|F|0-18:A>G-18:A>G	11	296.42
1228144|F|0-7:A>G-7:A>G	11	297.44
3023622|F|0-31:T>A-31:T>A	11	308.74
1121358|F|0-67:C>G-67:C>G	11	325.48
3944616|F|0-17:C>T-17:C>T	11	345.19
1219741|F|0-20:A>G-20:A>G	11	348.42
3025352|F|0-19:G>A-19:G>A	11	348.42
1005708|F|0-17:C>T-17:C>T	11	352.85
1028039|F|0-41:C>T-41:C>T	11	358.04
4541827|F|0-13:T>G-13:T>G	11	366.45
1108482|F|0-65:C>T-65:C>T	11	407.91
4261438|F|0-41:A>C-41:A>C	11	407.91
4991446|F|0-32:T>G-32:T>G	12	0
1050348|F|0-28:C>T-28:C>T	12	61.28
1697165|F|0-17:A>T-17:A>T	12	89.56
991288|F|0-31:G>C-31:G>C	12	95.27
1059629|F|0-8:T>G-8:T>G	12	99.53
1020654|F|0-44:A>G-44:A>G	12	107.67
1163289|F|0-41:G>A-41:G>A	12	117.8
2300444|F|0-13:C>G-13:C>G	12	120.84
1055614|F|0-29:C>A-29:C>A	12	121.72
2354788|F|0-13:A>C-13:A>C	12	149.9
4909828|F|0-9:C>T-9:C>T	12	150.28
990160|F|0-47:G>A-47:G>A	12	203.89
1229609|F|0-61:G>A-61:G>A	12	250.8
5580115|F|0-12:G>A-12:G>A	12	250.8
4989064|F|0-25:C>T-25:C>T	12	290.6
1065922|F|0-43:G>A-43:G>A	12	297.59
1028768|F|0-8:C>T-8:C>T	12	330.63
6049966|F|0-18:C>G-18:C>G	12	354.52
991558|F|0-7:C>G-7:C>G	12	357.86
1185370|F|0-16:T>C-16:T>C	12	360.8
6048667|F|0-10:C>T-10:C>T	12	360.8
2280798|F|0-9:A>G-9:A>G	12	364.38
4910613|F|0-18:A>G-18:A>G	12	415.97
3954275|F|0-55:A>T-55:A>T	12	424.47
1235405|F|0-64:C>T-64:C>T	12	436.46
2252570|F|0-16:C>G-16:C>G	12	449.62
1072422|F|0-32:T>C-32:T>C	12	456.95
1064253|F|0-17:C>T-17:C>T	12	461.51
5323617|F|0-17:G>A-17:G>A	12	466.39
1201923|F|0-38:G>A-38:G>A	12	470.18
1347797|F|0-37:G>C-37:G>C	12	482.49
4910997|F|0-27:A>G-27:A>G	12	507.13
1141822|F|0-6:G>C-6:G>C	13	0
4009191|F|0-11:T>C-11:T>C	13	0.39
2277783|F|0-21:A>C-21:A>C	13	4.64
1203412|F|0-62:G>C-62:G>C	13	8.15
1696202|F|0-44:A>G-44:A>G	13	38.36
1000267|F|0-22:G>A-22:G>A	13	39.97
1126084|F|0-45:G>C-45:G>C	13	62.88
1020482|F|0-53:G>A-53:G>A	13	71.29
1135283|F|0-22:C>G-22:C>G	13	84.06
4005682|F|0-13:G>C-13:G>C	13	106.51
1095421|F|0-53:C>G-53:C>G	13	120.45
1219555|F|0-59:C>G-59:C>G	13	137.18
4260644|F|0-26:G>C-26:G>C	13	148.06
2293947|F|0-24:C>T-24:C>T	13	153.08
1216772|F|0-34:A>G-34:A>G	13	157.37
3022655|F|0-12:G>A-12:G>A	13	157.37
2258488|F|0-16:A>C-16:A>C	13	157.89
2277563|F|0-48:G>A-48:G>A	13	159.57
1040098|F|0-31:C>T-31:C>T	13	162.44
1101715|F|0-46:G>C-46:G>C	13	163.71
1017299|F|0-20:G>T-20:G>T	13	165.44
1137911|F|0-42:G>A-42:G>A	13	166.91
3064395|F|0-56:C>T-56:C>T	13	168.52
2341646|F|0-65:G>A-65:G>A	13	169.84
1135154|F|0-9:G>A-9:G>A	13	170.63
2261632|F|0-9:A>C-9:A>C	13	172.26
1215538|F|0-42:T>G-42:T>G	13	174.27
3064415|F|0-7:A>G-7:A>G	13	174.67
1128511|F|0-16:A>G-16:A>G	13	175.05
5010813|F|0-35:G>C-35:G>C	13	175.44
1694759|F|0-7:G>C-7:G>C	13	176.61
1021275|F|0-56:C>G-56:C>G	13	177.77
1131350|F|0-14:G>T-14:G>T	13	178.15
1075672|F|0-34:G>C-34:G>C	13	181.46
4991640|F|0-13:T>C-13:T>C	13	192.14
1075342|F|0-62:T>G-62:T>G	13	201.2
4911128|F|0-15:G>A-15:G>A	13	207.08
1093675|F|0-20:G>A-20:G>A	13	215.82
999442|F|0-35:C>A-35:C>A	13	217.86
4410787|F|0-5:G>A-5:G>A	13	221.9
1083587|F|0-10:G>A-10:G>A	13	222.68
3027026|F|0-20:C>G-20:C>G	13	224.46
1075518|F|0-35:C>T-35:C>T	13	228.11
985503|F|0-22:A>T-22:A>T	13	229.3
3023282|F|0-21:T>C-21:T>C	13	232.06
11914905|F|0-20:A>T-20:A>T	13	234.4
1098087|F|0-7:C>A-7:C>A	13	235.92
2303083|F|0-16:C>T-16:C>T	13	237.89
1219555|F|0-21:C>T-21:C>T	13	244.92
2255534|F|0-14:G>T-14:G>T	13	246.44
3575466|F|0-22:G>C-22:G>C	13	246.85
994016|F|0-44:C>G-44:C>G	13	250.92
4544237|F|0-27:A>G-27:A>G	13	263.55
3032922|F|0-11:A>G-11:A>G	13	296.03
1131720|F|0-5:C>A-5:C>A	13	309.51
3064750|F|0-18:T>G-18:T>G	13	313.29
2262819|F|0-36:A>G-36:A>G	13	315.7
3958579|F|0-41:G>A-41:G>A	13	320.78
1070217|F|0-27:C>A-27:C>A	13	321.93
2359596|F|0-63:G>A-63:G>A	13	322.76
4538440|F|0-11:G>A-11:G>A	13	322.76
1007057|F|0-46:T>G-46:T>G	13	326.27
1088200|F|0-27:T>C-27:T>C	13	329.67
5354425|F|0-41:C>G-41:C>G	13	331.46
2253343|F|0-44:G>C-44:G>C	13	333.24
1207114|F|0-6:C>T-6:C>T	13	336.97
1108756|F|0-33:T>C-33:T>C	13	338.68
4005514|F|0-34:G>C-34:G>C	13	342.78
2277536|F|0-9:G>C-9:G>C	13	343.2
3033392|F|0-25:G>A-25:G>A	13	344.47
5340433|F|0-37:T>C-37:T>C	13	345.67
1127607|F|0-50:C>T-50:C>T	13	350.38
3958546|F|0-14:G>T-14:G>T	13	351.97
1253381|F|0-47:C>T-47:C>T	13	355.76
1125437|F|0-68:A>G-68:A>G	13	358.33
3945066|F|0-27:T>C-27:T>C	13	359.14
995502|F|0-8:C>T-8:C>T	13	360.32
4993905|F|0-18:C>T-18:C>T	13	360.71
1228444|F|0-46:C>T-46:C>T	13	361.11
1245312|F|0-54:C>G-54:C>G	13	361.93
3222482|F|0-26:T>G-26:T>G	13	362.89
3064620|F|0-13:T>C-13:T>C	13	363.31
988252|F|0-20:T>A-20:T>A	13	364.68
995424|F|0-31:T>C-31:T>C	13	366.24
3022248|F|0-13:A>T-13:A>T	13	367.08
2259418|F|0-8:T>C-8:T>C	13	372.57
996462|F|0-41:A>G-41:A>G	13	375.49
1126040|F|0-40:T>C-40:T>C	13	379.61
1083389|F|0-24:G>C-24:G>C	13	383.64
979392|F|0-32:T>C-32:T>C	13	383.64
1049837|F|0-35:T>C-35:T>C	13	384.05
1065789|F|0-41:A>T-41:A>T	13	386.71
1017329|F|0-63:C>A-63:C>A	13	388.52
1069206|F|0-10:G>C-10:G>C	13	389.34
2262288|F|0-33:A>G-33:A>G	13	391.36
5325272|F|0-5:G>C-5:G>C	13	391.76
26672471|F|0-7:G>C-7:G>C	13	395.49
1026547|F|0-35:C>T-35:C>T	13	401.4
5365652|F|0-10:C>G-10:C>G	13	411.2
1697811|F|0-52:T>G-52:T>G	13	415.63
5577139|F|0-25:A>G-25:A>G	13	422.12
1117101|F|0-9:G>C-9:G>C	13	441.66
1864369|F|0-67:T>C-67:T>C	13	444.74
1083825|F|0-6:A>C-6:A>C	13	450.48
7350368|F|0-20:T>C-20:T>C	13	457.47
5355241|F|0-29:G>A-29:G>A	13	463.38
985414|F|0-20:C>T-20:C>T	13	465.23
1267239|F|0-11:C>T-11:C>T	13	466.9
1020403|F|0-21:T>C-21:T>C	13	488.62
1092507|F|0-32:A>C-32:A>C	13	489.38
2290107|F|0-34:G>A-34:G>A	13	490.24
1279676|F|0-31:T>A-31:T>A	13	490.67
1102242|F|0-64:C>T-64:C>T	13	494.12
3022342|F|0-18:G>A-18:G>A	13	494.12
3946795|F|0-16:T>C-16:T>C	13	497.73
4412046|F|0-62:T>G-62:T>G	13	497.73
1106511|F|0-67:G>C-67:G>C	13	498.51
1863125|F|0-29:C>G-29:C>G	13	499.77
1220965|F|0-22:T>C-22:T>C	13	500.18
7352254|F|0-11:C>T-11:C>T	13	504.5
997467|F|0-45:G>A-45:G>A	13	504.5
1121183|F|0-65:G>A-65:G>A	13	505.35
1071780|F|0-18:G>A-18:G>A	13	506.23
4539482|F|0-23:T>A-23:T>A	13	513.93
1110587|F|0-13:A>G-13:A>G	13	535.88
1237714|F|0-11:C>G-11:C>G	14	0
4992199|F|0-10:C>G-10:C>G	14	0
1296831|F|0-32:G>A-32:G>A	14	0.89
3027894|F|0-15:A>G-15:A>G	14	4.47
1077149|F|0-18:T>A-18:T>A	14	7.5
3026410|F|0-19:C>T-19:C>T	14	12.79
5582250|F|0-47:T>C-47:T>C	14	16.28
1289230|F|0-29:G>T-29:G>T	14	40.9
980103|F|0-49:T>C-49:T>C	14	77.43
1067988|F|0-19:G>A-19:G>A	14	130.03
1075565|F|0-54:T>C-54:T>C	14	191.19
991827|F|0-59:T>C-59:T>C	14	201.14
1127237|F|0-33:T>C-33:T>C	14	206.88
3026365|F|0-18:A>G-18:A>G	14	207.53
1000138|F|0-25:G>C-25:G>C	14	268.29
1103160|F|0-55:A>G-55:A>G	14	272.35
4992850|F|0-13:G>C-13:G>C	14	272.75
2254930|F|0-42:C>G-42:C>G	14	275.18
980221|F|0-18:T>C-18:T>C	14	279.28
1217554|F|0-60:C>T-60:C>T	14	279.7
996652|F|0-38:T>C-38:T>C	14	281.11
990953|F|0-54:G>A-54:G>A	14	285.21
4439653|F|0-30:G>A-30:G>A	14	285.65
1238924|F|0-44:A>G-44:A>G	14	287.24
1139663|F|0-9:C>T-9:C>T	14	292.52
1242748|F|0-34:G>C-34:G>C	14	336.89
5323891|F|0-54:A>G-54:A>G	14	336.89
985654|F|0-48:T>C-48:T>C	14	379.51
4989045|F|0-6:A>G-6:A>G	14	390.81
4396597|F|0-18:T>C-18:T>C	14	393.61
985701|F|0-65:C>A-65:C>A	14	393.61
3021578|F|0-26:C>T-26:C>T	14	394.08
4989125|F|0-18:G>A-18:G>A	14	394.08
4910056|F|0-25:C>G-25:C>G	14	394.46
1118696|F|0-35:A>G-35:A>G	14	394.86
2252718|F|0-48:C>A-48:C>A	14	402.72
3939780|F|0-7:A>G-7:A>G	14	405.64
1382765|F|0-15:C>T-15:C>T	14	410.75
4990966|F|0-6:G>A-6:G>A	14	419.77
986240|F|0-45:C>G-45:C>G	14	423.91
1193033|F|0-66:A>C-66:A>C	14	424.31
5323628|F|0-14:T>C-14:T>C	14	424.72
1088121|F|0-17:G>T-17:G>T	14	430.44
1301721|F|0-34:A>G-34:A>G	14	430.86
1025445|F|0-31:A>G-31:A>G	14	431.34
7351510|F|0-23:C>G-23:C>G	14	432.22
4004384|F|0-22:C>G-22:C>G	14	433.39
1060341|F|0-21:A>G-21:A>G	14	434.6
986620|F|0-31:T>A-31:T>A	14	435.41
3023106|F|0-35:C>T-35:C>T	14	435.81
1080193|F|0-44:G>A-44:G>A	14	444.63
3955552|F|0-13:T>C-13:T>C	14	445.03
982186|F|0-23:C>A-23:C>A	14	445.03
1069330|F|0-6:T>A-6:T>A	14	447.47
1230020|F|0-23:T>G-23:T>G	14	447.87
3064888|F|0-11:T>G-11:T>G	14	447.87
3957216|F|0-17:C>G-17:C>G	14	448.3
1304796|F|0-11:T>G-11:T>G	14	451.49
4395235|F|0-6:A>T-6:A>T	14	451.49
3064451|F|0-11:C>G-11:C>G	14	452.66
1165661|F|0-63:A>G-63:A>G	14	453.08
1216685|F|0-22:G>A-22:G>A	14	453.97
3943315|F|0-58:C>G-58:C>G	14	456.05
4541676|F|0-6:T>G-6:T>G	14	456.05
1116522|F|0-7:C>A-7:C>A	14	457.21
1143552|F|0-59:T>G-59:T>G	14	458.8
3948427|F|0-6:C>A-6:C>A	14	459.19
985588|F|0-38:T>G-38:T>G	14	459.19
5324846|F|0-15:G>A-15:G>A	14	462.88
5411192|F|0-17:A>G-17:A>G	14	463.31
17335879|F|0-51:T>C-51:T>C	14	463.75
1128605|F|0-7:T>G-7:T>G	14	464.15
1163437|F|0-55:C>G-55:C>G	14	466.59
4008642|F|0-15:G>A-15:G>A	14	466.59
1110659|F|0-33:C>T-33:C>T	14	467.8
4538666|F|0-5:G>A-5:G>A	14	471.66
979900|F|0-9:G>C-9:G>C	14	471.66
1142251|F|0-22:A>C-22:A>C	14	472.91
3025274|F|0-29:T>C-29:T>C	14	476.92
1102231|F|0-54:T>A-54:T>A	14	477.33
5325142|F|0-40:T>C-40:T>C	14	504.79
1048322|F|0-36:A>C-36:A>C	14	542.39
12780176|F|0-9:G>A-9:G>A	14	550.81
1085815|F|0-25:A>G-25:A>G	14	568.72
1124649|F|0-13:G>C-13:G>C	14	596.19
3028689|F|0-17:C>T-17:C>T	14	596.19
1024036|F|0-20:C>G-20:C>G	14	628.01
1129474|F|0-33:A>G-33:A>G	14	638.58
1089122|F|0-20:T>C-20:T>C	14	639.77
1207553|F|0-12:A>G-12:A>G	14	642.41
1048234|F|0-27:A>G-27:A>G	14	652.98
1862529|F|0-50:C>T-50:C>T	14	662.17
1068364|F|0-27:T>G-27:T>G	14	666.49
2262945|F|0-15:A>C-15:A>C	14	667.28
3946190|F|0-7:C>T-7:C>T	14	669.66
4991888|F|0-10:G>A-10:G>A	14	669.66
4009684|F|0-13:G>A-13:G>A	14	670.04
4405778|F|0-8:C>T-8:C>T	14	670.04
982446|F|0-13:T>C-13:T>C	14	670.04
1029320|F|0-49:T>A-49:T>A	14	670.45
3958801|F|0-51:C>T-51:C>T	14	671.23
7487551|F|0-24:T>C-24:T>C	14	671.62
4911012|F|0-13:A>G-13:A>G	14	672.02
3938276|F|0-13:T>C-13:T>C	14	676.3
6049622|F|0-22:A>G-22:A>G	14	677.92
3026423|F|0-14:G>A-14:G>A	14	680.75
3942405|F|0-10:T>C-10:T>C	14	682.42
991922|F|0-36:G>C-36:G>C	14	682.42
3064730|F|0-14:T>C-14:T>C	14	684.53
13590807|F|0-43:T>C-43:T>C	14	686.32
3958001|F|0-61:G>A-61:G>A	14	687.3
3064906|F|0-10:T>A-10:T>A	14	688.49
2256199|F|0-33:C>G-33:C>G	14	690.09
4395876|F|0-24:C>T-24:C>T	14	691.27
7340644|F|0-36:C>T-36:C>T	14	694.17
1202393|F|0-12:C>T-12:C>T	15	0
2253187|F|0-50:G>A-50:G>A	15	12.77
1128600|F|0-50:C>G-50:C>G	15	16.76
7352058|F|0-30:G>C-30:G>C	15	22.5
1034017|F|0-12:T>G-12:T>G	15	25.45
984820|F|0-23:C>T-23:C>T	15	27.72
1093413|F|0-42:G>A-42:G>A	15	30.85
1217002|F|0-40:G>C-40:G>C	15	36.13
1271493|F|0-8:T>C-8:T>C	15	48.5
3941650|F|0-54:T>C-54:T>C	15	60.49
988104|F|0-35:G>A-35:G>A	15	62.49
7351873|F|0-15:C>T-15:C>T	15	64.21
3026410|F|0-29:T>C-29:T>C	15	66.34
1051390|F|0-24:C>A-24:C>A	15	69.47
3032131|F|0-33:A>G-33:A>G	15	70.75
1237930|F|0-16:T>C-16:T>C	15	71.72
3947709|F|0-22:A>G-22:A>G	15	71.72
1020015|F|0-34:A>C-34:A>C	15	84.71
2274280|F|0-24:C>A-24:C>A	15	85.93
3222523|F|0-8:G>C-8:G>C	15	100.91
1042586|F|0-21:C>T-21:C>T	15	163.26
1081384|F|0-20:T>C-20:T>C	15	196.64
5411397|F|0-18:G>T-18:G>T	15	196.64
1696696|F|0-20:G>A-20:G>A	15	200.35
5581563|F|0-15:G>T-15:G>T	15	202.92
1218161|F|0-19:T>C-19:T>C	15	207.81
12010244|F|0-11:A>C-11:A>C	15	209.85
1093074|F|0-64:A>G-64:A>G	15	246.28
3027422|F|0-10:G>A-10:G>A	15	247.08
2247378|F|0-30:G>C-30:G>C	15	284.19
2262034|F|0-36:C>T-36:C>T	15	292.07
1002616|F|0-8:G>C-8:G>C	15	296.24
3027902|F|0-14:C>G-14:C>G	15	301.58
7478682|F|0-14:C>A-14:C>A	15	301.58
1020159|F|0-21:G>A-21:G>A	15	306.14
4408847|F|0-29:G>T-29:G>T	15	313.2
1022560|F|0-8:A>G-8:A>G	15	324.72
985884|F|0-45:C>T-45:C>T	15	343.16
992159|F|0-67:C>T-67:C>T	15	367.55
6041854|F|0-6:C>T-6:C>T	15	370.83
1239003|F|0-19:G>C-19:G>C	15	379.86
1091519|F|0-51:G>A-51:G>A	15	383.97
1202187|F|0-39:C>A-39:C>A	15	383.97
3024347|F|0-35:T>A-35:T>A	15	388.45
1049342|F|0-25:C>T-25:C>T	15	395.96
1121103|F|0-17:A>G-17:A>G	15	396.35
1143827|F|0-5:A>G-5:A>G	15	396.74
1023078|F|0-11:A>G-11:A>G	15	401.52
3027661|F|0-9:C>T-9:C>T	15	415.51
5370430|F|0-15:T>C-15:T>C	15	417.95
1033534|F|0-62:A>G-62:A>G	15	441.83
1096556|F|0-41:G>C-41:G>C	15	461.89
4017512|F|0-24:G>C-24:G>C	15	519.46
1279880|F|0-13:T>G-13:T>G	15	538.4
1004254|F|0-19:C>T-19:C>T	15	541.43
2244688|F|0-62:T>C-62:T>C	15	544.47
1091770|F|0-63:G>T-63:G>T	15	546.93
3937363|F|0-22:C>A-22:C>A	15	548.11
11914529|F|0-51:G>A-51:G>A	15	560.88
1065434|F|0-28:C>G-28:C>G	15	578.01
2291940|F|0-24:G>A-24:G>A	15	590.03
1089042|F|0-63:G>A-63:G>A	15	598.2
991465|F|0-41:T>G-41:T>G	15	611.24
1102717|F|0-15:A>T-15:A>T	15	613.36
1001487|F|0-50:A>G-50:A>G	15	620.68
992223|F|0-64:C>G-64:C>G	15	638.01
1135230|F|0-13:C>T-13:C>T	16	0
2267534|F|0-30:T>C-30:T>C	16	0
1399767|F|0-20:T>G-20:T>G	16	0.39
1025919|F|0-54:G>A-54:G>A	16	91.98
991212|F|0-11:A>G-11:A>G	16	124.6
4993314|F|0-16:G>T-16:G>T	16	125.12
4536064|F|0-27:A>G-27:A>G	16	135.81
3947672|F|0-19:G>T-19:G>T	16	137.66
3534052|F|0-20:C>T-20:C>T	16	144.6
3955965|F|0-11:C>A-11:C>A	16	179.26
1074433|F|0-23:T>C-23:T>C	16	213.92
5324153|F|0-15:C>A-15:C>A	16	217.93
1396184|F|0-20:C>T-20:C>T	16	219.4
1105575|F|0-31:A>G-31:A>G	16	231.15
3958646|F|0-6:T>A-6:T>A	16	260.5
5350168|F|0-15:C>T-15:C>T	16	260.5
7940462|F|0-24:G>A-24:G>A	16	260.92
3939560|F|0-16:C>G-16:C>G	16	261.78
1107107|F|0-50:C>T-50:C>T	16	294.82
3022112|F|0-5:A>C-5:A>C	16	294.82
1721518|F|0-24:C>T-24:C>T	16	331.05
1864057|F|0-5:C>A-5:C>A	16	332.35
3533926|F|0-17:A>G-17:A>G	16	333.31
1083484|F|0-66:T>C-66:T>C	16	337.74
4910602|F|0-13:C>T-13:C>T	16	355.88
1096993|F|0-39:T>C-39:T>C	16	361.07
3949094|F|0-19:T>A-19:T>A	16	361.07
1130295|F|0-12:C>T-12:C>T	16	381.45
3064768|F|0-24:T>G-24:T>G	16	387.51
1021159|F|0-37:A>G-37:A>G	16	394.95
980853|F|0-64:A>T-64:A>T	16	395.65
1119974|F|0-38:A>G-38:A>G	16	406.22
989302|F|0-48:A>C-48:A>C	16	407.09
2252585|F|0-8:T>C-8:T>C	16	410.3
4993395|F|0-24:C>T-24:C>T	16	410.3
10984245|F|0-16:A>G-16:A>G	16	411.46
3943257|F|0-10:G>T-10:G>T	16	411.46
1044481|F|0-54:C>A-54:C>A	16	414.13
1081426|F|0-11:A>G-11:A>G	16	417.81
5363815|F|0-5:G>A-5:G>A	16	418.21
1204448|F|0-62:G>T-62:G>T	16	418.97
4910635|F|0-15:T>C-15:T>C	16	418.97
1061620|F|0-14:C>T-14:C>T	16	419.36
1082094|F|0-41:A>G-41:A>G	16	420.11
4262048|F|0-23:G>A-23:G>A	16	420.11
3026119|F|0-17:A>G-17:A>G	16	422.94
3957857|F|0-31:C>T-31:C>T	16	424.73
3955024|F|0-13:C>G-13:C>G	16	429.2
4910893|F|0-35:C>G-35:C>G	16	430.44
1156253|F|0-13:G>C-13:G>C	16	433.87
100007054|F|0-7:A>C-7:A>C	16	441.89
4993552|F|0-14:T>A-14:T>A	16	460.68
2253718|F|0-10:T>C-10:T>C	16	462.71
3021015|F|0-9:T>A-9:T>A	16	464.71
1010780|F|0-16:C>G-16:C>G	16	472.53
5050392|F|0-8:G>C-8:G>C	16	472.53
992407|F|0-44:A>G-44:A>G	16	476.67
1158439|F|0-49:C>T-49:C>T	16	481.16
1061673|F|0-23:G>T-23:G>T	16	490.65
1060030|F|0-42:G>C-42:G>C	16	498.61
4262074|F|0-39:G>A-39:G>A	16	507.23
2254779|F|0-58:A>G-58:A>G	16	516.88
3953494|F|0-10:T>C-10:T>C	16	517.72
1141161|F|0-8:T>G-8:T>G	16	518.6
1144836|F|0-45:C>A-45:C>A	16	518.6
3028796|F|0-29:T>C-29:T>C	16	520.15
1218943|F|0-34:A>G-34:A>G	16	521.7
3023440|F|0-17:A>G-17:A>G	16	523.39
1091284|F|0-17:G>T-17:G>T	16	523.93
4993206|F|0-16:C>T-16:C>T	16	523.93
1078662|F|0-13:A>C-13:A>C	16	528.01
1001113|F|0-42:G>C-42:G>C	16	529.97
1282160|F|0-6:G>C-6:G>C	16	530.36
1379808|F|0-11:T>C-11:T>C	16	530.79
7902210|F|0-11:G>T-11:G>T	16	535.62
996428|F|0-22:C>A-22:C>A	16	535.62
1105830|F|0-56:T>C-56:T>C	17	0
4734133|F|0-7:C>G-7:C>G	17	57.2
1017094|F|0-17:C>T-17:C>T	17	118.62
5323697|F|0-19:C>T-19:C>T	17	127.54
4991636|F|0-62:G>C-62:G>C	17	134.86
4017674|F|0-63:G>C-63:G>C	17	167.11
1025731|F|0-28:C>T-28:C>T	17	167.82
1114283|F|0-63:A>C-63:A>C	17	167.82
3022114|F|0-22:T>C-22:T>C	17	177.77
2358794|F|0-48:C>A-48:C>A	17	182.02
2269952|F|0-54:T>C-54:T>C	17	224.64
3064786|F|0-19:G>A-19:G>A	17	229.09
1279497|F|0-24:A>C-24:A>C	17	240.92
9766670|F|0-6:C>G-6:C>G	17	241.67
5360618|F|0-11:G>A-11:G>A	17	248.87
3532713|F|0-20:T>C-20:T>C	17	251.04
4405549|F|0-58:C>G-58:C>G	17	251.04
3026204|F|0-13:G>T-13:G>T	17	311.63
3022075|F|0-27:A>G-27:A>G	17	352.57
1694991|F|0-42:C>T-42:C>T	17	356.99
1033058|F|0-47:G>A-47:G>A	17	362.28
1110635|F|0-10:G>A-10:G>A	17	372.41
4991607|F|0-15:G>A-15:G>A	17	384.05
1005220|F|0-25:C>G-25:C>G	17	384.83
1362925|F|0-38:C>T-38:C>T	17	386.91
1105201|F|0-17:G>A-17:G>A	17	390.11
1094631|F|0-27:G>C-27:G>C	17	392.19
5577902|F|0-7:A>C-7:A>C	17	393.71
1863539|F|0-46:C>T-46:C>T	17	396.74
1034248|F|0-41:T>C-41:T>C	17	399.52
1133519|F|0-10:G>T-10:G>T	17	404.3
2269170|F|0-12:C>T-12:C>T	17	405.21
1019422|F|0-32:T>A-32:T>A	17	413.62
7344331|F|0-20:A>T-20:A>T	17	439.87
3021324|F|0-20:T>C-20:T>C	17	440.61
1012442|F|0-46:G>C-46:G>C	17	470.13
1079345|F|0-33:G>C-33:G>C	17	514.32
1204535|F|0-8:G>T-8:G>T	17	516.17
1694733|F|0-32:G>A-32:G>A	17	517.7
1318802|F|0-11:T>A-11:T>A	17	518.1
5970687|F|0-57:C>G-57:C>G	17	518.1
9722440|F|0-14:T>C-14:T>C	17	520.18
4992135|F|0-12:A>G-12:A>G	17	521.39
1084826|F|0-37:G>C-37:G>C	17	526.74
1150817|F|0-31:C>T-31:C>T	17	527.4
1234523|F|0-45:A>G-45:A>G	17	536.67
3533749|F|0-27:A>G-27:A>G	17	536.67
2259989|F|0-35:G>A-35:G>A	17	537.06
1061164|F|0-42:T>C-42:T>C	17	537.85
3025955|F|0-18:G>C-18:G>C	17	538.6
1085698|F|0-60:G>C-60:G>C	17	538.99
1141272|F|0-22:T>A-22:T>A	17	539.39
1206667|F|0-9:C>T-9:C>T	17	540.55
4004985|F|0-18:A>T-18:A>T	17	540.94
996614|F|0-49:T>A-49:T>A	17	541.32
1137480|F|0-19:G>C-19:G>C	17	541.71
993145|F|0-11:C>T-11:C>T	17	542.48
2258427|F|0-54:A>G-54:A>G	17	543.24
1056718|F|0-68:C>G-68:C>G	17	544.01
1084194|F|0-43:A>G-43:A>G	17	544.01
4989445|F|0-33:G>C-33:G>C	17	544.01
2263301|F|0-37:G>C-37:G>C	17	545.23
3024561|F|0-29:A>G-29:A>G	17	547.28
1006219|F|0-15:C>T-15:C>T	17	547.67
4993477|F|0-20:C>T-20:C>T	17	547.67
3956459|F|0-36:T>C-36:T>C	17	552.73
1017910|F|0-22:A>G-22:A>G	17	554.3
3947921|F|0-21:T>A-21:T>A	17	555.08
3021084|F|0-35:A>G-35:A>G	17	555.85
7351051|F|0-11:C>T-11:C>T	17	555.85
986941|F|0-25:C>G-25:C>G	17	559.16
1094100|F|0-13:C>T-13:C>T	17	559.54
2267344|F|0-22:C>T-22:C>T	17	560.67
4993036|F|0-6:C>A-6:C>A	17	560.67
1232900|F|0-55:T>C-55:T>C	17	561.06
1002527|F|0-8:G>A-8:G>A	17	563.08
1099168|F|0-24:G>A-24:G>A	17	564.23
1060775|F|0-50:G>A-50:G>A	17	564.61
1089489|F|0-11:A>G-11:A>G	17	575.91
981023|F|0-25:G>T-25:G>T	17	575.91
3064938|F|0-7:G>A-7:G>A	17	580.09
4261445|F|0-17:C>T-17:C>T	17	582.1
2254730|F|0-8:A>C-8:A>C	17	582.87
4990000|F|0-67:A>G-67:A>G	17	584.4
1233853|F|0-11:G>T-11:G>T	17	586.87
1864870|F|0-62:A>G-62:A>G	17	591.29
1214987|F|0-29:T>G-29:T>G	17	593.11
1072337|F|0-6:C>A-6:C>A	17	596.08
3958438|F|0-45:T>A-45:T>A	17	600.9
1108881|F|0-7:T>C-7:T>C	17	601.97
1087897|F|0-14:G>T-14:G>T	17	602.83
3960076|F|0-7:A>G-7:A>G	17	605.14
1063186|F|0-18:T>A-18:T>A	17	613.42
1059101|F|0-7:T>C-7:T>C	17	623.27
5581090|F|0-7:G>T-7:G>T	17	646.73
1209110|F|0-9:T>C-9:T>C	17	648.7
2255222|F|0-49:G>A-49:G>A	17	656.08
1027257|F|0-8:C>T-8:C>T	17	657.67
1116764|F|0-47:A>G-47:A>G	17	659.25
4404355|F|0-8:G>A-8:G>A	17	659.25
1229538|F|0-11:C>T-11:C>T	17	662.1
5580658|F|0-14:G>A-14:G>A	17	671.53
6049797|F|0-7:A>G-7:A>G	17	695.57
5325102|F|0-42:C>G-42:C>G	18	0
7343840|F|0-10:G>C-10:G>C	18	0
2357423|F|0-20:G>C-20:G>C	18	12.28
1033544|F|0-35:C>T-35:C>T	18	14.66
23920016|F|0-50:T>G-50:T>G	18	27.43
3936745|F|0-10:C>G-10:C>G	18	32.13
1125601|F|0-35:A>G-35:A>G	18	32.52
7940363|F|0-8:A>T-8:A>T	18	32.95
5325141|F|0-19:A>G-19:A>G	18	33.84
7931174|F|0-25:A>G-25:A>G	18	34.62
1069292|F|0-57:G>C-57:G>C	18	35.81
7351339|F|0-13:A>G-13:A>G	18	55.38
1126245|F|0-9:G>C-9:G>C	18	108.13
1012219|F|0-8:G>A-8:G>A	18	112.24
4535690|F|0-18:G>A-18:G>A	18	119.7
1026795|F|0-52:A>G-52:A>G	18	125.28
1111465|F|0-48:T>C-48:T>C	18	126.95
983407|F|0-7:C>G-7:C>G	18	130.7
1066399|F|0-13:C>T-13:C>T	18	132.34
1252599|F|0-43:T>C-43:T>C	18	134.91
5370203|F|0-39:T>C-39:T>C	18	137.29
1298267|F|0-17:G>A-17:G>A	18	140.96
1095070|F|0-16:C>T-16:C>T	18	149.64
3956934|F|0-35:A>C-35:A>C	18	154.83
1021100|F|0-15:A>G-15:A>G	18	157.86
1158393|F|0-31:T>C-31:T>C	18	158.86
1027132|F|0-9:G>C-9:G>C	18	161.53
1091829|F|0-12:C>T-12:C>T	18	161.9
1091595|F|0-8:A>G-8:A>G	18	163.45
1206538|F|0-17:G>C-17:G>C	18	165.16
7352368|F|0-12:G>C-12:G>C	18	167.89
1011740|F|0-52:G>A-52:G>A	18	174.41
1269653|F|0-53:T>C-53:T>C	18	213.24
4910580|F|0-15:A>G-15:A>G	18	214.04
3020636|F|0-11:C>A-11:C>A	18	214.43
3026374|F|0-30:G>A-30:G>A	18	220.34
4993009|F|0-22:G>A-22:G>A	18	221.01
995807|F|0-17:G>C-17:G>C	18	221.4
34874921|F|0-24:T>C-24:T>C	18	221.79
5325181|F|0-30:C>T-30:C>T	18	227.61
3956147|F|0-35:G>T-35:G>T	18	245.4
4991628|F|0-10:G>A-10:G>A	18	246.5
1862700|F|0-26:G>C-26:G>C	18	253.06
985452|F|0-24:A>G-24:A>G	18	253.73
1105785|F|0-47:A>C-47:A>C	18	254.82
2251743|F|0-42:C>G-42:C>G	18	256.07
3949230|F|0-13:C>A-13:C>A	18	262.35
2244884|F|0-11:T>A-11:T>A	18	268.64
13589797|F|0-15:A>G-15:A>G	18	271.14
7333642|F|0-7:C>T-7:C>T	18	271.14
3944358|F|0-10:A>G-10:A>G	18	273.41
1202172|F|0-34:A>G-34:A>G	18	356.72
3934050|F|0-24:G>A-24:G>A	18	356.72
1106445|F|0-32:C>G-32:C>G	18	412.43
2266493|F|0-37:T>C-37:T>C	18	446.76
4991747|F|0-51:G>A-51:G>A	18	457.53
1024785|F|0-34:C>G-34:C>G	18	463.44
4398128|F|0-17:T>C-17:T>C	18	465.82
3935286|F|0-13:G>C-13:G>C	18	466.95
3385520|F|0-14:A>C-14:A>C	18	467.85
3935592|F|0-21:A>G-21:A>G	18	477.98
1039842|F|0-9:A>C-9:A>C	18	488.48
1036380|F|0-56:A>G-56:A>G	18	494.76
1063086|F|0-42:T>C-42:T>C	18	499.78
1018411|F|0-17:G>C-17:G>C	18	500.38
14583190|F|0-10:G>A-10:G>A	18	529.32
1091585|F|0-34:G>C-34:G>C	18	534.34
4993318|F|0-49:A>G-49:A>G	18	535.72
1001843|F|0-17:G>A-17:G>A	18	543.91
7354414|F|0-35:A>G-35:A>G	18	543.91
1095962|F|0-30:A>G-30:A>G	18	546.06
1239681|F|0-22:C>A-22:C>A	18	555.99
5324990|F|0-11:G>A-11:G>A	18	575.62
1251708|F|0-64:G>A-64:G>A	18	592.61
1091880|F|0-17:G>A-17:G>A	18	599.05
1228497|F|0-34:G>A-34:G>A	18	600.03
1107922|F|0-8:T>G-8:T>G	18	609.47
1106223|F|0-45:C>T-45:C>T	18	613.09
3034146|F|0-32:G>C-32:G>C	18	618.18
989595|F|0-60:C>G-60:C>G	18	619.81
4993025|F|0-20:A>G-20:A>G	18	621.06
1223190|F|0-63:T>C-63:T>C	18	621.47
1695027|F|0-49:G>A-49:G>A	18	621.87
3942671|F|0-20:T>C-20:T>C	18	621.87
1063571|F|0-28:C>G-28:C>G	18	622.32
2246764|F|0-27:A>C-27:A>C	18	622.71
1128614|F|0-9:G>C-9:G>C	18	623.1
1083737|F|0-5:T>C-5:T>C	18	624
1094721|F|0-25:C>G-25:C>G	18	624.44
1220547|F|0-11:A>G-11:A>G	18	630.02
7338661|F|0-5:G>T-5:G>T	18	630.02
2246172|F|0-9:C>T-9:C>T	18	631.29
994867|F|0-36:T>G-36:T>G	18	631.71
1089586|F|0-53:C>T-53:C>T	19	0
1086361|F|0-42:C>T-42:C>T	19	39.64
1696589|F|0-32:G>T-32:G>T	19	58.08
1022375|F|0-17:G>C-17:G>C	19	68.96
1094688|F|0-66:A>G-66:A>G	19	81.33
1051483|F|0-29:C>G-29:C>G	19	84.23
1167647|F|0-65:G>A-65:G>A	19	84.62
1011541|F|0-11:C>G-11:C>G	19	89.4
1067518|F|0-30:A>T-30:A>T	19	98.1
1254491|F|0-40:A>G-40:A>G	19	98.5
3021479|F|0-29:G>A-29:G>A	19	98.9
1075735|F|0-28:C>T-28:C>T	19	99.29
3222540|F|0-10:G>A-10:G>A	19	99.68
4910239|F|0-21:T>G-21:T>G	19	99.68
1097869|F|0-67:T>C-67:T>C	19	101.62
4410626|F|0-14:A>G-14:A>G	19	102.5
1034822|F|0-19:G>A-19:G>A	19	104.77
1071813|F|0-24:T>C-24:T>C	19	106.84
997999|F|0-62:T>C-62:T>C	19	109.48
1279033|F|0-23:C>T-23:C>T	19	114.85
4991634|F|0-68:C>G-68:C>G	19	115.58
1143356|F|0-47:C>G-47:C>G	19	118.71
1094542|F|0-22:G>A-22:G>A	19	119.99
977376|F|0-48:G>A-48:G>A	19	123.66
997603|F|0-49:T>C-49:T>C	19	131.41
4440397|F|0-44:C>G-44:C>G	19	132.2
1713982|F|0-64:T>C-64:T>C	19	133.38
1019748|F|0-50:A>G-50:A>G	19	134.95
1090575|F|0-21:T>C-21:T>C	19	135.35
3960559|F|0-29:C>T-29:C>T	19	136.16
4396816|F|0-17:T>G-17:T>G	19	143.36
1204883|F|0-25:T>C-25:T>C	19	144.08
1031455|F|0-32:C>A-32:C>A	19	144.86
5367216|F|0-10:C>T-10:C>T	19	146.03
983943|F|0-44:T>C-44:T>C	19	146.46
1081763|F|0-63:C>G-63:C>G	19	148.14
4910031|F|0-18:C>G-18:C>G	19	148.14
1063889|F|0-45:T>C-45:T>C	19	149.67
10983959|F|0-60:G>A-60:G>A	19	149.67
1080039|F|0-25:T>C-25:T>C	19	151.27
1128723|F|0-28:G>A-28:G>A	19	151.67
4911191|F|0-19:A>G-19:A>G	19	152.08
7908052|F|0-6:G>T-6:G>T	19	153.61
1132563|F|0-8:T>C-8:T>C	19	154.36
3936057|F|0-5:A>G-5:A>G	19	154.36
5324140|F|0-12:C>G-12:C>G	19	154.77
6038300|F|0-10:A>G-10:A>G	19	154.77
1863345|F|0-6:T>C-6:T>C	19	155.94
2261308|F|0-62:G>C-62:G>C	19	156.32
1208614|F|0-12:G>C-12:G>C	19	157.07
4993803|F|0-40:A>G-40:A>G	19	157.45
1079527|F|0-52:T>C-52:T>C	19	159.89
4993732|F|0-8:C>T-8:C>T	19	159.89
3022730|F|0-30:T>C-30:T>C	19	161.24
1114034|F|0-53:C>G-53:C>G	19	163.15
1019643|F|0-10:G>C-10:G>C	19	165.67
1121759|F|0-46:C>A-46:C>A	19	166.51
2253744|F|0-57:T>A-57:T>A	19	167.86
3947868|F|0-22:A>G-22:A>G	19	167.86
1042718|F|0-46:C>T-46:C>T	19	168.67
1248027|F|0-43:T>C-43:T>C	19	169.52
11315390|F|0-22:A>C-22:A>C	19	178.38
3020623|F|0-18:A>G-18:A>G	19	186.52
1202050|F|0-28:G>C-28:G>C	19	221.17
2286142|F|0-51:C>G-51:C>G	19	265.12
100012633|F|0-10:C>G-10:C>G	19	333.64
3024969|F|0-9:A>G-9:A>G	19	356.79
3027980|F|0-20:T>G-20:T>G	19	370.26
1049178|F|0-57:G>A-57:G>A	19	407.46
1231136|F|0-8:G>C-8:G>C	19	412.02
1091126|F|0-7:T>C-7:T>C	19	417.21
1009237|F|0-32:A>G-32:A>G	19	421.91
2259458|F|0-6:A>G-6:A>G	19	426.09
5582447|F|0-49:A>C-49:A>C	19	430.98
3942091|F|0-29:T>C-29:T>C	19	433.84
2258579|F|0-33:G>A-33:G>A	19	437.3
4993415|F|0-19:G>A-19:G>A	19	456.35
3950292|F|0-9:G>A-9:G>A	19	464.56
1140868|F|0-7:G>A-7:G>A	19	466.08
1119160|F|0-18:G>A-18:G>A	19	470.78
1696465|F|0-9:C>T-9:C>T	19	474.12
1026454|F|0-25:A>G-25:A>G	19	477.9
3936037|F|0-36:A>G-36:A>G	19	478.57
1232766|F|0-7:C>T-7:C>T	19	482.43
1038318|F|0-40:G>A-40:G>A	19	486.61
1205216|F|0-23:T>G-23:T>G	19	488.11
4993279|F|0-7:A>C-7:A>C	19	491.77
994309|F|0-28:C>T-28:C>T	19	491.77
1126522|F|0-20:T>G-20:T>G	19	495.05
1221660|F|0-37:A>G-37:A>G	19	496.76
1059554|F|0-31:A>G-31:A>G	19	512.12
4910950|F|0-12:G>A-12:G>A	19	512.12
1240224|F|0-55:C>A-55:C>A	19	514.03
1087941|F|0-27:A>G-27:A>G	19	515.67
1080503|F|0-13:G>T-13:G>T	19	521.95
4536378|F|0-46:A>T-46:A>T	19	531.44
1013516|F|0-7:A>C-7:A>C	19	547.34
1088827|F|0-36:G>A-36:G>A	19	553.9
4411585|F|0-9:G>C-9:G>C	19	553.9
3570092|F|0-37:T>C-37:T>C	19	561.09
1110946|F|0-16:A>G-16:A>G	19	563.63
1092743|F|0-26:G>C-26:G>C	19	572.05
1162004|F|0-18:T>A-18:T>A	19	596.88
3021973|F|0-26:T>A-26:T>A	19	629.36
2257142|F|0-9:T>G-9:T>G	19	635.15
1331106|F|0-24:C>T-24:C>T	19	635.57
1019819|F|0-41:C>T-41:C>T	19	640.77
1093605|F|0-14:A>C-14:A>C	19	643.49
4411745|F|0-13:C>T-13:C>T	19	647.66
5324916|F|0-46:T>C-46:T>C	19	647.66
7478545|F|0-13:A>G-13:A>G	19	647.66
4989224|F|0-26:A>T-26:A>T	19	648.9
11863235|F|0-29:A>C-29:A>C	19	652.76
1021969|F|0-52:C>G-52:C>G	19	680.22
4008741|F|0-8:G>C-8:G>C	19	682.74
1088428|F|0-16:A>C-16:A>C	19	693.73
1234361|F|0-18:A>G-18:A>G	19	696.36
1230365|F|0-54:T>C-54:T>C	19	702.2
1218013|F|0-27:G>C-27:G>C	19	703.53
3022660|F|0-34:C>A-34:C>A	19	709.41
26674089|F|0-25:A>G-25:A>G	19	713.9
1063614|F|0-19:G>A-19:G>A	19	716.29
1153892|F|0-14:T>C-14:T>C	19	716.29
5582395|F|0-18:T>G-18:T>G	19	721.06
1122635|F|0-18:G>C-18:G>C	19	722.17
1219847|F|0-64:C>T-64:C>T	19	727.36
1119234|F|0-21:G>A-21:G>A	19	731.92
3575721|F|0-42:C>T-42:C>T	19	734.51
1131128|F|0-21:G>T-21:G>T	19	735.86
7352429|F|0-52:T>C-52:T>C	19	739.2
1059527|F|0-18:C>T-18:C>T	19	759.47
1077460|F|0-56:C>T-56:C>T	19	760.97
1002809|F|0-16:A>G-16:A>G	19	799.92
1039522|F|0-52:A>C-52:A>C	19	830.96
4538905|F|0-65:A>G-65:A>G	19	861.42
3064507|F|0-24:T>C-24:T>C	20	0
1018702|F|0-58:C>T-58:C>T	20	58.06
1034040|F|0-47:G>C-47:G>C	20	75.39
3026574|F|0-38:A>G-38:A>G	20	76.19
993932|F|0-22:T>C-22:T>C	20	76.98
3024712|F|0-6:G>T-6:G>T	20	89.49
4541969|F|0-7:T>C-7:T>C	20	89.49
2269445|F|0-53:G>A-53:G>A	20	90.43
1070166|F|0-58:A>G-58:A>G	20	91.82
1117714|F|0-46:C>A-46:C>A	20	94.57
1084885|F|0-41:T>G-41:T>G	20	99.63
1079319|F|0-36:T>C-36:T>C	20	100.43
5325423|F|0-8:C>A-8:C>A	20	101.84
978029|F|0-47:A>G-47:A>G	20	106.26
7341261|F|0-10:C>T-10:C>T	20	107.5
1103744|F|0-44:A>C-44:A>C	20	108.32
1112797|F|0-66:G>C-66:G>C	20	112.36
5050382|F|0-49:T>C-49:T>C	20	113.91
2289086|F|0-31:A>G-31:A>G	20	114.31
1218434|F|0-58:G>A-58:G>A	20	114.74
4993847|F|0-31:A>G-31:A>G	20	115.57
1281764|F|0-48:A>G-48:A>G	20	116.83
998801|F|0-38:C>T-38:C>T	20	118.08
989193|F|0-24:G>A-24:G>A	20	118.46
7326936|F|0-24:C>A-24:C>A	20	119.25
5050356|F|0-19:G>C-19:G>C	20	123
7487676|F|0-24:G>A-24:G>A	20	123
7913843|F|0-8:A>G-8:A>G	20	123.4
990802|F|0-51:T>C-51:T>C	20	126.29
1713632|F|0-65:A>G-65:A>G	20	126.67
6041508|F|0-33:G>T-33:G>T	20	128.66
2286283|F|0-25:T>G-25:T>G	20	133.36
12768577|F|0-65:A>G-65:A>G	20	138.06
4733448|F|0-18:G>C-18:G>C	20	144.03
1091805|F|0-30:G>C-30:G>C	20	144.9
3957946|F|0-17:C>T-17:C>T	20	160.05
1094910|F|0-35:T>C-35:T>C	20	162.44
1116695|F|0-52:C>A-52:C>A	20	162.44
3020546|F|0-19:C>T-19:C>T	20	164.71
3064364|F|0-33:G>T-33:G>T	20	164.71
1097823|F|0-33:T>A-33:T>A	20	165.47
1010420|F|0-11:T>G-11:T>G	20	169.02
4989093|F|0-13:A>G-13:A>G	20	169.02
2257383|F|0-17:C>G-17:C>G	20	169.88
1241751|F|0-44:G>A-44:G>A	20	170.33
1696673|F|0-44:T>C-44:T>C	20	174.04
1109080|F|0-37:A>G-37:A>G	20	174.45
3942463|F|0-24:A>G-24:A>G	20	174.45
1862701|F|0-23:A>G-23:A>G	20	176.4
1139394|F|0-32:T>C-32:T>C	20	178.61
986831|F|0-24:T>C-24:T>C	20	187.02
1166521|F|0-63:C>A-63:C>A	20	200.93
1091044|F|0-23:T>C-23:T>C	20	202.51
1010549|F|0-41:G>A-41:G>A	20	208.61
1022238|F|0-42:C>T-42:C>T	20	209.86
7352871|F|0-18:T>C-18:T>C	20	222.63
3534077|F|0-11:G>C-11:G>C	20	287.13
3943953|F|0-6:T>C-6:T>C	20	287.89
5411369|F|0-14:G>A-14:G>A	20	288.73
984461|F|0-10:G>T-10:G>T	20	288.73
3948672|F|0-31:C>A-31:C>A	20	292.1
1292556|F|0-27:G>A-27:G>A	20	294.07
985935|F|0-60:A>G-60:A>G	20	294.45
1090643|F|0-12:A>G-12:A>G	20	294.85
4260822|F|0-10:C>T-10:C>T	20	294.85
1237081|F|0-50:A>G-50:A>G	20	297
1668238|F|0-13:G>C-13:G>C	20	300.9
2277830|F|0-28:C>T-28:C>T	20	304.09
1267480|F|0-48:C>T-48:C>T	20	317.44
3021195|F|0-8:C>T-8:C>T	20	362.24
1268272|F|0-11:G>A-11:G>A	20	424.36
1021070|F|0-48:T>G-48:T>G	20	468.55
1108999|F|0-49:C>T-49:C>T	20	483.5
12003695|F|0-6:A>C-6:A>C	20	485.37
[truncated: 131 more rows]
