# Supplementary material for: QTL Mapping Using a High-Density Genetic Map to Identify Candidate Genes Associated With Metribuzin Tolerance in Hexaploid Wheat (Triticum aestivum L.)
Source: Front Plant Sci. 2020 Sep 17;11:573439. doi: 10.3389/fpls.2020.573439 (PMC7527527; doi:10.3389/fpls.2020.573439)
Supplement: Supplementary file 4 [file Table_3.csv]

AlleleID	CloneID	AlleleSequence	Chrom_Wheat_v1	ChromPos_Wheat_v1	ChromPos_Wheat_ChineseSpring10	Chrom_Wheat_ConsensusMap_version_4	SNP	CallRate	RIL1	RIl79	RIl87	RIL96	RIL10	RIL18	RIL27	RIL35	RIL44	RIL53	RIL61	RIL70	RIL2	RIL80	RIL88	RIL97	RIL11	RIL20	RIL28	RIL37	RIL45	RIL54	RIL63	RIL71	RIL3	RIL81	RIL89	RIL98	RIL12	RIL21	RIL29	RIL38	RIL46	RIL55	RIL64	RIL72	RIL4	RIl82	RIL90	RIL99	RIL13
1275763|F|0-20:G>A-20:G>A	1275763	TGCAGAGAAGACGTGTTCCAGCCGAGAACTGCGCAGGAGTACGTTTCCAGAACATGAAAATGTATTATT	3AL_TGACv1_scaffold_194145_length:134306	73928	744843289	3A|151.230424900|1275763|1275763	20:G>A	0.735099	0	0	0	0	0	0	0	0	0	0	-	0	0	-	0	-	0	0	-	0	0	-	-	0	0	0	-	0	0	0	0	0	0	0	0	0	0	-	-	-	0
1140344|F|0-7:C>T-7:C>T	1140344	TGCAGCGCCGTGACCGAGCGCAACTGTTCGTTTTGATGGCCATCATCATGACTGCACGTGGTCGATGGC	3B_TGACv1_scaffold_224392_length:68022	56837	655641603	3B|072.488639510|1140344|1140344	7:C>T	0.980132	0	0	0	-	0	0	0	0	0	0	0	0	0	0	0	0	0	0	0	0	0	0	0	0	0	0	0	0	0	0	0	0	0	0	0	0	0	0	0	0	0
980609|F|0-16:G>A-16:G>A	980609	TGCAGCGTCCTGATCAGTGGTGCCTTCGCTGCTTGTGCCTGCTTCGCTTGCGTGCAGCGGCCGCAGCCG	7AS_TGACv1_scaffold_569246_length:175847	29943	304439583		16:G>A	1	0	2	0	0	2	2	2	2	2	2	2	2	2	0	2	2	0	0	0	2	2	2	2	2	2	2	2	2	0	0	2	0	2	2	2	2	0	2	2	0	0
1058852|F|0-64:C>T-64:C>T	1058852	TGCAGAAAAAAATCAGGTCCCCGCTGGCGACGAGCTTGCTGGAGCCGATGAAGAGACCCGTGCGCGTTG	4AL_TGACv1_scaffold_290358_length:52503	34320	358597149		64:C>T	0.92053	0	0	0	1	2	2	2	1	0	0	2	0	0	0	2	2	0	0	0	0	2	2	-	0	-	-	0	-	2	0	0	0	2	2	0	0	-	2	0	-	2
1091497|F|0-31:A>G-31:A>G	1091497	TGCAGAAAAAACAGCCATTAGACGATTCGTAATGTTGAACTAAAAATACTGTACTGAATATGTATTTTT	2BL_TGACv1_scaffold_129555_length:227776	81044	706191433	2B|080.620542150|1091497|1091497	31:A>G	0.966887	0	0	0	0	0	0	0	0	0	0	0	0	0	0	0	0	0	0	0	0	0	0	0	0	0	0	0	0	0	0	0	2	0	0	0	0	0	0	0	0	0
1207572|F|0-55:A>G-55:A>G	1207572	TGCAGAAAAAACAGGTCGTGTCAGGGCCCTTCAACGCCATCCAGAGTCCAGGCGTAGCACCATGTGACC	7AS_TGACv1_scaffold_571468_length:31307	17884	198808368	7A|077.053116710|1207572|1207572	55:A>G	0.913907	0	0	1	1	0	1	1	-	-	1	1	0	0	1	0	1	1	1	0	1	0	-	0	0	-	0	0	1	0	1	1	0	1	1	1	0	0	0	1	1	0
1075947|F|0-17:G>C-17:G>C	1075947	TGCAGAAAAACAAGACAGCAAGCTTAGCCGTAGGCCCTAGCTTCGTTGTAAGTTTTGTACACTGCTAGA	6AL_TGACv1_scaffold_472853_length:48477	21241	563126991	6A|063.402396160|1075947|1075947	17:G>C	1	0	0	0	0	0	0	0	0	0	0	0	0	0	0	0	0	0	0	0	0	0	0	0	0	0	0	0	0	0	0	0	0	0	0	0	0	0	0	0	0	0
1127273|F|0-33:G>A-33:G>A	1127273	TGCAGAAAAACACGACGTTTAGGAAAGAAGAGAGCAATTCGCGCTCCATTTACACGTACTACTCGGTAC	1DL_TGACv1_scaffold_064008_length:29674	6707	290357939	1D|053.866629960|1127273|1127273	33:G>A	0.993377	0	0	0	0	0	0	0	0	0	0	0	0	0	0	0	0	0	0	0	0	0	0	0	0	0	0	0	0	0	0	0	0	0	0	0	0	0	0	0	0	0
1088521|F|0-26:G>A-26:G>A	1088521	TGCAGAAAAACACGACGTTTCCGAAAGAGGAGAGCAATTCGCGCTCCATTTACACGTACTCGGTACGAA	1BL_TGACv1_scaffold_030254_length:457759	52639	391422081	1B|096.049033640|1088521|1088521	26:G>A	1	0	0	0	0	0	0	0	0	0	0	0	0	0	0	0	0	0	0	0	0	0	0	0	0	0	0	0	0	0	0	0	0	0	0	0	0	0	0	0	0	0
1088469|F|0-68:C>T-68:C>T	1088469	TGCAGAAAAACCGTAAATAATATAGCCTTACCTTGACCAAAGATGATGCAGTTTCTATGGTTCCAAGCC	3AL_TGACv1_scaffold_194549_length:102346	55764	738716433	3A|138.492111600|1088469|1088469	68:C>T	0.993377	0	0	0	0	0	0	0	0	0	0	0	0	0	0	0	0	0	0	0	0	0	0	0	0	0	0	0	0	0	0	0	0	0	0	0	0	0	0	0	0	0
1215832|F|0-52:T>C-52:T>C	1215832	TGCAGAAAAACGAAGATGGCGATGACATGGTCATGGCATACCCGAAGCTGGTTGAGCTATGTTCCATGA	7BL_TGACv1_scaffold_581330_length:15042	8193	676286024	7B|088.622765610|1215832|1215832	52:T>C	0.960265	0	0	0	0	0	0	0	0	-	0	0	0	0	-	0	0	0	0	0	0	-	0	0	-	0	0	0	0	0	0	0	0	0	0	0	0	0	0	0	0	0
1075946|F|0-42:C>T-42:C>T	1075946	TGCAGAAAAACGTTAAATATCCACCTCTTCGCAAACATAGCGCGGCGAAAGACTGCCCGAAGCAAGCCA	7AL_TGACv1_scaffold_556645_length:120283	85860	679816918	7A|121.552055700|1075946|1075946	42:C>T	1	0	0	0	0	0	0	0	0	0	0	0	0	0	0	0	0	0	0	0	0	0	0	0	0	0	0	0	0	0	0	0	0	0	0	0	0	0	0	0	0	0
1005323|F|0-5:A>G-5:A>G	1005323	TGCAGAAAAAGCGCAAAGCGCGCCGAGATATTTTGGTTGACTGGCTGGATCCAAAAAAGAAATCATCCA	3B_TGACv1_scaffold_221408_length:187806	50634	476296400	3B|060.257984650|1005323|1005323	5:A>G	0.980132	1	-	1	1	1	0	0	1	0	0	2	1	0	0	1	1	1	1	1	1	1	0	0	0	0	0	0	1	0	0	1	0	1	0	1	1	1	1	0	0	0
2243260|F|0-30:A>G-30:A>G	2243260	TGCAGAAAAAGCGCAATACTTGGGGACAGTATTAGATCGAACCCTAGGCACCCAGGAGACCCACGAGAG	1DS_TGACv1_scaffold_080706_length:70288	33054	17048538	1D|036.199545450|2243260|2243260	30:A>G	0.933775	1	1	1	1	1	1	1	1	1	1	1	1	1	1	1	1	1	1	1	1	-	1	1	1	1	1	1	1	1	1	-	1	1	1	1	1	1	1	1	-	1
1061645|F|0-13:A>G-13:A>G	1061645	TGCAGAAAAAGTGACCGAAGCAACAGTCGTTATCCCAGAAAATGTTCCGCACCAATGGCTCATTCCACT	3AS_TGACv1_scaffold_212710_length:37757	33864	56679772	3A|047.656939940|1061645|1061645	13:A>G	1	1	0	0	0	1	1	0	1	1	0	1	0	0	0	1	0	0	2	1	1	0	0	0	0	0	0	0	1	1	1	1	1	1	1	1	0	1	0	0	1	1
985381|F|0-20:G>A-20:G>A	985381	TGCAGAAAAATCAAGAGAAAGAAAACAAGAAGGAGAGGACATATAGCATCTGAGGCTTATACGGAGCGT	3AL_TGACv1_scaffold_194138_length:134878	108311	710298658	3A|117.662238400|985381|985381	20:G>A	0.993377	0	0	0	0	0	0	0	0	0	0	0	0	0	0	0	0	0	0	0	0	0	0	0	0	0	0	0	0	0	0	0	0	0	0	0	0	0	0	0	0	0
1088217|F|0-21:A>G-21:A>G	1088217	TGCAGAAAACAAATATAGAGAACAGAAAAAAAACATAAGAACACAAATGTATAGAACTTAACAAACATG	2AS_TGACv1_scaffold_112938_length:96910	27236	3954847	2A|009.358145905|1088217|1088217	21:A>G	0.94702	0	0	0	0	-	0	0	0	0	0	0	0	0	0	0	-	0	0	0	0	0	0	0	0	0	0	0	0	0	0	0	0	0	0	0	0	0	0	0	0	0
5576877|F|0-56:T>G-56:T>G	5576877	TGCAGAAAACAATACATTGCTTTCCCACGAACACGAGTGAGCACGGGCTCCTCAATTAGTACGGCAGCG	U_TGACv1_scaffold_640834_length:285098	228422	730650978	3A|132.450745900|5576877|5576877	56:T>G	0.927152	0	0	0	1	0	0	1	0	0	0	1	-	0	0	1	1	1	0	1	0	1	0	0	0	1	0	1	0	0	0	1	1	0	1	1	0	-	-	0	1	1
1075945|F|0-11:C>G-11:C>G	1075945	TGCAGAAAACCCCACTGCCACTTGAGGCGGGAGCAAGGTGTTGAGCTGATCGGTTAACCGCCAGCTGAC	2BS_TGACv1_scaffold_145973_length:256800	212526	11207595	2B|011.201853180|1075945|1075945	11:C>G	0.960265	0	0	0	0	0	0	0	0	0	0	0	0	0	0	0	0	0	0	0	0	0	0	0	0	0	0	0	0	0	0	0	-	0	0	0	-	0	0	0	0	0
979688|F|0-68:G>T-68:G>T	979688	TGCAGAAAACCTTTTTTTGCCCTAGTGGCATAATCAGTGGATCTGTGACACTTCGTCCAACACCGTTCG	2AS_TGACv1_scaffold_112269_length:193287	15151	102903997	2A|064.050939040|979688|979688	68:G>T	0.986755	1	1	0	1	0	0	0	1	0	1	0	0	1	0	0	1	0	1	1	0	1	1	1	0	1	1	0	0	1	1	0	1	1	1	1	0	1	1	1	0	1
6027427|F|0-24:C>T-24:C>T	6027427	TGCAGAAAACGAGGTGGAGTAGATCGGAAAGGATCCCGAGGGAGATGGAAGAGAGTGGCGGCGGAGGAG	1AS_TGACv1_scaffold_019011_length:232317	47342	187532242	1A|089.962589150|1370489|1370489	24:C>T	0.933775	0	0	0	0	0	0	0	0	-	0	-	0	0	0	0	0	0	0	0	0	0	0	0	0	0	0	0	0	0	0	0	0	0	0	0	0	0	0	0	0	0
1722071|F|0-29:C>T-29:C>T	1722071	TGCAGAAAACTGCTCACCGCATAGTCCAGCCGAATACTGCCAAACCAGATCATCCACTGCTTGTTTAGC	2BL_TGACv1_scaffold_129933_length:156468	25387	448320202		29:C>T	0.86755	1	1	1	1	1	1	1	1	1	-	1	1	1	1	-	1	1	1	1	1	-	1	1	1	1	-	1	1	1	1	1	1	-	1	1	1	1	1	1	1	1
1091475|F|0-58:A>G-58:A>G	1091475	TGCAGAAAAGAAAGCAGGCGCCATGGCGTCAGGAGGGTTGACAAATCAAATCAGCCGCACGCGCGCGCG	5AL_TGACv1_scaffold_375234_length:89237	42682	681455210	5A|141.764168700|1091475|1091475	58:A>G	0.966887	0	0	0	0	0	0	0	0	0	0	0	0	0	0	0	0	0	0	0	0	0	0	0	0	0	0	0	0	0	0	0	0	0	0	0	0	0	0	0	0	0
2302395|F|0-21:G>A-21:G>A	2302395	TGCAGAAAAGAAGGATCGATCGGACATCCAGACATGGAGACTGTAGTGAACTGGAGCGGCACAGAGCGT	5AL_TGACv1_scaffold_375593_length:76918	57293	683284550	7A|079.381604150|2302395|2302395	21:G>A	0.966887	0	0	0	0	0	0	0	0	0	0	0	0	0	0	0	0	0	0	0	0	0	0	0	0	0	-	0	0	0	0	0	0	0	-	0	0	0	0	0	0	0
1247172|F|0-25:T>C-25:T>C	1247172	TGCAGAAAAGAGGCGGATCACATCTTTGAAGCCACTGGTCTTCGCATACAGATTCAGATTGAGGCCATC		0	0	7A|008.175940839|1247172|1247172	25:T>C	0.960265	1	0	0	1	0	2	1	0	1	0	0	1	0	1	1	0	0	1	1	2	0	2	0	0	0	0	1	0	1	1	0	1	0	0	0	0	1	0	0	0	1
1068327|F|0-39:A>C-39:A>C	1068327	TGCAGAAAAGCAAAACAAAGCCATGACATCATCCCTCGCAAACAAGATAACATAAATGCAAAGTAACTC	2AL_TGACv1_scaffold_094023_length:97649	38984	550187103	2A|071.945215510|1068327|1068327	39:A>C	0.94702	0	0	0	0	0	0	0	0	0	0	0	0	0	0	0	-	0	0	0	0	0	0	0	0	0	-	0	0	0	0	0	0	0	0	0	0	0	0	-	0	0
1053232|F|0-64:C>T-64:C>T	1053232	TGCAGAAAAGCAAACACTAGTAGGGAATAATGGCCAACCAAGAAAGGAAGAGATTAATTGCATTCTTCA	4BL_TGACv1_scaffold_320400_length:245603	34720	633634616	4B|050.655381970|1053232|1053232	64:C>T	0.993377	0	0	0	0	0	0	0	0	0	0	0	0	0	0	0	-	0	0	0	0	0	0	0	0	0	0	0	0	0	0	0	0	0	0	0	0	0	0	0	0	0
1055292|F|0-68:A>G-68:A>G	1055292	TGCAGAAAAGCAACCATCCACCGCCGACGACACACACGCACAGCACACACACACTACAGACCGTGAAGA	7BL_TGACv1_scaffold_578130_length:94448	80063	511064939	7B|049.020917190|1055292|1055292	68:A>G	0.980132	0	0	0	0	0	0	0	0	0	0	0	0	0	0	0	0	0	0	0	0	0	0	0	0	0	-	0	0	0	0	0	0	0	0	0	0	0	0	-	0	0
1014386|F|0-34:G>A-34:G>A	1014386	TGCAGAAAAGCAAGCAAAGCCAGGCCTGACACGCGACTAGACTATCTTGTCTTACTTCGGAGGGCCACC	3B_TGACv1_scaffold_220686_length:359056	224049	393524382	3B|059.481195770|1014386|1014386	34:G>A	1	0	0	0	0	0	0	0	0	0	0	0	0	0	0	0	0	0	0	0	0	0	0	0	0	0	0	0	0	0	0	0	0	0	0	0	0	0	0	0	0	0
993237|F|0-17:T>C-17:T>C	993237	TGCAGAAAAGCAGTTCTTCTTTCTACTACTCCATAACCATCCAGAACACCTGCACAAGGTCCCGAGATC	3B_TGACv1_scaffold_221262_length:202227	165364	550313136	3B|059.618940300|993237|993237	17:T>C	0.980132	0	0	0	0	0	0	0	0	0	0	0	0	0	0	0	0	0	0	0	0	0	0	0	0	0	0	0	0	0	0	0	0	0	0	0	0	0	0	0	0	0
1100955|F|0-33:C>T-33:C>T	1100955	TGCAGAAAAGCATGTAGCAGCAGCAGCAGCACTCCAAATACTACTACTACAAAGAGAGCAAACTGATGA	1AS_TGACv1_scaffold_019176_length:150924	27064	13860047	1A|023.194696210|1100955|1100955	33:C>T	0.940397	1	0	1	0	1	0	0	1	1	1	1	1	2	0	1	1	1	0	0	1	1	1	1	1	1	-	1	1	1	0	1	1	1	1	1	0	0	-	0	1	0
1261687|F|0-20:G>A-20:G>A	100001224	TGCAGAAAAGCTGGTGCTTCGAGGGGTTACACTCTCAATGTTGCAAGGGGGTGTCACGGTGTCACCTAG	U_TGACv1_scaffold_640989_length:233463	89501	770712012	2B|095.339986980|1261687|1261687	20:G>A	0.966887	0	0	0	0	0	0	0	0	0	0	0	0	0	0	0	0	0	0	0	0	0	0	0	0	0	0	0	0	0	0	0	0	0	0	0	0	0	0	0	0	0
2257480|F|0-67:T>C-67:T>C	2257480	TGCAGAAAAGGATGCCGTCCCACACGTCGATGAACGCCATGGCGCCGCCACCGCCAACCACGATCGCTT	4AL_TGACv1_scaffold_289602_length:75931	56696	538895420	4A|028.384320230|2257480|2257480	67:T>C	1	0	0	2	1	1	1	1	1	0	1	1	0	0	0	1	1	0	0	0	0	1	1	0	0	0	0	0	0	1	1	0	0	1	1	0	0	0	1	1	0	1
5576878|F|0-28:C>T-28:C>T	5576878	TGCAGAAAAGGGTGAAGATTCATCTCGACGCGACAGGACAGGGAGCTACTCCAATGCCTTGGTGCCAAA	2AL_TGACv1_scaffold_093517_length:132253	101878	633235500	2A|076.761860500|2275336|2275336	28:C>T	1	1	1	1	1	1	1	1	1	1	1	1	1	1	1	1	1	1	1	1	1	1	1	1	1	1	1	1	1	1	1	1	1	1	1	1	1	1	1	1	1	1
1112575|F|0-10:A>T-10:A>T	1112575	TGCAGAAAATAGGTGTCTTTTTCTGCGGTACAATTTTTTTTAAGGATTTCTGCGGTACAAGTGGGATAA	6BS_TGACv1_scaffold_515783_length:31194	20089	173794945	6B|031.197452460|1117208|1117208	10:A>T	0.960265	0	0	0	1	0	0	0	0	1	1	0	0	0	-	0	0	0	1	1	0	0	0	0	0	-	0	2	1	0	0	0	1	0	1	0	0	0	0	0	0	1
43122657|F|0-39:T>C-39:T>C	43122657	TGCAGAAAATCAAGACAGTGGACTAAAACAGAGGTTCTATAGGTAAAAGAGATTCTGGTGGCAGCTAGC	1AL_TGACv1_scaffold_000534_length:129435	28088	529907910	4A|094.910977090|1073520|1073520	39:T>C	0.97351	1	1	1	1	1	1	1	1	1	1	1	1	1	1	1	1	1	1	1	1	1	1	1	1	1	1	1	1	1	1	1	1	1	1	1	1	1	1	1	1	1
2247898|F|0-32:C>T-32:C>T	2247898	TGCAGAAAATCATCGACCGACCTGCCAGTGAACGTTTCCGCCACGTCACCGATCCGCGTCAAAGCGCAT	6DS_TGACv1_scaffold_543122_length:69108	62127	20813910		32:C>T	0.986755	0	0	0	0	0	0	0	0	0	0	0	0	0	0	0	0	0	0	0	0	0	0	0	0	0	0	0	0	0	0	0	0	0	0	0	0	0	0	0	0	0
1122635|F|0-18:G>C-18:G>C	1122635	TGCAGAAAATCGGGCGTTGGTAGCAATACGGTACGCAACAGTGGCTCTTTTGTGGGACCAAGGCGAAGG	7AS_TGACv1_scaffold_569714_length:105513	90770	98788307	2D|127.891060100|1122635|1122635	18:G>C	0.966887	2	1	2	2	1	1	2	2	1	1	1	2	1	2	2	1	1	1	1	1	1	2	-	1	1	1	2	2	1	1	1	1	2	1	2	2	1	1	0	-	1
1048353|F|0-25:C>G-25:C>G	1048353	TGCAGAAAATGATAGGTTAGTGCTACGACGACTAGCATGCCGATGCTTTGCTCTAAAGAATAAGCTCCG	6DL_TGACv1_scaffold_528070_length:41324	32579	388233020		25:C>G	1	0	0	0	0	0	0	0	0	0	0	0	0	0	0	0	0	0	0	0	0	0	0	0	0	0	0	0	0	0	0	0	0	0	0	0	0	0	0	0	0	0
1122903|F|0-56:A>G-56:A>G	1122903	TGCAGAAAATGATGTTGCATTTCTTCTCATATTTCTGCACTGAACTTAACTGTCTCAATTGCTTGAACT	2BL_TGACv1_scaffold_129362_length:322393	166854	755613893		56:A>G	0.953642	1	1	1	1	1	1	1	1	1	1	1	1	1	1	1	1	1	1	1	1	1	1	1	1	1	-	-	1	1	1	-	1	1	1	1	1	1	1	1	1	1
992564|F|0-56:T>C-56:T>C	992564	TGCAGAAAATGCGGGGTAGCACAATGTCTTGCTCAGCGCAAGACTTAGCATGCTCTTGCGTGCGATGCA	4BL_TGACv1_scaffold_322567_length:27803	8733	557995494	4B|041.330666550|992564|992564	56:T>C	0.97351	0	0	0	0	0	0	0	0	0	0	0	0	0	0	0	0	0	0	0	0	0	0	0	0	0	0	0	0	0	2	0	0	0	0	0	0	0	0	0	0	0
26672800|F|0-20:C>T-20:C>T	26672800	TGCAGAAAATGGAAAAGAATCCCGGCATCGATCAATTCGACATCACTAATCTGTTTTGCCTCCTTCAGA	1BL_TGACv1_scaffold_032611_length:58594	24035	674935304	5B|069.882126670|2275458|2275458	20:C>T	0.960265	1	1	1	1	1	1	1	1	1	1	-	1	1	1	1	1	1	1	1	1	1	1	1	1	1	1	1	1	1	1	1	1	1	1	-	1	1	1	1	1	1
985744|F|0-53:C>T-53:C>T	985744	TGCAGAAAATGTCCAAATGAAGGCCATCCACGGCATCACGTGTTAGACAGCCACAGAAAATGTCCAATA	1BL_TGACv1_scaffold_030573_length:204431	172744	659384608	1B|230.206897300|985744|985744	53:C>T	1	0	0	2	1	1	0	1	1	0	1	1	1	0	0	0	1	0	2	1	1	1	1	1	1	0	0	1	1	1	0	0	1	0	1	0	1	0	0	0	1	1
1135829|F|0-43:C>G-43:C>G	1135829	TGCAGAAAATGTTTTCGAAAAACCTGAACCATTTTATGAAGTTCTGAACACATTATGAAATTCTGGACC	3B_TGACv1_scaffold_222193_length:134202	60979	20826251	3B|019.386815590|1135829|1135829	43:C>G	0.847682	-	1	1	-	1	1	1	-	1	1	1	1	1	1	1	1	1	1	1	1	1	1	1	1	-	-	1	1	1	1	-	1	-	1	1	1	-	1	1	1	1
100001228|F|0-36:A>G-36:A>G	100001228	TGCAGAAAATTCAGATAGGAGGAAAAGACCAGCACAATCTGCTACTATTTGTTCATCACGGCTGGGTCT	U_TGACv1_scaffold_641616_length:142365	27879	387891225		36:A>G	0.933775	1	1	1	1	1	1	1	1	1	1	-	1	1	1	1	1	1	1	-	1	1	1	1	1	1	1	1	1	-	1	1	-	1	1	1	1	1	1	1	1	1
1035447|F|0-17:T>C-17:T>C	1035447	TGCAGAAAATTGCAGCATATAGTGATTCATTACTTCTTGAGTATGTTGAACTGTATCCCTGTCTGGTTC	3AS_TGACv1_scaffold_211931_length:59822	5988	155049861		17:T>C	0.84106	0	0	0	0	0	0	0	0	0	-	0	0	0	0	-	0	0	0	0	0	0	0	0	-	0	-	0	0	0	0	0	0	0	-	-	0	0	0	-	0	0
982852|F|0-59:C>T-59:C>T	982852	TGCAGAAACAAACACCCATACACATAAGACCACAAGCCTTCACGCATACATCACCAACTCCGAGTAATC	5DL_TGACv1_scaffold_433817_length:88113	31536	335136748	5D|030.418486100|982852|982852	59:C>T	0.966887	0	0	0	0	0	0	0	0	0	0	0	0	0	0	0	0	0	0	0	0	0	0	0	0	0	0	-	0	0	0	0	0	-	0	0	-	0	0	0	0	0
2276397|F|0-44:G>C-44:G>C	2276397	TGCAGAAACAATGCTCTGTTCCTCTGAGTTCTGACGCTGTTAATGTATGTCAATCAAGAACCAAAGAGG	7AL_TGACv1_scaffold_557348_length:76436	20340	538819895	7A|083.183601520|2276397|2276397	44:G>C	0.960265	0	0	0	0	0	0	0	0	0	0	0	0	0	0	-	0	0	0	0	0	0	0	-	0	0	0	0	0	0	0	0	0	0	0	0	0	0	0	-	0	0
1094246|F|0-48:A>G-48:A>G	1094246	TGCAGAAACACCACACGATCTGAAAAAACCGACAGAACATGTCGTCGGAGAAGCAGGAGACGGCGGCGG	1AL_TGACv1_scaffold_003203_length:33115	8934	337947849	1A|081.633280880|1094246|1094246	48:A>G	0.907285	-	-	1	0	1	1	0	1	0	0	1	1	0	0	1	0	1	0	1	1	0	1	1	0	1	-	1	2	1	1	2	1	1	1	1	1	2	-	1	0	1
997971|F|0-11:G>A-11:G>A	997971	TGCAGAAACAGGAGGCCTTCCTTGTCCTGGGAGCATGACAACCAGACCTCCCAGTGCAGCAACTTGACG		0	0	7A|123.733580700|997971|997971	11:G>A	0.960265	1	1	1	1	1	1	1	1	1	-	1	1	1	1	1	-	1	1	1	1	1	1	1	1	1	1	1	1	1	1	1	1	1	1	1	1	1	1	1	1	1
2245167|F|0-15:G>A-15:G>A	2245167	TGCAGAAACAGACACGAGGCGACCAGCAGCCACGATCGACATCCATCGATCGAACTACATGCATGGCTC	U_TGACv1_scaffold_684738_length:1482	584	105377483		15:G>A	0.470199	0	0	0	0	-	0	0	0	-	0	-	0	0	0	-	-	0	-	0	0	-	0	0	-	0	0	0	0	-	-	0	-	0	0	-	-	0	-	-	0	-
3959358|F|0-62:A>C-62:A>C	3959358	TGCAGAAACAGGTCGAGAATCTGGAGAAGAAGAAAGAGAAACTGGCTAGTGCCAACTGCAAAACAGGGG	2DL_TGACv1_scaffold_158275_length:128926	54966	607996484		62:A>C	0.986755	1	2	1	2	1	1	1	1	1	2	1	1	2	2	1	1	2	2	2	2	1	1	2	2	2	2	2	1	1	1	2	2	1	2	1	2	2	1	1	2	1
1020690|F|0-47:A>T-47:A>T	1020690	TGCAGAAACAGTACTGCTAGCAGTAGTGGCGGACAATGGCGAGCAGCAGCGCAAGGAGCGGCGATGCGG	7DS_TGACv1_scaffold_623773_length:40062	16800	47980601		47:A>T	0.900662	0	0	0	0	0	0	0	0	0	0	0	0	0	0	0	0	0	0	-	0	0	0	0	0	0	0	0	0	0	0	0	0	0	0	0	0	-	0	0	0	0
3940099|F|0-26:T>A-26:T>A	100001236	TGCAGAAACATAAACCATGGGTTACTTTGGGAGTGAGTGCATGAGCATCGATAAAATAGTTGACTCCAG	2BL_TGACv1_scaffold_133773_length:15611	13489	774088019	2B|098.369637240|3940099|3940099	26:T>A	0.993377	1	2	1	2	1	1	2	2	2	1	2	2	2	2	2	1	2	2	1	1	1	1	1	1	1	1	2	1	2	1	1	2	2	1	2	2	1	1	2	1	1
1127148|F|0-39:T>C-39:T>C	1127148	TGCAGAAACATCAATGAGTTATGGTCTGCCATTGCTGGCTATAGTCAACTTAAATCTCTGTCAGTTCAA	6BS_TGACv1_scaffold_513776_length:119065	90815	20695908	6B|008.094908472|1127148|1127148	39:T>C	0.860927	0	0	0	0	0	0	0	0	0	0	0	0	0	0	0	-	0	0	-	-	0	0	0	0	0	-	0	0	0	0	0	0	-	0	0	0	0	0	0	0	0
2277001|F|0-12:G>C-12:G>C	2277001	TGCAGAAACATCGAAATGTTTGCTCGACTGAATTTTATTACGGTTTTTCTAAATCTCAGGCTCCTCGAA	1BS_TGACv1_scaffold_051471_length:25100	11921	6219929		12:G>C	0.960265	1	1	1	1	1	1	1	1	1	1	1	1	1	1	1	1	1	1	1	1	1	1	1	1	1	-	1	1	1	1	1	1	1	1	1	1	-	1	1	1	1
1059554|F|0-31:A>G-31:A>G	1059554	TGCAGAAACCATGCACCTCCAAACACGTTACACACCGAGTATAACTATAACTACAAGTTCATAGCTCAG	7AS_TGACv1_scaffold_569716_length:105478	62534	61805255	7A|047.847880190|1059554|1059554	31:A>G	1	0	0	1	1	0	1	0	1	0	0	0	1	0	0	0	1	1	0	1	0	1	1	1	0	1	0	0	1	1	0	1	1	1	1	0	0	0	0	1	0	0
1113411|F|0-14:C>G-14:C>G	1113411	TGCAGAAACCTGGACCATGGAGTTAGTATCGCACAGGTTGCAAGCCGTCTTAACATATCAGATGCAGTT	6AL_TGACv1_scaffold_473916_length:26512	18817	410578405	6D|058.279811370|1113143|1113143	14:C>G	0.748344	0	0	0	0	0	0	0	0	-	-	-	0	0	-	-	0	0	-	-	0	0	0	0	-	-	0	0	2	0	0	0	0	-	-	0	0	0	-	-	-	0
4989902|F|0-55:A>G-55:A>G	4989902	TGCAGAAACGACCGCGGTAGGAGCGGCTCAAGGGCGGTCGATGAGTGAGGCCGCGACAGCAGCTTGACA	4AL_TGACv1_scaffold_292079_length:21590	18699	596585095	4A|047.115426410|2363621|2363621	55:A>G	0.953642	1	0	0	1	1	1	1	1	-	1	1	0	1	0	1	1	0	0	0	0	1	1	0	0	1	0	0	0	1	0	1	0	1	1	0	1	-	1	0	0	1
1036667|F|0-26:T>C-26:T>C	1036667	TGCAGAAACGACGAGAGCCGTGTGCATGCAGTAATGTTTGGGATCACACCATCGTACTGATGCCCAGGC	5BL_TGACv1_scaffold_404272_length:260217	208719	693692620	5B|140.794107900|1036667|1036667	26:T>C	0.761589	-	0	0	0	0	0	0	-	0	0	-	-	0	-	0	0	-	0	0	0	0	0	0	0	-	0	-	0	0	0	0	0	0	0	-	0	-	0	0	0	0
1005316|F|0-65:A>G-65:A>G	1005316	TGCAGAAACGAGTCACAACCTGTGGCTGTGGTGCCACCCGCTTGCAAAGGGCGTCGTCTCCCTTCAGTT	1DS_TGACv1_scaffold_081390_length:37360	26214	31235065	1D|039.897524390|1005316|1005316	65:A>G	0.933775	0	0	0	0	0	0	0	-	0	0	0	0	0	0	0	0	0	0	0	0	0	0	-	0	0	0	0	0	0	0	0	0	0	0	-	0	0	0	0	-	0
1088482|F|0-6:A>G-6:A>G	1088482	TGCAGAAACTAGGGAGTGACTCAAATTCTGGACGTGTGAGCAGTTAGTGGAGAGATTAGTCGGTCAAGC	3B_TGACv1_scaffold_221694_length:162565	92415	304279362	3B|053.891544160|1088482|1088482	6:A>G	0.993377	0	0	0	0	0	0	0	0	0	0	0	0	0	0	0	0	0	0	0	0	0	0	0	0	0	0	0	0	0	0	0	0	0	0	0	0	0	0	0	0	0
1088411|F|0-53:A>G-53:A>G	1088411	TGCAGAAACTCATCGTAGCGGACAGTGAGCAACAAGCAATGGCCATGTTGACCAATGGAAAAAAAGGAA		0	0	6A|023.761704230|1088411|1088411	53:A>G	0.960265	0	0	0	-	0	0	0	0	0	0	0	0	0	0	0	0	0	0	0	0	0	0	0	0	0	-	0	0	0	0	0	0	0	0	-	0	0	0	0	0	0
1113073|F|0-25:C>T-25:C>T	1113073	TGCAGAAACTCCATAACCTCAGCGACGCGGCGAGGACACGACAGCAACAAGGCGGCTCAACAACGACCC	3B_TGACv1_scaffold_220587_length:739616	487846	717363505	3B|082.744709540|1113073|1113073	25:C>T	0.576159	-	1	1	-	1	-	1	-	-	-	1	1	1	-	-	-	1	-	1	-	-	1	1	1	-	1	1	-	1	1	-	-	1	-	-	-	-	-	1	1	1
989128|F|0-35:T>C-35:T>C	989128	TGCAGAAACTGAACCAGCACATGATATTCCTCCCCTTTCTCGTCCTCCTCCTCCTCGCCGTGGCCGCCA	7AL_TGACv1_scaffold_556494_length:136565	93579	643075995	7A|092.583405180|989128|989128	35:T>C	0.97351	1	1	0	0	1	1	0	0	1	0	0	1	2	0	1	1	0	0	2	-	1	2	1	0	1	1	-	1	0	0	2	1	0	0	0	1	1	1	1	0	1
1078453|F|0-12:G>T-12:G>T	1078453	TGCAGAAACTGAGCCAGCACATGGTGATGTTCTTCCCCTTCTTCCTCCTCCTCATCTTCGCCGTCGCCG	7BL_TGACv1_scaffold_577334_length:152382	40296	605644124	3B|094.993974790|1078453|1078453	12:G>T	0.986755	0	-	0	0	0	0	0	0	0	0	0	0	0	0	0	0	0	0	0	0	0	0	0	0	0	0	0	0	0	0	-	0	0	0	0	0	0	0	0	0	0
993932|F|0-22:T>C-22:T>C	993932	TGCAGAAACTTAGCTTCCGCGATTGTGAGCGCCTGGTTCTTGTGCCTGTGGAGAAGGAGAATGGAGGCG		0	0	7B|000.861224145|993932|993932	22:T>C	0.953642	0	1	0	0	0	1	0	0	0	1	1	0	0	1	1	0	0	0	1	1	0	2	1	0	0	1	0	0	1	0	0	0	0	1	1	1	1	0	0	1	1
5576885|F|0-7:G>A-7:G>A	5576885	TGCAGAAGCTTCCACTGGGATGCCGCAAAGCGTTCCAGGATTGCACGTTCCGATGCGAACGGGCGGACC	U_TGACv1_scaffold_641040_length:222448	12703	696055765	4A|109.700909100|1100707|1100707	7:G>A	0.993377	1	1	1	1	1	1	1	1	1	1	1	1	1	1	1	1	1	1	1	1	1	1	1	1	1	1	1	1	1	1	1	1	1	1	1	1	1	1	1	1	1
1040327|F|0-47:C>T-47:C>T	1040327	TGCAGAAACTTCGGTAAAAGTCACGGCGGCATATCATTGCTAGTTTGCACCACTCACTGCTCTCTTTAC	1BL_TGACv1_scaffold_030413_length:251687	33382	397452850		47:C>T	1	0	0	0	0	0	0	0	0	0	0	0	0	0	0	0	0	0	0	0	0	0	0	0	0	0	0	0	0	0	0	0	0	0	0	0	0	0	0	0	0	0
1100063|F|0-23:A>G-23:A>G	1100063	TGCAGAAACTTGGAAATCCTCCCATGAAGGACCTCTATCTCCTTTCGTGCTTTCAGGATCTTCTCCCTC		0	0	5B|048.162625060|1100063|1100063	23:A>G	0.569536	0	-	0	-	-	0	2	-	-	0	0	0	0	0	0	0	0	0	-	0	0	0	-	0	-	-	0	-	0	0	0	0	0	-	-	0	-	0	-	0	0
1036259|F|0-35:A>G-35:A>G	1036259	TGCAGAAACTTGGGAGTGACTCAATGTCTGTACGTATGAGCAGTTAGTGGAGAGATTAGATGGCTTGAC	5BL_TGACv1_scaffold_404211_length:296215	81989	688224445	5B|132.297079400|1036259|1036259	35:A>G	0.993377	0	0	0	0	0	0	0	0	0	0	0	0	0	0	0	0	0	0	0	0	0	0	0	0	0	0	0	0	0	0	0	0	0	0	0	0	0	0	0	0	0
1048713|F|0-60:C>A-60:C>A	1048713	TGCAGAAAGAAAAAGAATGTACAAAGCAAATTAACGTAAAAAAGCATATATGAATTCATGCTGAATATG	6AS_TGACv1_scaffold_487408_length:35645	21691	220740379	6D|045.964325210|1050203|1050203	60:C>A	0.933775	-	0	0	0	0	0	0	0	0	0	0	-	0	0	0	-	0	0	-	0	0	0	0	0	0	0	0	0	0	0	0	0	-	0	0	0	0	0	0	0	0
1011740|F|0-52:G>A-52:G>A	1011740	TGCAGAAAGACGAGATAGAACGGCAAGTTTCAGAGATGCTCCGCCAAGGCCTGATCACCCACAGCATGA	U_TGACv1_scaffold_642334_length:99336	20730	193221220	2B|067.799137950|1011740|1011740	52:G>A	0.761589	0	-	0	-	0	0	0	0	0	1	1	0	-	1	1	1	0	-	1	1	2	-	-	1	1	-	1	-	-	1	-	1	0	0	-	1	1	0	0	1	-
2277338|F|0-12:A>G-12:A>G	2277338	TGCAGAAAGAGTAAAGAAAATGTTGGCGTCGGCATCGCGTGGTGCAGCGCTCGAAAACGACCGAGGCGC	1BL_TGACv1_scaffold_033291_length:41985	28684	654032205	1B|224.698514700|2277338|2277338	12:A>G	0.556291	-	-	1	1	1	-	1	1	-	1	1	1	-	-	-	-	-	1	-	-	-	1	1	1	-	-	1	1	1	-	-	1	-	1	-	1	-	-	-	1	1
1104936|F|0-46:T>C-46:T>C	1104936	TGCAGAAAGATATCGTTGTGTGCGAGCCCATCACTGGTGTGCAGCATCGCATGTCCATGCCGCCTGAAC		0	0	3B|008.900636306|1104936|1104936	46:T>C	0.735099	1	0	0	2	1	-	1	1	1	0	-	2	2	0	-	-	-	2	1	2	-	2	-	1	-	0	-	1	0	1	-	0	-	-	-	2	1	1	2	0	0
2248106|F|0-67:G>A-67:G>A	2248106	TGCAGAAAGCAAAGGGGCCATGGAAAAGAAACGGAAGGGGACGTCTGTGGGTCGATCTGGGGCGATCGA	1DL_TGACv1_scaffold_061317_length:137588	28084	431045947	1D|082.419690380|2248106|2248106	67:G>A	0.92053	1	-	-	1	1	1	1	-	1	1	1	1	1	1	1	1	1	1	1	1	1	1	1	1	1	1	1	1	1	1	1	1	1	1	1	1	1	1	1	1	1
1062944|F|0-19:C>G-19:C>G	1062944	TGCAGAAAGCATTGATTGTCAGATTTGGTCCATTTAATCGCTTCCCTAACTAGGACCAGGCGGATCCGA		0	0	2B|107.031464100|1062944|1062944	19:C>G	0.509934	0	-	-	0	0	0	0	0	-	0	0	-	-	-	-	0	-	-	0	0	0	-	0	-	0	-	-	0	-	-	-	0	-	0	0	0	0	-	-	0	0
1062407|F|0-20:T>C-20:T>C	1062407	TGCAGAAAGCCATCATGTCATTAGTGTCACTGTTCTCACCACCTTGTTCACTACTCTGGGAGAATTGGC	3AL_TGACv1_scaffold_195913_length:53246	40214	687618428		20:T>C	0.993377	2	2	2	2	0	2	2	2	2	2	0	2	2	0	2	0	0	2	2	2	2	2	2	2	-	0	0	2	2	2	2	2	0	2	2	0	2	0	2	2	2
1051052|F|0-68:T>C-68:T>C	1051052	TGCAGAAAGCTGTTGGATTAGCCATCGTGTACTGCAAAAAGAAAGTGACAAACAAGGCCGAAGGGAAAT	2BL_TGACv1_scaffold_129315_length:376960	219162	800127643	2B|107.706968500|1051052|1051052	68:T>C	0.933775	0	1	1	0	0	0	0	0	1	0	0	1	1	1	1	-	1	1	0	0	0	1	0	1	0	-	1	0	1	1	1	0	1	0	0	-	0	1	1	-	0
1118251|F|0-16:T>G-16:T>G	1118251	TGCAGAAAGCTTTAAGTTTCTATGATGTAGTGTTTGATGCGGTATATGCCCCAAAAGTTACCCGAGATC	3B_TGACv1_scaffold_220763_length:309196	161051	335117513		16:T>G	0.84106	0	0	0	0	0	0	0	0	0	0	0	0	0	0	0	-	0	0	-	-	0	0	0	0	0	0	0	0	0	0	-	0	0	0	0	0	-	0	0	0	0
1010420|F|0-11:T>G-11:T>G	1010420	TGCAGAAAGGGTTCATGCTGCTCGGCCTCGTGGCGTGGGCGGCGTGGTCATCCCCCCGCCGCCGCGACA	7BL_TGACv1_scaffold_579452_length:48709	17150	621404053	5B|053.828428140|1010420|1010420	11:T>G	0.97351	1	0	0	1	0	0	0	1	0	1	0	1	1	1	0	0	1	1	-	0	0	1	0	0	0	1	0	0	1	0	0	-	0	1	1	0	1	1	0	0	1
1088410|F|0-18:G>A-18:G>A	1088410	TGCAGAAAGGTACCACTCGTTCGTACATCACTCCAACTGATGTATGAAGGTTGTTCATGGCGACAAAGT	4BL_TGACv1_scaffold_320655_length:164927	15048	481237158	4B|037.392380840|1088410|1088410	18:G>A	0.986755	1	1	1	1	0	0	0	1	1	1	0	1	0	0	1	1	1	0	0	0	1	0	0	1	0	1	0	0	0	0	1	1	1	0	0	0	1	0	0	1	0
1059546|F|0-56:T>C-56:T>C	1059546	TGCAGAAAGGTTCGTGGTGAGGCAAATGAACTCAAATCCAAAGAATAAGATGCGAATCTAAACACGGCC	2AL_TGACv1_scaffold_094511_length:77344	43657	343423534		56:T>C	0.993377	0	2	0	0	0	0	0	0	2	0	0	0	-	0	0	0	0	0	0	0	0	0	0	0	0	0	0	0	0	0	0	0	0	0	0	0	0	0	0	0	0
1666581|F|0-9:T>C-9:T>C	1666581	TGCAGAAAGTAAAGCTGCCTCTGCATCTGCGTACAACGCTAGATCCATCTTAACTCGCGGGAACAAGCA	1BS_TGACv1_scaffold_051320_length:28897	7251	102154959	1B|085.028397370|1666581|1666581	9:T>C	1	0	0	0	0	0	0	0	0	0	0	0	0	0	0	0	0	0	0	0	0	0	0	0	0	0	0	0	0	0	0	0	0	0	0	0	0	0	0	0	0	0
1387165|F|0-10:A>G-10:A>G	1387165	TGCAGAAAGTAGGTCCCATGGCTTACAAATTTCAGCTTCCTGAAACTGGGAAGATTCATCCGAGATCGG	2BL_TGACv1_scaffold_132432_length:37340	27807	508656889	2B|081.150584200|1201965|1201965	10:A>G	0.927152	0	0	0	0	-	0	0	0	0	0	0	0	0	0	0	0	0	0	0	0	0	0	0	0	0	0	0	0	0	0	0	0	0	0	0	0	0	0	0	0	0
1218013|F|0-27:G>C-27:G>C	1218013	TGCAGAAAGTCTGGATCTGACTCGTGTGAAGCAGCCTAGCTAGCTCCCAAGCCGTCGGAGCACAGTGCA	7AL_TGACv1_scaffold_559638_length:22363	6282	729402509	7A|156.081554700|1218013|1218013	27:G>C	0.960265	0	1	2	0	0	1	1	1	0	0	0	1	1	0	0	-	0	2	0	0	0	1	1	0	1	-	0	1	0	0	1	0	0	-	0	1	0	1	1	0	0
1003068|F|0-25:G>A-25:G>A	1003068	TGCAGAAAGTTCATAAGCTGATGTAGATAGACTACTGAAATGAAAGATGGTGCTGGCTGTGGCTTCAAC	U_TGACv1_scaffold_642789_length:81742	47671	194668309	4A|096.082244080|1003068|1003068	25:G>A	0.94702	1	1	1	1	1	1	1	1	1	1	1	1	1	1	1	1	1	1	1	1	1	1	1	1	1	-	1	1	1	1	1	1	1	1	1	1	1	1	-	1	1
2277000|F|0-8:T>C-8:T>C	2277000	TGCAGAAATACAAGAATTCAGAAATAAAAAAAGCTGCTTACCATCGACTAAAGACCAACAAGTCTAACT	2BL_TGACv1_scaffold_129500_length:247728	229803	382503524		8:T>C	0.92053	0	-	0	0	0	0	0	0	0	0	0	0	0	0	0	0	0	0	0	-	0	0	-	0	0	0	0	0	0	0	0	0	0	0	0	0	0	0	0	-	0
1019637|F|0-19:G>A-19:G>A	1019637	TGCAGAAATACAAGGACCTGTACAAGCGCCCAGTCAGCTCAGAGTTCATCGCGGCGGTCACCTCCCTCG	1AS_TGACv1_scaffold_019041_length:212278	16312	793010867	3B|133.209928300|1019637|1019637	19:G>A	0.754967	1	2	-	-	1	2	2	1	0	2	2	0	-	2	2	0	1	2	1	-	0	0	1	2	-	2	2	0	2	-	2	2	1	2	2	1	0	2	0	0	2
989632|F|0-40:C>T-40:C>T	989632	TGCAGAAATACACCAGCAGGCATGTGAGATCAGCAGCGTACGCATCGCCATTGCCTTTATTTCGGCCGA		0	0	2B|106.859196000|989632|989632	40:C>T	0.788079	1	0	0	1	1	1	1	1	-	1	1	-	0	0	-	-	0	0	1	-	1	0	1	0	1	0	-	-	0	0	0	1	0	1	-	1	1	0	-	1	1
1075921|F|0-8:T>C-8:T>C	1075921	TGCAGAAATACCTTTGTAACTGATTCATACGGAGTATACTAGGAAATGGTGTTGCTCAATATGATGGGG	2BS_TGACv1_scaffold_148130_length:41575	18744	68361317	2B|079.083746390|1075921|1075921	8:T>C	0.834437	0	0	0	0	0	0	0	-	0	-	0	0	0	0	0	-	0	0	0	0	-	-	0	0	-	0	0	0	0	0	-	0	0	0	0	0	0	0	0	0	0
12008989|F|0-19:G>C-19:G>C	12008989	TGCAGAAATAGAGGTTAACGCATCAGTCCTTTGGAGAGGAGCAGAGTGCGGTTTGTCCTCCCAAATGAA	U_TGACv1_scaffold_641636_length:140868	88447	29492729	2D|024.342067130|1120524|1120524	19:G>C	0.966887	1	1	1	1	1	1	1	1	1	1	1	1	1	1	1	1	1	1	1	1	1	1	1	1	1	1	1	1	1	1	1	1	1	1	1	1	1	1	1	1	1
1100461|F|0-34:T>C-34:T>C	1100461	TGCAGAAATAGCACGAAGTGAACGCAAATACGGGTACCGAACATAATTTGCAAAATTTGCCTGTGCCAG	5BL_TGACv1_scaffold_408392_length:25967	8493	430297242		34:T>C	0.900662	0	0	0	0	0	0	0	0	0	0	0	0	0	0	0	0	0	0	-	-	0	0	0	0	0	-	-	0	0	0	0	0	0	0	-	0	-	0	-	0	0
1092638|F|0-9:A>G-9:A>G	1092638	TGCAGAAATAGGGTCTCCAAAACATGGCAGGCAGAGAGCAGCACATGCAAGGCTTCCTCCGACATGCTA	1AS_TGACv1_scaffold_019741_length:77603	50780	25807423	1A|038.473873400|1092638|1092638	9:A>G	1	0	0	0	0	0	0	0	0	0	0	0	0	0	0	0	0	0	0	0	0	0	0	0	0	0	0	2	0	0	0	0	0	0	0	0	0	0	0	0	0	0
2252997|F|0-28:G>A-28:G>A	2252997	TGCAGAAATAGTTTTTTGTTTCTCCTTGGTCGACTTCGGTGTGATTAAGTCTAACTACTCCTACATTGA	7AL_TGACv1_scaffold_556057_length:259113	211347	675421902		28:G>A	0.986755	0	0	0	0	0	0	0	0	0	0	0	0	0	0	0	0	0	0	0	0	0	0	0	0	0	-	0	0	0	0	0	0	0	0	0	0	0	0	0	0	0
2244522|F|0-55:A>G-55:A>G	2244522	TGCAGAAATATTTTCAAAGAGTTCGGGAAGGTATCTATTGAGCATTGTAATAGGGAGTCGAATGTAGTT	6DL_TGACv1_scaffold_526363_length:205933	21298	470846953		55:A>G	0.880795	0	0	0	0	0	0	0	0	0	0	0	0	0	-	0	0	0	0	0	0	0	0	0	0	-	0	-	0	0	0	0	0	0	0	0	0	-	0	-	0	0
1107447|F|0-29:C>T-29:C>T	1107447	TGCAGAAATCAAATACCCAGTTAGTTCCTCCTGAATCTACATTCTACAGCCTCCATGAACAATTGCTGA	5AL_TGACv1_scaffold_376408_length:55267	17906	657570379	5A|120.733712700|1107447|1107447	29:C>T	0.94702	0	0	0	0	0	0	0	0	0	0	-	0	0	0	0	0	0	0	0	0	0	0	0	0	0	0	0	0	0	0	-	0	0	0	0	-	0	0	0	0	0
1060887|F|0-59:C>T-59:C>T	1060887	TGCAGAAATCAACGGCAGCGGGTTTCCAGTGAGCACCGCGAGGACGATGCCCGCCAGGGCCTTAACGAT	2AL_TGACv1_scaffold_099884_length:6282	5592	725541879		59:C>T	0.993377	0	0	0	0	0	0	0	0	0	0	0	0	0	0	0	0	0	0	0	0	0	0	0	0	0	0	0	0	0	0	0	0	0	0	0	0	0	0	0	0	0
1068310|F|0-37:G>T-37:G>T	1068310	TGCAGAAATCAATGTTACTAAGCTTGAGATTGGTTGCGAAGATCACAGTTACACATCATTCTTTCCGAC	5BL_TGACv1_scaffold_406922_length:53643	13310	589374189		37:G>T	0.913907	0	0	0	0	0	0	0	0	0	0	0	0	-	0	0	0	0	0	0	0	0	0	0	0	0	0	0	0	0	0	0	0	0	0	0	0	0	0	-	0	0
1691561|F|0-60:G>C-60:G>C	1691561	TGCAGAAATCAGGAGATAACCTAAACAGTAAATAACAAGTCGGGATTAATGGGCGCGTCTGGTAACAAC	5DS_TGACv1_scaffold_456629_length:138390	82875	117712679		60:G>C	1	0	0	0	0	0	0	0	0	0	0	0	0	0	0	0	0	0	0	0	0	0	0	0	0	0	0	0	0	0	0	0	0	0	0	0	0	0	0	0	0	0
1003066|F|0-30:G>C-30:G>C	1003066	TGCAGAAATCATCTAATGGGATGGAAATGCGGTATGTAAGACATGGCGGGAAGCTCGCTAGTTACAAAT	1AL_TGACv1_scaffold_001291_length:79836	57365	545768557	1A|171.327164600|1003066|1003066	30:G>C	0.94702	0	0	0	0	0	0	0	-	0	0	0	0	0	0	0	0	0	0	0	0	0	0	0	0	0	-	0	0	0	0	0	0	0	0	0	0	0	0	0	0	0
12774926|F|0-35:T>A-35:T>A	12774926	TGCAGAAATCCAAGGAATCAAATAGTACCTGCACTTAGCGATCTGCAATCTGCTAGCCGTGTTCATCGA	5AL_TGACv1_scaffold_376025_length:64255	3526	692489121	5B|050.751199620|1226357|1226357	35:T>A	0.986755	1	1	1	1	1	1	1	1	1	1	1	1	1	1	1	1	1	1	1	1	1	1	1	1	1	1	1	1	1	1	1	1	1	1	1	1	1	1	1	1	1
1120021|F|0-56:C>A-56:C>A	1120021	TGCAGAAATCCATCAATGCATCCGCTCTGAACTTTTGCTCCTGAACCAATGCTGGGCAGATGGGGATCC	1AL_TGACv1_scaffold_000609_length:121227	89501	551543802	1A|149.393802300|1120021|1120021	56:C>A	0.927152	-	0	0	0	0	0	0	0	0	0	0	-	0	0	-	0	0	0	0	0	0	0	0	0	0	0	0	0	0	0	0	0	0	0	0	0	0	0	0	0	0
1006516|F|0-7:A>C-7:A>C	1006516	TGCAGAAATCCTTGGAGGACAGCATTGCGGCCCAGGAGCGGCAGACGGAGCGGAAACGCAGGATGGATT	1DL_TGACv1_scaffold_062002_length:79361	29276	462736452	1D|117.795059700|1006516|1006516	7:A>C	0.97351	2	2	0	0	0	2	0	0	1	0	0	0	2	0	1	2	2	2	2	0	2	0	0	2	-	2	0	0	0	2	2	2	0	0	2	0	2	1	2	0	0
2263429|F|0-65:A>C-65:A>C	2263429	TGCAGAAATCGAGCCGTTGCCACTCTACCTACTTTTCTCCCGTCGCAACATTCGAAAAAAAAAAAATTT	4AL_TGACv1_scaffold_289349_length:87962	68906	614033627		65:A>C	0.92053	0	0	0	1	0	0	1	0	1	0	0	0	0	0	0	0	1	2	2	1	0	0	0	1	0	-	1	1	0	1	0	1	-	1	-	0	1	0	1	0	0
29307881|F|0-9:T>C-9:T>C	29307881	TGCAGAAATTGGAAAATTGCAAAATCTGGAGACCTTAGATGTAAGACAGACACAAGTGAAAGAGCTACC	6AS_TGACv1_scaffold_485325_length:181248	120833	7148743		9:T>C	0.986755	1	1	1	1	1	1	1	1	1	1	1	1	1	1	1	1	1	1	1	1	1	1	1	1	1	1	1	1	1	1	1	1	1	1	1	1	1	1	1	1	1
1081254|F|0-55:A>T-55:A>T	1081254	TGCAGAAATCTTACCATTATTACTGGAGTCGGCACCTCGCCCACGCTAACACTCTACAACCGTAATAAT	1BS_TGACv1_scaffold_049470_length:220574	128900	43047905	1B|062.819733110|1081254|1081254	55:A>T	0.986755	0	0	0	0	0	0	0	0	0	0	0	0	0	0	0	0	0	0	0	0	0	0	0	0	0	0	0	0	0	0	0	0	0	0	0	0	0	0	0	0	0
1089375|F|0-58:T>C-58:T>C	1089375	TGCAGAAATGAAGGACACCAACCATTGCTGAACTGAAAATGACTCTTAACCGCATCCGTTGCACCCTAC	3AL_TGACv1_scaffold_194457_length:108201	49133	716528015	3A|125.200724500|1089375|1089375	58:T>C	0.993377	0	0	1	0	1	1	0	1	1	1	1	1	0	1	0	0	1	0	0	1	0	1	1	0	1	0	1	1	1	1	1	0	1	0	0	1	1	0	0	0	1
982829|F|0-8:T>A-8:T>A	982829	TGCAGAAATGACAGCGTGGCTTTTCCCGTTTATTATAAGTCCACCCCCTTTGTAAAAGCACGGCTAAAA	1AL_TGACv1_scaffold_003073_length:35271	14312	351340403	1A|080.509352020|982829|982829	8:T>A	0.966887	0	0	1	0	1	1	0	1	0	0	1	1	0	0	1	0	1	0	1	-	0	1	1	0	1	0	1	-	1	1	1	1	1	1	1	1	0	0	1	0	1
1228095|F|0-56:G>C-56:G>C	1228095	TGCAGAAATGCAAGAAAATCATAACATAAGCTCAATTGATTCATTTAATGAATCAGGCTCAACTCTACT	5BL_TGACv1_scaffold_405196_length:119551	6144	635511877		56:G>C	0.980132	0	0	0	0	0	0	0	0	0	0	0	0	0	0	0	0	0	0	0	0	0	0	0	0	0	0	0	0	0	0	0	0	0	0	-	0	0	0	0	0	0
1066407|F|0-14:T>C-14:T>C	1066407	TGCAGAAATGCACGTATCGCTGAAGGTAGAACTGACCTGAAGGTCCATGGGCATGTTTGTTGGGAGCCG	1BL_TGACv1_scaffold_033189_length:44119	5783	628627682	1B|160.417387500|1066407|1066407	14:T>C	0.986755	2	2	2	0	0	2	2	0	0	0	2	2	2	2	2	0	2	0	2	0	2	2	2	2	0	2	0	0	2	2	2	2	2	0	2	0	2	2	0	2	2
1078438|F|0-49:T>G-49:T>G	1078438	TGCAGAAATGCTGCCTAGTACAAAAGAATGAACGAAGAAAGAAAGAATGTCCTATAACATCTACGAAGG	4AL_TGACv1_scaffold_288314_length:212311	193444	701884398	4A|114.345552900|1078438|1078438	49:T>G	0.980132	0	0	0	0	0	0	0	0	0	0	0	0	0	0	0	0	0	0	0	0	0	0	0	0	0	0	0	0	0	0	-	0	0	0	0	0	0	0	0	0	0
1147084|F|0-55:G>A-55:G>A	1147084	TGCAGAAATGGAATTGGAAGGTAAACTAGAAACTGGACAACCATCGCATAGCTACGACGGAGTAGTAAT	2BL_TGACv1_scaffold_129589_length:217403	185476	707417535	2B|081.509899470|1147084|1147084	55:G>A	0.986755	1	1	1	1	1	1	1	1	1	1	1	1	1	1	1	1	1	1	1	1	1	1	1	1	1	1	1	1	1	1	1	1	1	1	1	1	1	1	1	1	1
1204954|F|0-7:G>A-7:G>A	1204954	TGCAGAAGTGGAGTAGGGAGGAGTTTGGTTCTGTTCAAAAACAGCTCAATGCTATGAGAGACCGAGATC	5BL_TGACv1_scaffold_404186_length:326576	92138	697697613	5B|139.016174800|1204954|1204954	7:G>A	0.986755	2	1	2	-	2	2	2	2	1	1	2	2	2	2	2	1	2	2	1	1	1	2	1	2	2	-	2	1	1	2	1	2	2	1	2	1	2	1	1	1	2
981278|F|0-11:T>C-11:T>C	981278	TGCAGAAATGTTGATTTCCCAAATTATCAAAGGTGTGGCCAAGTTACAATGGAGGCCCCCTTTGGCATG	5DL_TGACv1_scaffold_436351_length:30333	24138	423066926		11:T>C	0.97351	0	0	2	0	2	0	0	2	0	2	2	2	1	0	2	0	0	0	2	0	0	2	0	0	0	0	2	2	0	0	2	0	2	0	0	-	-	2	0	2	0
1218247|F|0-18:C>G-18:C>G	1218247	TGCAGAAATGTTTAACTACAGAAAGAAGAACACTGCGCGTTAGCTACGAGAGGGACGAGGTAGCTGAGG	1AL_TGACv1_scaffold_001147_length:86318	9999	500842238	1A|115.879110000|1218247|1218247	18:C>G	0.980132	1	0	0	-	0	2	1	0	1	0	0	1	1	1	0	1	1	1	0	0	1	1	0	1	1	1	1	0	1	0	1	1	0	0	0	1	2	1	0	1	0
1023429|F|0-37:C>T-37:C>T	1023429	TGCAGAAATTAAGGAGTAGAAGTAGCGCATGCACACACGCACGGGGAGAGCGCCTTTGACCTCTGGACC	7BL_TGACv1_scaffold_577712_length:118712	12656	690948923	7B|095.202048370|1023429|1023429	37:C>T	0.900662	0	-	0	0	0	0	0	0	0	0	-	0	0	0	0	-	0	0	0	-	0	0	0	0	0	0	0	0	0	0	0	0	0	-	-	0	0	0	-	0	0
2256381|F|0-56:C>T-56:C>T	2256381	TGCAGAAATTACGAGATCGACGCAGACTGAGATGTATACGTCTCAGTTTTCTGGTCCGACGAAGCAGGG	3B_TGACv1_scaffold_224317_length:69422	20747	716339022	3B|082.633228540|2256381|2256381	56:C>T	0.86755	1	1	1	-	1	1	1	-	1	1	1	1	1	1	-	-	1	1	1	1	1	1	1	-	-	1	1	1	1	1	1	1	1	1	2	1	1	1	-	1	1
1127362|F|0-30:C>T-30:C>T	1127362	TGCAGAAATTAGCCTCAAAAGCAGGCAAAGCAGATCAAACAAATACTAAAATATGCACACAAAATAAGT	7AL_TGACv1_scaffold_557389_length:74658	30698	709989869	7A|149.562166700|1127362|1127362	30:C>T	0.933775	1	1	1	1	1	1	1	1	1	1	1	1	1	1	1	1	1	1	1	1	1	1	1	1	1	1	1	1	1	1	1	1	1	1	-	1	1	1	1	1	1
1061620|F|0-14:C>T-14:C>T	1061620	TGCAGAAATTCATGCGAGCGCCGTGCCCGAATTCTGAGATGGTGGCAACGACCATACGGTTGAGGCATG	6AL_TGACv1_scaffold_471908_length:83655	61397	485391503		14:C>T	1	0	1	0	0	1	1	2	0	1	1	1	0	0	1	1	0	0	1	1	1	0	0	1	1	1	1	1	1	0	0	0	0	1	1	0	0	0	1	1	0	0
1110349|F|0-47:G>A-47:G>A	1110349	TGCAGAAATTCCTATTTCATCAAAACTATAATCATAGCATAAATTACGTAAAAAGGCATAAATTACGGG	3AL_TGACv1_scaffold_195797_length:55882	4496	645601934	3A|061.934234200|1110349|1110349	47:G>A	0.940397	1	1	1	1	1	1	1	-	1	1	1	1	1	1	1	-	1	1	1	1	1	1	1	1	1	1	1	1	1	1	-	1	1	1	1	1	1	1	1	1	1
1164347|F|0-23:G>A-23:G>A	1164347	TGCAGAAATTCGACCCCGAACCCGACCAAATCTACCTACGCGACCCGCAGAGCAGAACCCCAAATCCGC	6AL_TGACv1_scaffold_474568_length:16787	5718	498954562	6A|054.149489760|1164347|1164347	23:G>A	0.980132	1	1	1	1	1	1	1	1	1	1	1	1	1	1	1	1	1	1	1	1	1	1	1	1	1	1	1	1	1	1	1	1	1	1	1	-	1	1	1	1	2
1050615|F|0-32:C>T-32:C>T	1050615	TGCAGAAATTGGAACAAAAATCGTGTCTTTGGCATCGGAACGGTGAATGGTGGGAGACCGTGGGGGGGA	6BS_TGACv1_scaffold_513162_length:289548	183128	4863112	6B|003.348782690|1050615|1050615	32:C>T	0.986755	0	0	0	0	0	0	0	0	0	0	0	0	0	0	0	0	0	0	0	0	0	0	0	0	0	0	0	0	0	0	0	0	0	0	0	0	0	0	0	0	0
1362827|F|0-20:A>T-20:A>T	1362827	TGCAGAAATTGTCATGTAAAATTCAGAAAGGGGGAGCTCCTTCCTCACCAACACGCGAACATTCAAAAA	3DS_TGACv1_scaffold_274173_length:19010	8098	603600290		20:A>T	0.993377	0	0	0	0	0	0	0	0	0	0	0	0	0	0	0	0	0	0	0	0	0	0	0	0	0	0	0	0	0	0	0	0	0	0	0	0	0	0	0	0	0
1127204|F|0-57:A>G-57:A>G	1127204	TGCAGAAATTTTTGGGTGTACATCTGTACACCCATGCCCCATGCTGGATCCGCCCTGACATTTAGGAAG	1AL_TGACv1_scaffold_000262_length:172108	69236	381273827	1A|082.938817820|1127204|1127204	57:A>G	0.966887	0	-	1	0	1	1	0	1	0	0	1	1	0	0	1	0	1	1	1	1	0	1	1	0	1	-	1	2	1	1	1	1	1	1	1	1	2	0	1	0	1
1126203|F|0-20:T>G-20:T>G	1126203	TGCAGAACAAAACAGCAGAATTCTACGCGAGTTCCACAACCACAAGAACGCAGGGACGATGTCGCTTTG		0	0	1A|250.143095100|1126203|1126203	20:T>G	0.953642	1	0	1	0	0	0	0	0	0	0	1	0	0	0	1	0	0	1	0	0	0	1	0	0	1	0	0	0	1	-	1	1	0	1	1	1	0	1	1	2	1
1140782|F|0-21:C>G-21:C>G	1140782	TGCAGAACAAAGAGCAGCACACACAACACAATGAACCAACCCGCCACGCCGCACTAGCAAAGCATGCTG	7AS_TGACv1_scaffold_571120_length:41751	16977	190469784	5B|061.692613010|1064776|1064776	21:C>G	0.834437	-	0	0	0	0	0	0	0	0	0	-	0	0	-	0	-	0	0	0	0	0	0	0	0	-	0	0	-	0	0	0	0	0	-	-	0	0	0	-	-	0
1064776|F|0-65:C>A-65:C>A	1064776	TGCAGAACAAAGAGCAGCACACACAACACAATGAACCAACCGCCACGCCGCACTAGCAAAGCATGCTGT	7DS_TGACv1_scaffold_623090_length:55140	11924	181608119	5B|061.692613010|1064776|1064776	65:C>A	1	0	0	0	0	0	0	0	0	0	0	0	0	0	0	0	0	0	0	0	0	0	0	0	0	0	0	0	0	0	0	0	0	0	0	0	0	0	0	0	0	0
1079802|F|0-18:G>T-18:G>T	1079802	TGCAGAACAAAGGTGGTGGTGTATATATACAGCGCGCGTGTACATCTTCTTCGCGGGTATCATACGTCG	3AL_TGACv1_scaffold_193672_length:230704	72740	732890210	3A|131.292399600|1079802|1079802	18:G>T	0.887417	0	0	-	0	0	0	0	0	-	0	0	0	0	0	0	0	0	0	0	0	0	0	0	0	0	0	0	0	0	0	0	-	0	0	0	0	0	-	0	-	0
1038445|F|0-45:G>T-45:G>T	1038445	TGCAGAACAAATGGATGTTGATTTGAATCAGCAATGAAATTATCTGGAGCCCCTCATCGGGAGCAATAC	4BS_TGACv1_scaffold_327829_length:492676	304263	118296247		45:G>T	0.907285	0	0	0	0	0	0	0	0	0	0	-	-	0	0	0	0	0	0	0	0	0	0	0	0	0	-	0	0	0	0	0	0	0	0	0	0	0	0	0	0	0
5360475|F|0-57:T>C-57:T>C	5360475	TGCAGAACAACCGAGAAGATGTTCAAAGGTCACTGCCACAGACCAACTTGTCTCTGCTCAAGATCCTTG	7AS_TGACv1_scaffold_569644_length:112450	32813	161207586		57:T>C	0.986755	0	0	1	1	0	1	1	1	0	1	1	0	0	1	0	1	1	1	0	0	-	1	0	0	0	0	1	1	0	0	1	0	1	1	0	0	0	0	1	1	0
1102634|F|0-19:T>C-19:T>C	1102634	TGCAGAACAACTCCAGGCCTCCCGTTGCTGCGAGCACCTCCACAGCCGCCCCAAAACAGAAGATCACCG	4AS_TGACv1_scaffold_306646_length:130801	66543	48889994	4A|019.842224820|1102634|1102634	19:T>C	0.986755	0	0	0	0	0	0	0	0	0	0	0	0	0	0	0	0	0	0	0	0	0	0	0	0	0	0	0	0	0	0	0	0	0	0	0	0	0	0	0	0	0
1083495|F|0-11:C>T-11:C>T	1083495	TGCAGAACAACCGACAACGATCACGACCTAGGGGCAACTGCTATGATGGGGTGGTTTTCTTTCCGAGAT	5DL_TGACv1_scaffold_434635_length:60455	16859	549992224	5D|142.489320700|1083495|1083495	11:C>T	0.423841	-	-	1	1	1	1	1	-	-	1	1	1	-	1	1	-	1	-	-	-	-	-	-	-	-	-	-	1	-	-	-	1	1	1	-	1	1	1	-	-	-
1045832|F|0-32:A>G-32:A>G	1045832	TGCAGAACAACTGAGGTGACTGACTCCGACTCAGTCTATTTTCTCCGAAAAAGTTTTTTTACGGGAGCC	7BL_TGACv1_scaffold_577283_length:159035	50198	535492029	7B|049.020917190|1045832|1045832	32:A>G	1	0	0	0	0	0	0	0	0	0	0	0	0	0	0	0	0	0	0	0	0	0	0	0	0	0	0	0	0	0	0	0	0	0	0	0	0	0	0	0	0	0
1088553|F|0-58:A>G-58:A>G	1088553	TGCAGAACAAGTTGCAAACCAAGACACACACACCATCATGCAAAAGTCATCAAGGTCAAACCAAGACCA		0	0	2A|120.717029700|1088553|1088553	58:A>G	0.980132	1	1	1	1	1	1	1	1	1	1	1	1	1	1	1	1	1	2	1	1	1	1	1	1	1	1	1	1	1	1	1	1	1	1	1	1	1	1	1	1	1
1095383|F|0-48:T>C-48:T>C	1095383	TGCAGAACAATACCGTCTATTACTCGTGTATCTCCCCGCCACCCCTGATAGTCTTATACTCCGATGGCT	3B_TGACv1_scaffold_225196_length:54764	51750	29498622	3B|028.169105890|1095383|1095383	48:T>C	0.503311	-	1	-	-	-	-	1	-	-	1	-	1	1	1	-	-	-	1	1	-	-	1	1	-	-	1	-	-	1	-	-	1	-	-	-	1	-	-	1	1	1
1003062|F|0-38:T>G-38:T>G	1003062	TGCAGAACAATGAACACTCGGTTATTTTTGCCCAAACATTCTTCTGAATTAATAGGTGTTTAAGTTACA	4BS_TGACv1_scaffold_327933_length:264520	163210	39758253	4B|031.358909660|1003062|1003062	38:T>G	0.821192	1	-	-	1	1	1	1	-	1	1	1	1	1	1	1	-	1	1	1	1	-	-	1	1	1	1	1	1	1	1	1	1	1	1	-	-	1	1	1	1	1
4909497|F|0-22:A>G-22:A>G	4909497	TGCAGAACAATGGGACGACGGCAGTGGCGGTGGCGGGGGAGGGGAAGCGGAGTCCGAGGACGACGGCGG	4AL_TGACv1_scaffold_290511_length:48774	36976	606397580		22:A>G	0.927152	1	0	1	0	1	1	0	1	-	1	1	1	0	0	1	1	0	-	1	-	1	1	0	1	1	0	0	0	1	0	1	0	1	0	0	1	-	1	0	0	1
1004254|F|0-19:C>T-19:C>T	1004254	TGCAGAACAATTCTTGGCTCAGCTAACTAGAAAGTCGTTCTTTGATAAGAAACCTATATGGGCACAAAG	5DS_TGACv1_scaffold_457363_length:56471	11569	43407284		19:C>T	0.986755	2	2	2	0	2	0	0	0	0	2	2	0	0	0	0	0	0	0	2	0	0	2	2	0	0	0	2	2	0	2	0	0	0	2	0	0	2	0	2	0	0
1240460|F|0-38:T>C-38:T>C	1240460	TGCAGAACACAGCGCCGCCTAGCACTTCGCCATGGACGTGCTCAGCTTCGTGGTACCGCGGATCCTCCT	6BS_TGACv1_scaffold_513133_length:334989	124100	572394473	3B|069.933968640|1240460|1240460	38:T>C	0.940397	1	1	1	1	1	1	1	1	1	1	1	1	1	1	1	1	1	1	1	1	1	1	1	-	-	1	1	1	1	1	1	1	1	1	1	1	1	1	1	1	1
2294245|F|0-48:G>A-48:G>A	2294245	TGCAGAACACCACGGCCTCACCACGCTCTATGACTTCACCAAGCTACGGCCGTACGCATCGACCGAGAT	7BL_TGACv1_scaffold_578912_length:63357	31621	557354446	5B|039.633087780|2294245|2294245	48:G>A	0.589404	0	-	-	-	0	0	0	-	-	0	-	0	0	0	0	-	0	0	-	0	0	0	0	-	-	-	-	-	0	-	0	-	0	0	0	-	0	0	-	0	0
2291738|F|0-15:C>T-15:C>T	2291738	TGCAGAACACCCACACGACTGCTTGTAGTTGGTGTCCACCCCTAAACTGACAGTCGACCAACATGTGCA	U_TGACv1_scaffold_643127_length:71075	39026	705940110	2A|087.316116800|2291738|2291738	15:C>T	0.986755	2	0	2	2	2	2	0	0	0	0	2	2	2	0	0	0	2	0	0	2	0	0	2	0	2	2	0	2	2	0	0	0	2	2	0	0	2	0	2	0	0
1086847|F|0-40:C>T-40:C>T	1086847	TGCAGAACACCTATCCCATCATTGCTTGGATCCAGATTCACACACAGACTGTACGCAAGTTCACAAACT		0	0	4A|132.718192700|1086847|1086847	40:C>T	0.940397	1	1	1	1	1	1	1	1	1	1	1	1	1	1	1	1	1	1	1	1	1	1	1	1	1	1	1	1	1	1	1	1	1	1	1	1	1	1	1	1	1
2246366|F|0-64:T>C-64:T>C	2246366	TGCAGAACACCTTCCACCGTTACGCACCCGATTAATGACGGCCGCTCGAACCCCAGAAGGACGATGCGA	7DS_TGACv1_scaffold_624433_length:29408	6326	186814738	2D|130.653962400|4538792|4538792	64:T>C	0.993377	0	2	2	0	2	2	0	0	2	2	2	0	2	0	0	2	2	2	2	2	2	2	2	2	2	0	0	0	2	2	0	2	0	0	0	0	2	2	0	2	2
982817|F|0-45:T>C-45:T>C	982817	TGCAGAACACGACTGAAACGAAGACAGCAAGAAAGAAGAAGCAGCTAATGTATACCAGGGGGGCTATGT	2AL_TGACv1_scaffold_093045_length:212926	68067	745280734		45:T>C	0.880795	0	-	-	0	0	0	0	0	-	0	0	0	0	0	0	0	0	0	0	0	0	-	0	0	0	0	0	0	0	0	-	0	0	0	0	0	-	0	0	0	0
4989351|F|0-10:T>C-10:T>C	4989351	TGCAGAACACTCACATGACTGCTTGTAGTTGGTCTCCACCCCTAATCTGTCAGTCGACCAGCATGTGCG	3B_TGACv1_scaffold_220857_length:273519	157794	40623848		10:T>C	0.92053	0	0	-	0	0	0	0	0	0	0	0	0	0	0	0	0	0	0	0	0	0	0	0	0	0	0	0	0	0	0	0	0	0	0	0	0	0	0	0	0	0
1056964|F|0-7:C>T-7:C>T	1056964	TGCAGAACACTCATCTCTGTCATAGGAACAGTGCGAAAATCCATAATGGAGTAGTAAGTCGCAGTCACG	7AS_TGACv1_scaffold_569770_length:101446	67266	199855285	7A|067.266967500|1056964|1056964	7:C>T	0.993377	0	0	0	0	0	0	0	0	0	0	0	0	0	0	0	0	0	0	0	0	0	0	0	0	0	-	0	0	0	0	0	0	0	0	0	0	0	0	0	0	0
979655|F|0-48:A>G-48:A>G	979655	TGCAGAACAGAGGACAAGACAACCAAAACCACGGTACAACGCTGATACAAACTCCAGACCCGAGATCGG	2DL_TGACv1_scaffold_159944_length:52633	24297	345623898	2D|070.848865970|979655|979655	48:A>G	0.993377	0	0	0	0	0	0	0	0	0	0	0	0	0	0	0	0	0	0	0	0	0	0	0	0	0	0	0	0	0	0	0	0	0	0	0	0	0	0	0	0	0
1133638|F|0-49:G>A-49:G>A	1133638	TGCAGAACAGCTGCTGCTGGGGGTTCAGGTCCGTTATTAAAACAAACACGCTGAGGTAGCACCAACTGC	6AL_TGACv1_scaffold_471581_length:107125	75609	584939528	6A|079.128350390|1133638|1133638	49:G>A	0.92053	0	0	0	0	0	0	0	0	0	-	0	0	0	0	0	0	0	0	0	0	0	0	0	0	0	0	0	0	0	0	-	0	0	0	-	0	0	0	0	0	0
1087733|F|0-7:C>G-7:C>G	1087733	TGCAGAACAGGGAGAACAACAAGGGGCGAGCAACACACTGCACTGCAATGATGCTTCTTTCAGGTGAGG	7BL_TGACv1_scaffold_577393_length:145455	108894	522729143	7B|048.854252850|1087733|1087733	7:C>G	0.986755	0	0	0	0	0	0	0	0	0	0	0	0	0	0	0	0	0	0	0	0	0	0	0	0	0	-	0	0	0	0	0	0	0	0	0	0	0	0	0	0	0
1155386|F|0-8:A>G-8:A>G	1155386	TGCAGAACAGTTAGCAGTCAAGATGCGTTGGAACACTGGGGTGAGGCGAGCGCCATGGCGTTGAGCGGC	3B_TGACv1_scaffold_223457_length:90585	5176	63706518	3B|045.651844580|1155386|1155386	8:A>G	0.953642	0	0	0	0	0	0	0	0	0	0	0	0	0	0	0	0	0	0	0	0	0	0	0	0	0	0	0	2	0	0	0	0	0	0	0	0	0	0	0	0	0
1171205|F|0-68:T>A-68:T>A	1171205	TGCAGAACAGTTGCAGCGGTACGCGGTGTTATTTGCCACGGTATAACAATCGGTGTTCTCCTTGCACAT	4AL_TGACv1_scaffold_289635_length:74827	5015	28415388		68:T>A	0.92053	0	0	0	0	0	0	0	0	0	0	0	0	0	0	0	0	0	0	0	0	0	0	0	0	0	0	0	0	0	0	0	0	0	0	0	0	-	0	0	-	0
2275968|F|0-31:C>A-31:C>A	2275968	TGCAGAACATATTCTCCTGTAGAACAATGGACTTGAACGGCTAATCGAAGACGCAAGATGTTGCTGATG	5AL_TGACv1_scaffold_378763_length:21236	10776	660834168		31:C>A	0.980132	0	1	2	1	1	0	0	1	1	0	0	1	1	1	0	0	1	0	0	1	0	1	0	0	1	1	1	1	1	0	0	1	0	1	0	0	1	1	-	1	1
1696684|F|0-6:A>G-6:A>G	1696684	TGCAGAACATGGTCCGCTTGACGGTAATTGGCTAATTGCTAAGCGCACATTGGACGCTGGTTTCGATTA	2BS_TGACv1_scaffold_145986_length:244370	14674	104940392	2B|061.133140460|1696684|1696684	6:A>G	0.986755	0	0	0	0	0	0	0	0	0	1	1	0	1	1	1	1	0	2	1	1	1	2	1	1	1	0	1	1	1	1	1	1	0	0	0	1	1	0	0	1	0
2262549|F|0-28:T>G-28:T>G	2262549	TGCAGAACATTGCAAGCACCTGAACATTTACCACCTGAATCGAACTTTTTTAGACTTCTAAAAATAAAA	5AL_TGACv1_scaffold_376529_length:53023	13862	586669359	5A|086.687335510|2262549|2262549	28:T>G	0.913907	1	1	1	1	0	1	1	1	1	1	1	0	0	0	0	1	1	1	-	1	1	1	1	1	1	1	1	0	0	1	1	1	1	1	1	0	0	1	1	1	1
1059533|F|0-34:G>T-34:G>T	1059533	TGCAGAACATTTCGCGTACCTGTGTGTAACAACAGGAATAAATGAATAATCTGGTGGAGCGAATAAGGA	6BL_TGACv1_scaffold_501315_length:62597	51327	632182841	6B|036.735017990|1059533|1059533	34:G>T	1	0	0	0	0	0	0	0	0	0	0	0	0	0	0	0	0	0	0	0	0	0	0	0	0	0	0	0	0	0	0	0	0	0	0	0	0	0	0	0	0	0
4988998|F|0-8:T>C-8:T>C	4988998	TGCAGAACTAACACCAAGCAGCTATTGCAGACAACTGACAAGAACCAAAGCAACAGATGCACTGCCTTC	2BL_TGACv1_scaffold_131911_length:49268	12207	655520301	2B|078.445897830|4988998|4988998	8:T>C	0.496689	1	-	1	-	1	-	1	1	-	1	-	1	1	-	-	-	-	1	1	-	-	-	-	-	-	-	-	-	-	-	1	1	1	1	1	-	1	1	-	-	1
1077120|F|0-45:T>G-45:T>G	1077120	TGCAGAACCAACAGTTATAGGTGTTGGCAGACCATATTGGCTTTTTATTTAGGTAGATCAAATTCACCG	4BS_TGACv1_scaffold_328504_length:122345	88347	285548373	4B|032.841772870|1077120|1077120	45:T>G	0.97351	0	0	-	0	0	0	0	0	0	0	0	0	0	0	0	0	0	0	0	0	0	0	0	0	0	0	0	0	0	0	0	0	0	-	0	0	0	0	0	0	0
2256752|F|0-57:T>C-57:T>C	2256752	TGCAGAACCAAGAGGGTCGCTCACATCTCATATTCAAAATCTCTATGTACAAGGACATCATCGATCAGC	1AL_TGACv1_scaffold_002027_length:56331	32918	462617106	1A|095.026039910|2256752|2256752	57:T>C	0.933775	0	-	1	0	1	2	0	1	0	1	1	2	1	0	1	0	1	1	1	1	0	1	1	0	1	0	1	-	1	1	1	1	1	1	1	-	2	-	1	-	1
994416|F|0-53:C>G-53:C>G	994416	TGCAGAACCAAGGACGACAAGTTGCAACAGTTAAATTGTAAGCTAGTAGCTGACGGCAAACACAACAAA	1AL_TGACv1_scaffold_003740_length:25489	12448	552526318		53:C>G	1	0	0	2	2	2	0	0	0	0	2	2	2	0	2	2	0	0	2	2	2	0	2	2	0	2	0	2	2	2	0	0	0	2	2	0	2	0	0	0	2	2
1202541|F|0-30:G>A-30:G>A	1202541	TGCAGAACCAAGGCATTCCAAATGCAGCGCGACATAGGTCGGGCTCCATCAGGGACAGGGTTGTTACTG	U_TGACv1_scaffold_642473_length:92664	49447	666108317	5A|127.312645100|1202541|1202541	30:G>A	0.635762	0	-	-	-	-	0	0	-	-	0	0	0	-	-	0	0	0	0	0	-	0	-	0	0	-	-	-	-	0	0	0	-	0	0	0	0	-	-	-	0	-
1084130|F|0-47:T>G-47:T>G	1084130	TGCAGAACCACGTTCATCTTTACCTCTCCCATTGCTGGCGGAATCCATGCCATATTGTGCTTCGTCGCC	7AL_TGACv1_scaffold_557784_length:59985	24007	709845432	7A|149.562166700|1084130|1084130	47:T>G	1	0	0	0	0	0	0	0	0	0	0	0	0	0	0	0	0	0	0	0	0	0	0	0	0	0	0	0	0	0	0	0	0	0	0	0	0	0	0	0	0	0
4992897|F|0-8:G>C-8:G>C	4992897	TGCAGAACGAGACAAACAACAACCTCGTTAGTTAGACTCAAGTTATAGTGTAGCATGTAGATCCACACC	5BL_TGACv1_scaffold_404191_length:320131	84818	617711685	5B|104.995196500|2260175|2260175	8:G>C	0.927152	1	1	1	1	1	1	1	-	1	1	1	1	1	1	1	1	1	1	1	1	1	1	1	1	1	1	1	1	1	1	1	1	1	1	-	1	1	-	1	1	1
991945|F|0-7:C>G-7:C>G	991945	TGCAGAACCAGCACCATCAACAAACAAGTCAGCAACGGAAACCCTAGGGGCGGGGCAGGAGGCCAGCCG	5AL_TGACv1_scaffold_374768_length:113298	66059	626076163		7:C>G	0.993377	0	0	0	0	0	0	0	0	0	0	0	0	0	0	0	0	0	0	0	0	0	0	0	0	0	0	0	0	0	0	0	0	0	0	0	0	0	0	0	0	0
1058689|F|0-52:T>C-52:T>C	1058689	TGCAGAACCATTGGTGGGATGCCAACAATAGTTGGGCGATCAAACAGAACTGTTGTCGCTCTTCTGGAG	2DL_TGACv1_scaffold_161020_length:33647	13838	648163092	2A|120.393500600|1058689|1058689	52:T>C	0.97351	0	2	2	0	2	0	0	2	0	2	0	2	2	2	0	0	0	2	0	0	0	0	0	2	0	2	0	0	0	0	2	2	2	0	0	2	0	2	2	0	2
2280199|F|0-47:C>T-47:C>T	2280199	TGCAGAACCCCAGAGAACTTCTGGAAGCAAGCCTCAGCCCCCCTTGACTATTCCCTCGAAACCCTAGAT	6BS_TGACv1_scaffold_514196_length:87831	37307	280100855	6B|030.951829030|2280199|2280199	47:C>T	0.874172	0	0	-	0	0	0	0	0	-	0	0	-	0	0	0	-	0	0	0	0	0	0	0	0	0	-	0	0	0	0	0	0	-	0	0	0	-	-	-	0	0
1119102|F|0-14:C>T-14:C>T	1119102	TGCAGAACCCGTGCCGTCAACAGTCGCCAGTCACCCGTGTCACCGCACTGCCCTCGTTGTTGGACCATG	6BS_TGACv1_scaffold_515618_length:34794	25586	35627441		14:C>T	0.927152	0	0	0	0	0	0	0	0	0	0	0	0	0	0	0	0	0	0	0	0	0	0	0	0	0	0	0	0	0	0	0	0	0	0	0	0	0	0	0	0	0
1091629|F|0-63:A>G-63:A>G	1091629	TGCAGAACCGACGATGACAAGGTGAATACTACCGCTGATCCCAAGAAGAAGCATAAGGACGGCAGGCTG	3DL_TGACv1_scaffold_249345_length:141841	101970	600173800	3D|138.254994400|1091629|1091629	63:A>G	0.97351	1	1	1	1	1	1	1	1	1	1	1	1	1	1	1	1	1	1	1	1	1	1	1	1	1	1	1	1	1	1	1	1	1	1	1	1	1	1	1	1	1
1069296|F|0-21:A>G-21:A>G	1069296	TGCAGAACCGACGGAGGGTCCACTTTTTCTCTACGGTCAAGGCACAGCCCGTCAGCTAGCCGAGATCGG	1AL_TGACv1_scaffold_002589_length:44125	38082	471876326		21:A>G	1	0	0	2	2	2	2	0	2	0	2	2	2	2	0	2	0	2	2	2	2	0	2	2	0	2	0	2	2	2	2	0	2	2	2	2	0	2	0	2	0	2
2256116|F|0-26:G>A-26:G>A	2256116	TGCAGAACCGAGCGACCAGTTATCGAGTCATCCAAAAACACTTGCGTTTAGGTTCGCTGTAGCACAGGA	U_TGACv1_scaffold_644221_length:44640	3964	184798451	2B|071.819694750|2256116|2256116	26:G>A	0.980132	1	1	1	1	1	1	1	1	1	1	1	1	1	1	1	1	1	1	1	1	1	1	1	1	1	1	1	1	1	1	1	1	1	1	1	1	1	1	1	1	1
1072382|F|0-16:G>A-16:G>A	1072382	TGCAGAACCGATAGCAGCTCATATCAAAGAATTGGGCAATGCCTCTTCTTGCCAAAGCACGCACAGGTT		0	0	2B|083.267153530|1072382|1072382	16:G>A	0.927152	0	0	0	0	0	0	0	0	0	0	0	0	0	0	0	0	0	0	0	0	0	0	0	0	0	0	0	0	0	0	0	0	0	0	0	0	0	0	-	0	0
1082670|F|0-22:G>A-22:G>A	1082670	TGCAGAACCGCATGATGAACCCGTCTAGCAGTACCACTACCAGCCTGGTCATGACATAGACGACAAACA	2BL_TGACv1_scaffold_132119_length:43947	34837	773988154	2B|090.355523310|1082670|1082670	22:G>A	0.94702	0	0	0	0	0	0	0	0	0	0	0	0	0	-	0	0	0	0	0	0	0	0	0	0	0	0	0	0	0	0	0	0	0	0	0	0	0	0	-	0	0
4992828|F|0-29:C>A-29:C>A	4992828	TGCAGAACCGCCTTGCAGCGGCAATGGGGCATGGATGTGCAATGATGATTCGTGCATCTCTGGACGTGC	2BL_TGACv1_scaffold_130155_length:132286	23373	652825676	2B|078.445897830|4992828|4992828	29:C>A	0.966887	1	1	1	1	1	1	1	-	1	1	-	1	1	1	1	1	1	1	1	1	1	1	1	1	1	1	1	1	1	1	1	1	1	1	1	1	1	1	1	1	1
1091514|F|0-56:A>T-56:A>T	1091514	TGCAGAACCGTGCCGATCAGCATCCCCACCCAAATCCCCTGCACGTACACAGAATCAGTAGCCGTTTGC	3AL_TGACv1_scaffold_199766_length:7291	3230	534469315	3A|047.981721070|1091514|1091514	56:A>T	1	1	1	0	0	0	0	1	0	0	0	0	1	0	1	1	1	1	0	0	1	1	2	1	1	1	1	1	1	0	0	0	0	0	0	0	1	0	1	0	0	0
1091894|F|0-16:C>G-16:C>G	1091894	TGCAGAACCGTTAGGACAAAGAGGCGCTGATGTTCTGTACTTCTGCTTGGCGGTGGCTGTCCATGCAAC	7BL_TGACv1_scaffold_577985_length:102035	93189	651526414	7B|077.221780560|1091894|1091894	16:C>G	0.880795	0	0	0	0	0	0	0	0	0	0	0	0	0	0	-	0	0	0	-	0	0	0	-	0	0	0	0	0	0	0	0	0	0	0	0	0	0	-	0	0	0
1018731|F|0-24:A>G-24:A>G	1018731	TGCAGAACCTAGCATGGAGGATCTACTTTGAGGGCACGGTGGAAGAGAAGCGTCGTATGCCGCACCCAT	7DS_TGACv1_scaffold_621365_length:265108	182122	311636522	7D|098.180154000|1018731|1018731	24:A>G	0.880795	0	0	0	0	0	0	0	-	0	0	-	0	0	0	0	0	0	0	0	0	0	0	0	0	0	0	0	0	0	0	-	0	0	0	0	0	0	0	0	0	0
979646|F|0-35:A>T-35:A>T	979646	TGCAGAACCTATGTTGTCAATCAGTTGAATTTAGCAATGCCTTGTCTTTCTTTTCTGTACATTCTAGCC	7DS_TGACv1_scaffold_622657_length:68154	50362	102540903	7B|022.493158370|3949901|3949901	35:A>T	0.980132	2	0	2	0	0	0	0	2	0	2	0	2	2	2	0	0	0	0	0	2	0	2	0	2	-	0	2	0	2	0	2	2	2	0	2	0	2	2	0	0	0
1041416|F|0-20:C>A-20:C>A	1041416	TGCAGAACCTCCTGCCCACACCAAGTAAATTGCATGCCGCATGCATCCCCACTGCAACGTCGCATGGAC	6AL_TGACv1_scaffold_472198_length:69983	35803	314315633		20:C>A	1	0	0	0	0	0	0	0	0	0	0	0	0	0	0	0	0	0	0	0	0	0	0	0	0	0	0	0	0	0	0	0	0	0	0	0	0	0	0	0	0	0
994639|F|0-23:C>G-23:C>G	994639	TGCAGAACCTCGCGAGGGCACGGCCACGGCCACGCGTGCGCGTGCGGTTGCCGTTGCGACCGCCGAGAT	1DL_TGACv1_scaffold_064143_length:27753	11052	433371322	1D|082.419690380|994639|994639	23:C>G	0.986755	0	0	0	0	0	0	0	0	0	0	0	0	0	0	0	0	0	0	0	0	-	0	0	0	0	0	0	0	0	0	0	0	0	0	0	0	0	0	0	0	0
1219831|F|0-21:G>A-21:G>A	1219831	TGCAGAACCTGTGGCCAGCAGGTTGGACGGACTTTCTAATATCTCGGGAGCAGTAGCTGTTCCGAGATC	1DL_TGACv1_scaffold_063117_length:45487	24660	490589208	4B|077.182186290|1219831|1219831	21:G>A	0.960265	1	1	1	1	1	1	1	1	1	1	1	1	1	1	1	1	1	1	1	1	1	1	1	1	1	1	1	1	1	1	1	1	1	1	1	1	1	1	1	1	1
7166515|F|0-23:A>T-23:A>T	7166515	TGCAGAACCTTCCTCTCGTCCAGACTCTTCTCGCCAAGGACCAGGAAGGAGATGACAAGGGCAAGAAGA	2AL_TGACv1_scaffold_094073_length:95183	12342	694912132	2B|075.087545160|1126057|1126057	23:A>T	0.993377	1	1	1	1	1	1	1	1	1	1	1	1	1	1	1	1	1	1	1	1	1	1	1	1	1	1	1	1	1	1	1	1	-	1	1	1	1	1	1	1	1
1108007|F|0-37:T>C-37:T>C	1108007	TGCAGAACCTTGTTCTCTTACTCGGTCCTTCATATGGTGCCTTGTCCCTGCTGTTTGTAGGCCTGCCAG	2AL_TGACv1_scaffold_097783_length:18816	8677	756166932	2A|117.051724700|1108007|1108007	37:T>C	0.880795	1	0	1	0	1	1	1	-	0	1	0	0	0	0	1	1	1	0	0	0	1	1	1	1	0	0	0	1	1	1	0	-	1	1	0	1	0	-	-	0	1
1050197|F|0-17:G>A-17:G>A	1050197	TGCAGAACGACGGCGGCGTGGATTCGCACTGCTTGAATCATGACTGCCCGTTCATTCAGACCAACAACC	5DL_TGACv1_scaffold_433028_length:190426	67450	469407173		17:G>A	1	0	0	0	0	0	0	0	0	0	0	0	0	0	0	0	0	0	0	0	0	0	0	0	0	0	0	0	0	0	0	0	0	0	0	0	0	0	0	0	0	0
986505|F|0-28:G>A-28:G>A	986505	TGCAGAACGAGATGAGGTATGAGGCAGGGCGAACAGGGACGAGAGCGACGTATAACAGACCAGGCCGTC	2AS_TGACv1_scaffold_112338_length:170099	105502	143728252		28:G>A	0.986755	2	2	2	2	0	2	0	0	0	-	2	0	2	0	0	2	2	2	2	2	2	2	0	0	2	2	0	2	2	2	0	2	2	0	2	0	2	2	0	2	2
2247236|F|0-26:A>C-26:A>C	2247236	TGCAGAACGAGTTCGGCGACGCCACGAGGTGCTTCGCACGCGGGACGCAGATGTTCGACGGCACGCCCA	1DS_TGACv1_scaffold_080685_length:71696	10384	32739740	1B|051.577058840|4405189|4405189	26:A>C	0.986755	-	0	0	0	0	0	0	0	0	0	0	0	0	0	0	0	0	0	0	0	0	0	0	0	0	0	0	0	0	0	0	0	0	0	0	0	0	0	0	0	0
2241606|F|0-30:C>G-30:C>G	2241606	TGCAGAACGCCATTCGCGAAGGACAGAGTTCGCTCTCTTCGACGTCGTTCACAAAAAGAATGGAGACAA	5DL_TGACv1_scaffold_434885_length:54458	11825	338406625		30:C>G	0.993377	0	0	0	0	0	0	0	0	0	0	0	0	0	0	0	0	0	0	0	0	0	0	0	0	0	0	0	0	0	0	0	0	0	0	0	0	0	0	0	0	0
1116824|F|0-32:C>T-32:C>T	1116824	TGCAGAACGCCGCCGCCGCCAAGAAGCGGGCTCACCACTCAAACCGCCAGCATGTCGGAGCCCCAGCAC	6BL_TGACv1_scaffold_500217_length:119390	114787	578745052	6B|034.606652340|1116824|1116824	32:C>T	0.662252	0	0	0	-	0	0	0	0	-	-	0	0	0	-	0	0	0	0	-	0	0	0	0	0	-	0	0	-	0	0	0	-	0	-	0	0	0	0	0	0	-
1105975|F|0-49:C>T-49:C>T	1105975	TGCAGAACGCGATTCCTAGCAAGCACTCAGAAATCCTGCATGCATGAGCCGACCTATACGATAGAATTC	2BS_TGACv1_scaffold_147136_length:81729	29526	13755354	2B|012.351178520|1105975|1105975	49:C>T	0.97351	1	1	0	1	0	1	1	0	1	0	1	1	1	1	1	1	1	1	0	0	1	0	0	1	1	1	0	-	0	0	0	1	0	0	0	1	1	1	1	1	0
1090849|F|0-47:A>G-47:A>G	1090849	TGCAGAACGCTGAGCAGAACAAGATGAAATCCCTGATTGAAGGGGTTATCGTTGAATTATGCAGCAACG	3B_TGACv1_scaffold_227625_length:26361	15849	684762869	3B|081.179759020|1090849|1090849	47:A>G	0.523179	-	0	-	-	0	1	0	-	-	-	-	0	0	0	-	-	0	-	0	-	-	0	0	0	-	0	0	1	0	0	-	-	0	-	-	-	-	-	-	0	0
1219989|F|0-38:A>G-38:A>G	1219989	TGCAGAACGGAAGGAGACGACACGGCGAATGGGCCGTAATAGATGGGCAAGTAGCTGGGCCGAGATCGG	3AL_TGACv1_scaffold_196503_length:41311	26178	479775382		38:A>G	1	0	0	0	0	0	0	0	0	0	0	0	0	0	0	0	0	0	0	0	0	0	0	0	0	0	0	0	0	0	0	0	0	0	0	0	0	0	0	0	0	0
1325639|F|0-21:C>T-21:C>T	1325639	TGCAGAACGGAGAATGGCAGCCATAGAAGAGTGAGGAAGAGAGCTGCGTGGTTATAAAACGACTTGCCT	6AL_TGACv1_scaffold_470927_length:253682	84318	592479901	6A|093.222016370|1325639|1325639	21:C>T	0.907285	1	2	1	1	1	1	1	1	1	1	1	1	1	1	1	1	1	1	1	1	-	1	1	1	-	1	1	1	1	1	-	1	1	-	1	1	1	1	1	1	1
26672808|F|0-29:C>G-29:C>G	26672808	TGCAGAACGGCAGCGCGCGTTGGCGCTGCCGTATGCAGACAAGGGCGTTTCTCTACCATCGTTGACGGC	5AL_TGACv1_scaffold_380533_length:8132	5919	695818794		29:C>G	0.953642	1	1	1	1	1	1	1	1	1	1	1	1	1	1	1	1	1	1	1	1	1	1	1	1	1	-	1	1	1	1	1	1	1	1	1	1	1	1	1	1	1
978093|F|0-30:C>T-30:C>T	978093	TGCAGAACGGCGTGTCACCTCTGCACAACACAGTACACACACGTAGTCACGCACACAGACAAGATGGTC	2DL_TGACv1_scaffold_159439_length:66016	23373	563153491	2D|112.846237100|978093|978093	30:C>T	0.993377	0	0	0	0	0	0	0	0	0	0	0	0	0	0	0	0	0	0	0	0	0	0	0	0	0	0	0	0	0	0	0	0	0	0	0	0	0	0	0	0	0
1122738|F|0-39:T>G-39:T>G	1122738	TGCAGAACGGTTGACGCCAAGATGCATTGGAACACTGGGTCAAGGCGAGCGCCACGGCGTTGAGCGGCG	7BS_TGACv1_scaffold_593775_length:43652	37449	159301016	7B|046.339444820|1122738|1122738	39:T>G	0.94702	0	0	1	1	0	0	1	1	0	1	0	1	1	0	0	0	1	0	1	1	1	0	0	-	0	0	1	0	0	0	1	0	1	1	1	0	1	1	0	0	2
1241932|F|0-32:T>C-32:T>C	1241932	TGCAGAACGTCAGGAGAAAGAGCTTGTGCAGATGAGCATGAGGTGCGGAAAAGACAACAAGGTGCTTGT	3B_TGACv1_scaffold_225196_length:54764	51255	29498127	3B|030.327227650|1241932|1241932	32:T>C	0.496689	-	0	-	-	-	-	0	-	-	0	-	0	0	0	-	-	-	0	0	-	-	0	0	-	-	0	-	-	0	-	-	0	-	-	-	0	-	-	0	0	0
1100723|F|0-8:G>C-8:G>C	1100723	TGCAGAACGTGATCCCAGTTTGCATCATAAGGAAAGAAAAAATTGTTACAGCAGTAGGGAAACTTCAAA	7DL_TGACv1_scaffold_606106_length:17181	3754	554144583	7B|059.581473560|1111800|1111800	8:G>C	0.89404	0	2	2	0	1	2	0	2	1	0	2	-	0	0	-	0	0	0	0	0	2	2	2	2	2	0	2	2	0	2	2	2	1	0	-	2	0	0	0	1	0
1215438|F|0-11:C>T-11:C>T	1215438	TGCAGAACGTGCGCGCCGAGGAGGAGCGCGGGATGCGGCCGCTGTCGGAGCTGGCGGGCGCGCTGGGCA	U_TGACv1_scaffold_641631_length:141166	26176	102571838		11:C>T	0.986755	2	1	2	2	2	2	1	2	2	-	2	2	2	2	2	2	2	2	2	2	1	2	2	2	1	2	2	2	2	2	1	1	2	-	2	1	1	2	2	2	2
1069292|F|0-57:G>C-57:G>C	1069292	TGCAGAACGTTTCCTTTGATTGACACAAATGTTGCTCTGAACTCGGAATCTCTTGATGAGCATGAATGA	6DS_TGACv1_scaffold_542775_length:107777	73877	3617227	6D|000.574526622|1069292|1069292	57:G>C	0.980132	-	1	2	1	1	1	0	0	0	0	0	1	1	1	1	0	0	1	0	1	0	0	1	1	0	1	1	0	1	1	1	0	1	1	0	1	1	0	0	0	0
979636|F|0-40:C>A-40:C>A	979636	TGCAGAACTAATCCAATTTTGGTGCCAGATCACAACTGAACCATCACAAAATTCTAGTGACCGCGACAG	5AL_TGACv1_scaffold_377774_length:32731	30365	375370967		40:C>A	0.980132	0	0	0	0	0	0	0	0	0	0	0	0	0	0	0	0	0	0	0	0	0	0	0	0	0	0	0	0	0	0	0	0	0	0	0	0	0	0	-	0	0
1021903|F|0-14:G>A-14:G>A	1021903	TGCAGAACTAATTCGGCATCTTTCTCTTGTTGTTTATGCGTCAGATTGTTTGGCAGATGGATGCCTTAA	4BS_TGACv1_scaffold_329853_length:46942	34598	172322493	4B|033.111238200|1021903|1021903	14:G>A	1	0	0	0	0	1	1	1	0	0	0	1	0	1	1	0	0	0	1	1	1	0	1	1	2	1	0	1	1	1	1	0	0	0	0	0	0	0	1	1	0	1
1235654|F|0-43:G>A-43:G>A	1235654	TGCAGAACTACTACATGGTACGTGCTACGCTGCCAGCTGATGCGCCCAGCCAAAATCCTCTCCTCTGCT	4AS_TGACv1_scaffold_308772_length:29126	9177	88015974	4A|020.920723770|1235654|1235654	43:G>A	0.940397	0	-	0	0	0	0	0	0	0	0	0	0	0	0	0	0	0	0	0	0	0	0	0	0	0	0	0	0	0	0	0	0	0	-	0	0	0	0	0	0	0
1045276|F|0-22:T>C-22:T>C	1045276	TGCAGAACTCAGAAGAAAAATCTCGCATAATTCCTTGAATAAATACAACTAGATGATAAGAACATGAAG	2DL_TGACv1_scaffold_158600_length:100626	95678	324859340	2D|070.848865970|1045276|1045276	22:T>C	0.86755	0	0	0	0	0	0	0	0	0	0	-	0	0	0	0	0	0	0	0	0	0	0	0	-	0	-	0	0	0	0	0	-	0	-	-	0	0	0	0	-	0
1083182|F|0-11:T>A-11:T>A	1083182	TGCAGAACTCCTCTTGTAGTACTACTCATAAATCACACACGGCACACTCACTAATTCTGTATGGGATTG	3B_TGACv1_scaffold_226191_length:41224	10763	580348846	3B|066.625382910|1083182|1083182	11:T>A	0.993377	1	0	1	1	1	0	1	1	0	1	2	1	0	0	1	1	0	1	1	1	1	2	0	0	0	0	0	1	0	0	0	1	1	0	1	1	1	1	0	0	0
1100633|F|0-7:G>C-7:G>C	1100633	TGCAGAAGTCCATCCGTGTTGGGTAAAAATTCCTTGACTGCTTAGTCCAACCACAAACATGCCACTGTA	6DL_TGACv1_scaffold_526950_length:90092	13846	460225083	6D|094.719739550|1100633|1100633	7:G>C	0.940397	2	2	1	2	2	2	1	2	1	2	2	1	1	2	2	-	1	2	1	1	1	0	2	2	0	-	1	2	1	2	0	2	2	0	1	-	1	1	1	1	1
1016317|F|0-6:A>T-6:A>T	1016317	TGCAGAACTCCATCTGTGTTGGGTAAAAATTCCTTGACTGCTTAGTCCAGCCACAAACATGCCACTATA	6BL_TGACv1_scaffold_500096_length:132127	30153	700666990	6B|068.502621540|1016317|1016317	6:A>T	1	0	0	0	0	0	0	0	0	0	0	0	0	0	0	0	0	0	0	0	0	0	0	0	0	0	0	0	0	0	0	0	0	0	0	0	0	0	0	0	0	0
1007745|F|0-19:C>T-19:C>T	1007745	TGCAGAACTCTCCCTCTAGCGCGCATGCGCTGGTTGTGTCCACAGAGATCTTGACTGGGACCTACTACA	7BS_TGACv1_scaffold_591843_length:295009	34800	3505012	5B|015.901254510|1007745|1007745	19:C>T	0.81457	-	0	1	0	1	1	0	0	-	1	1	1	-	-	0	-	0	1	1	1	0	1	1	-	1	-	0	1	0	0	0	-	0	1	1	1	-	-	1	1	1
996217|F|0-44:A>G-44:A>G	996217	TGCAGAACTGAATAGGCGACAAATTTTTCTATCATTGTCTCAATAGTAACTTATGTTGAAACCGAGATC	5DL_TGACv1_scaffold_433668_length:96271	46744	39788745	3D|094.174825510|1064759|1064759	44:A>G	0.993377	0	2	0	0	0	0	0	2	2	0	2	2	2	2	0	0	0	2	0	0	0	2	0	2	0	0	2	2	2	0	2	0	0	2	2	2	2	0	2	0	2
2251752|F|0-35:T>G-35:T>G	2251752	TGCAGAACTGACTTATTGTCGATATGGAGGAGATTTTTGTCGACCAGTTATGTGCCAATTTTTACCATA	4AL_TGACv1_scaffold_289233_length:93279	58789	730188881	4A|125.315004600|2251752|2251752	35:T>G	0.741722	1	1	2	2	1	2	2	2	2	1	2	0	-	0	1	2	1	-	2	-	2	-	0	2	-	-	2	1	-	2	1	-	2	2	2	0	1	1	1	1	-
2254355|F|0-20:C>T-20:C>T	2254355	TGCAGAACTGAGCCAGCCACCTCATGCTCCTGATGTTCCTCCATTCGACATCATGCTAGCCTCCGAGAT	2BS_TGACv1_scaffold_146441_length:134203	32547	58723204	2B|039.360351540|2254355|2254355	20:C>T	0.960265	0	0	0	0	0	0	0	0	0	0	0	0	0	0	0	0	0	0	0	0	0	0	0	0	0	0	0	0	0	0	0	0	0	0	0	0	0	0	0	0	0
988191|F|0-7:G>C-7:G>C	988191	TGCAGAAGTGGCCGTGTCGGTACTACGTGGTACCAAGTCTAGACCGCCGACGCGCCAAAAACAAAAGCA	7AS_TGACv1_scaffold_569387_length:142774	9970	82950722	7A|058.548999460|988191|988191	7:G>C	0.993377	1	1	1	1	1	1	1	1	1	1	1	1	1	1	1	1	1	1	1	1	1	1	1	1	1	1	1	1	1	1	1	1	1	1	1	1	1	1	1	1	1
1112305|F|0-51:C>T-51:C>T	1112305	TGCAGAACTGGGGTGTCCTCCGCCAGCAGCACGCGCATGCCCTCCAGTGGCCTGCCGTCTGCTAGTCCA	5DL_TGACv1_scaffold_434067_length:77648	61043	547236722	5D|140.659409600|1112305|1112305	51:C>T	0.993377	0	1	0	0	0	0	0	1	1	0	0	0	1	0	0	1	0	1	1	1	1	1	1	1	1	1	1	0	1	1	1	0	0	0	1	0	0	0	0	1	1
1130687|F|0-59:C>G-59:C>G	1130687	TGCAGAAGAAAAAAACTACCCTGTATCCTGTTTTTTTGCGGGAAAAAACTACCCTGTATCCGAACCGAG	7AS_TGACv1_scaffold_570700_length:54938	12606	47937841	7A|033.849721860|1130687|1130687	59:C>G	0.900662	0	0	0	0	0	0	0	0	0	0	0	0	0	0	0	0	0	0	0	0	0	0	0	-	0	0	0	0	0	0	0	0	0	0	0	0	-	0	0	0	0
1089997|F|0-66:A>G-66:A>G	1089997	TGCAGAAGAAAACCCAACGGGACTCAAACCACGAGCACAGCCACTCCAAGCACCAAACAAGCAGGAACC	2BS_TGACv1_scaffold_146843_length:97477	46179	134997787	2B|063.409413830|1089997|1089997	66:A>G	0.993377	1	1	1	1	1	1	1	1	1	1	1	1	1	1	1	1	1	1	1	1	1	1	1	1	-	1	1	1	1	1	1	1	1	1	1	1	1	1	1	1	1
1123941|F|0-34:C>T-34:C>T	1123941	TGCAGAAGAAACTGCTGGGAAAGGAATACAGTACCGTTTCAAGATGGATATCAATCGGATAGTTAATCC	5BL_TGACv1_scaffold_404549_length:185534	173662	550910479	5B|079.669740390|1123941|1123941	34:C>T	0.927152	1	1	2	1	1	0	0	0	1	-	0	0	-	1	0	0	1	1	1	0	0	0	-	0	1	-	1	0	0	0	0	0	0	1	1	0	1	0	1	1	0
2278379|F|0-64:G>C-64:G>C	2278379	TGCAGAAGAAATCGTCCCGCTCGAAGCTGACGAGCTGGAGTTCCTTAGGGCTATACTCGATGAAGCAGC	7BS_TGACv1_scaffold_591895_length:252284	86223	134493216		64:G>C	0.900662	0	-	0	0	0	0	0	0	-	0	0	0	0	0	0	0	0	0	0	0	0	0	0	0	-	0	0	0	0	0	0	0	0	0	0	0	0	-	0	0	0
1133318|F|0-11:A>T-11:A>T	1133318	TGCAGAAGAAAATTTTTGCCTTTTCTTCCAGGAGGAGTTGGAAGCAGATCTACTAGAAATCGAACCGAG	1BL_TGACv1_scaffold_030515_length:217967	191312	559332514	1B|142.145848300|1133318|1133318	11:A>T	1	1	1	2	1	0	1	1	0	1	0	1	1	1	1	0	2	1	0	0	0	1	1	0	1	1	1	1	0	1	1	1	1	1	0	0	0	1	1	0	1	0
991373|F|0-33:C>T-33:C>T	991373	TGCAGAAGAACGGTGGTGCGCGGATGGCATAACCCTTCAACCAGGGGGCGGCCGCGCTCGTCAGAGAGC	5AL_TGACv1_scaffold_376627_length:50855	39819	317209153	5A|150.556962200|991373|991373	33:C>T	0.907285	1	1	1	1	1	1	1	1	1	1	1	1	-	1	1	1	1	1	1	1	1	1	1	1	1	1	1	1	1	1	-	1	1	1	1	1	1	1	1	-	1
1127030|F|0-49:A>G-49:A>G	1127030	TGCAGAAGAAGAAACAACGAATGAGTACCCACAGCAATCAAACCAACAAAGAGGAACGCAGCAAAGCAA	3B_TGACv1_scaffold_222797_length:109528	45307	505269921	3B|060.193466920|1127030|1127030	49:A>G	0.490066	-	1	-	-	-	1	1	-	1	1	1	-	1	1	-	-	-	-	-	-	-	1	1	1	1	1	1	-	1	1	-	1	-	1	-	-	-	-	1	1	1
2253815|F|0-34:G>A-34:G>A	2253815	TGCAGAAGAAGAGATCCGTCTGGACGATGGTGCTGCGGGTGGTCATGGTGCTCGACCTACTTGGCCTCA	2DS_TGACv1_scaffold_177143_length:358297	59035	14744385		34:G>A	0.97351	0	0	0	-	0	0	0	0	0	0	0	0	0	0	0	0	0	0	0	0	0	0	0	0	0	0	0	0	0	0	0	0	0	0	0	0	0	0	0	0	0
1121550|F|0-25:G>A-25:G>A	1121550	TGCAGAAGAAGAGCAGGAAGAAGAAGGCGCTGATGGCCACGGTGATGACCGTCCACATGGTGCGCCCGA	7AL_TGACv1_scaffold_557440_length:72658	32057	644453867	7A|094.368960300|1121550|1121550	25:G>A	0.900662	0	0	0	0	0	0	0	0	0	0	0	0	0	0	0	0	0	0	0	0	0	0	0	0	0	0	0	0	-	0	0	-	0	0	-	-	0	0	0	0	0
2289574|F|0-51:C>T-51:C>T	2289574	TGCAGAAGAAGCACGTCTCAGCATAGCAATTGCAGTGAGCAACCACACCAGCGAAAACACTCATGCATT	7AS_TGACv1_scaffold_569178_length:196012	150116	139103992	7A|076.085202380|2289574|2289574	51:C>T	0.933775	1	1	1	1	1	1	1	1	1	1	1	1	1	1	2	1	1	1	1	1	-	1	1	1	1	1	1	1	1	1	1	1	1	1	1	1	1	1	1	1	1
1863248|F|0-26:G>T-26:G>T	1863248	TGCAGAAGAAGCGGACATGGGCGGGCGTGCTCGATAAGGTCGTCGGTACGTGCCCCTGGCTTAATGTGT	3B_TGACv1_scaffold_223446_length:90777	16614	579446373	3B|066.625382910|1863248|1863248	26:G>T	0.986755	1	0	1	1	1	0	1	1	0	1	2	1	0	0	1	1	0	1	1	-	1	0	0	0	0	0	0	1	0	0	0	1	1	0	1	1	1	-	0	0	0
997944|F|0-19:C>T-19:C>T	997944	TGCAGAAGAAGGACGGGAGCAGAATCATGGCGAGTTCGTCGTGTGAGAACACGGAGGCGACGGCGAAGT	4BL_TGACv1_scaffold_320653_length:165516	148392	652407382	4B|064.324825090|997944|997944	19:C>T	0.960265	0	0	1	1	0	0	0	0	1	1	1	1	0	0	0	1	0	0	0	1	1	1	0	0	1	0	1	0	0	1	0	0	0	0	0	0	0	0	1	1	0
2281683|F|0-56:T>C-56:T>C	2281683	TGCAGAAGAAGGCGGCGGACGAGGAGGACTTCGAGGCCGACTTCCGCGAATTCGAGTGGGACTCCAGCG	5AL_TGACv1_scaffold_374826_length:109884	69583	432036502	5A|039.967993170|2281683|2281683	56:T>C	0.874172	1	-	1	1	1	1	1	1	1	1	1	1	1	1	1	1	1	1	1	-	1	-	1	-	1	1	1	-	1	1	1	1	-	1	1	1	1	1	1	1	1
1052783|F|0-29:C>G-29:C>G	1052783	TGCAGAAGAAGTGGTTTTCTTGTTCTCCGCTTGGAGTTCTGTACAAGTTCTTTTATATCACAATTGCCT	7BL_TGACv1_scaffold_578542_length:76577	67076	663599769	7B|080.211042200|1052783|1052783	29:C>G	0.993377	0	0	2	2	2	0	0	0	2	0	2	2	0	2	2	2	0	0	2	0	2	0	0	0	2	0	2	0	0	2	2	2	2	2	2	2	0	0	2	2	0
1064753|F|0-61:G>C-61:G>C	1064753	TGCAGAAGAATCGTGCGGTGCAGTGCTAGTGCTAGTGGCATCACGTTACGTATGTAGGTATGGACATGA	5BS_TGACv1_scaffold_423830_length:87780	26283	20834940	5B|016.240917690|1064753|1064753	61:G>C	0.993377	1	1	1	1	1	1	1	1	1	1	1	1	1	1	1	1	1	1	1	1	1	1	1	1	1	1	1	1	1	1	1	1	1	1	1	1	1	1	1	1	1
1227386|F|0-55:T>C-55:T>C	1227386	TGCAGAAGAATGAGCGAAAGTTGCTGACAATTAATGTGACCTGTACTGAGCCTATTACCTAGCTTAATC	5AL_TGACv1_scaffold_375597_length:76870	19352	488018276		55:T>C	0.980132	1	1	1	1	1	1	1	1	1	1	1	1	1	1	1	1	1	1	1	1	1	2	1	1	1	-	1	1	1	1	1	1	1	1	1	1	1	1	1	1	1
1129476|F|0-18:G>A-18:G>A	1129476	TGCAGAAGAATGCAAGGCGAGGACAGGCAAAACAGAGGCCCAAGCCCAAAAATCTGAGAGAGAAAAACA	1AS_TGACv1_scaffold_019129_length:171605	107922	37489895	1A|057.112764420|1129476|1129476	18:G>A	1	0	0	0	0	0	0	0	0	0	0	0	0	0	0	0	0	0	0	0	0	0	0	0	0	0	0	0	0	0	0	0	0	0	0	0	0	0	0	0	0	0
1116307|F|0-9:C>G-9:C>G	1116307	TGCAGAAGACAGAAACACGCTTTCTGACTTAGAAACCGTATTAGAACAAAAAGAGGAAGGAAAGCGCTT	1BL_TGACv1_scaffold_030257_length:448449	111163	254864027		9:C>G	0.887417	0	0	1	-	1	0	0	1	-	0	1	0	1	0	0	-	0	1	1	0	1	-	1	0	0	0	0	1	0	1	0	-	0	1	1	0	0	0	1	0	-
1214900|F|0-38:G>A-38:G>A	1214900	TGCAGAAGACGGAGGCCAAGCTCACCGCGGCGGAGGCGGAGGTGGAGAAGGTGAAGGCCGAGCTCGCCG	7BS_TGACv1_scaffold_593597_length:49502	25082	36920147		38:G>A	0.986755	1	2	1	1	2	2	1	1	2	1	2	1	1	1	2	2	2	2	2	1	2	2	2	1	2	2	1	2	1	2	1	1	1	1	1	1	1	1	2	2	2
1063976|F|0-58:C>T-58:C>T	1063976	TGCAGAAGACTGGTGACAGATGCAACATTTAGCACTGGTTCTTTGTGAATATGCAAAACAAACTTATCA		0	0	2B|085.938747370|1063976|1063976	58:C>T	0.602649	0	0	-	-	0	0	0	-	0	0	-	-	-	-	0	0	-	-	-	0	0	0	0	0	0	0	0	-	-	0	0	-	-	0	-	0	0	-	0	0	0
1106045|F|0-30:T>C-30:T>C	1106045	TGCAGAAGAGAAAAGCTGACAGTAAACTATTTTCTACTCCTCCCATCAGTAAAACCAGGGCTTGCACCT	7BS_TGACv1_scaffold_592593_length:110212	18359	172580568	7D|095.359309190|1108773|1108773	30:T>C	0.993377	0	0	0	0	0	0	0	0	0	0	0	0	0	0	0	0	0	0	0	0	0	0	0	0	0	0	0	0	0	0	0	0	0	0	0	0	0	0	0	0	0
1223084|F|0-49:T>G-49:T>G	1223084	TGCAGAAGAGATACAAGAAGGGACCTCCACACCATGACTTCCTTCTGTGTGCGGCCTGCAAACCATCGC	7BL_TGACv1_scaffold_579333_length:51529	44293	742571951	7B|128.033892600|1223084|1223084	49:T>G	0.927152	0	1	0	0	1	1	1	1	1	1	0	1	-	1	0	1	0	0	0	0	1	-	1	1	0	1	0	1	1	0	0	0	0	0	0	0	0	0	1	0	1
39692311|F|0-33:C>T-33:C>T	39692311	TGCAGAAGAGCAAACAGATCAAAAATGAAAAGTCGGTACAAACTACAGAGTGATTAGTTTTTCGGACCT	4BL_TGACv1_scaffold_320936_length:122732	69370	345464529		33:C>T	0.94702	0	0	2	1	0	0	0	0	0	0	0	2	0	2	2	0	2	2	2	0	0	0	0	0	0	-	-	2	0	2	2	2	2	2	2	2	-	2	0	2	2
39635315|F|0-39:C>A-39:C>A	39635315	TGCAGAAGAGGAGGACGACGAATCATATATTCCATCGGACAATTCGACTGAAAAATTGAGTGAAACACC	5DL_TGACv1_scaffold_434427_length:66059	37322	519904592		39:C>A	0.940397	2	1	2	1	2	1	2	1	2	1	2	2	1	1	-	1	2	1	2	1	-	2	2	1	1	1	2	1	2	1	2	1	1	1	1	1	1	2	2	2	1
1091711|F|0-38:C>G-38:C>G	1091711	TGCAGAAGAGGCCGCTGCTTGACCGCGAAAAGCATGAGCGAAAGGAAACAGAAAGGGAAGCCTTACTTG	7BS_TGACv1_scaffold_593379_length:59064	17746	142781109	5B|078.008889670|1091711|1091711	38:C>G	0.986755	1	1	0	0	1	1	0	0	1	0	1	0	0	1	1	1	0	1	0	0	0	1	1	1	1	1	0	1	1	1	0	1	0	0	0	1	0	0	-	1	2
1089869|F|0-29:A>C-29:A>C	1089869	TGCAGAAGAGTACTAGATCTCAAACCCAGAATTTTCTTCAAGACATACTTCCTGGAGGACGAGGAACAC	1BL_TGACv1_scaffold_031167_length:122884	37296	477393897	1B|099.121809940|1089869|1089869	29:A>C	0.927152	0	0	0	0	0	0	0	0	0	0	0	0	0	0	0	0	0	0	0	0	0	0	0	0	0	-	0	0	0	0	0	0	0	0	0	0	0	0	0	0	0
979617|F|0-63:C>T-63:C>T	979617	TGCAGAAGAGTATATATTTTTCTTGTCAGATAGAATAACATAGATTCGGGAATAGCAAACAGACCAAAA	5AL_TGACv1_scaffold_375329_length:85655	43052	675276755	5A|134.345191200|979617|979617	63:C>T	0.986755	0	0	0	0	0	0	0	0	0	0	0	0	0	0	0	0	0	0	0	0	0	0	0	0	0	0	0	0	0	0	0	0	0	0	0	0	0	0	0	0	0
1239502|F|0-49:T>C-49:T>C	1239502	TGCAGAAGAGTTTACAAGCTGGAAAACTACAGAAACATGAGTGGCGTGCTTCGTTTCTCTGAAGGCAAA	1DL_TGACv1_scaffold_062162_length:72656	1625	408574575		49:T>C	0.887417	1	1	1	1	2	0	1	0	0	1	-	1	0	1	1	1	1	0	1	0	0	1	0	0	1	1	1	0	2	1	0	-	0	0	1	-	1	1	0	0	0
2277452|F|0-24:C>T-24:C>T	2277452	TGCAGAAGATCCAAGCCATGTCAACCTTTCATGCAACATGCCCAAGCAATGCCCACAAATGATCGTCAT	4BS_TGACv1_scaffold_328378_length:137972	88540	100831636	4B|032.630681920|2277452|2277452	24:C>T	0.907285	1	1	1	1	1	1	1	-	-	1	1	1	-	1	1	1	1	1	1	1	1	1	1	1	1	1	1	-	1	1	1	1	1	-	1	1	1	1	-	1	1
2258989|F|0-61:C>T-61:C>T	2258989	TGCAGAAGATCCACGGAGACGAAGCAAACGAACATGTCGATGAGTTGATCACCAGAGGCTGCAAGTAAG	6AL_TGACv1_scaffold_472958_length:46120	26935	532657424	6A|059.465515060|2258989|2258989	61:C>T	1	0	0	0	0	0	0	0	0	0	0	0	0	0	0	0	0	0	0	0	0	0	0	0	0	0	0	0	0	0	0	0	0	0	0	0	0	0	0	0	0	0
2242700|F|0-25:C>G-25:C>G	2242700	TGCAGAAGATCGGAGAAGATGCTCTCACCAAGAAAATGAGAAAATCCATCGAGCAGCTCAGTACCGAGA	7AS_TGACv1_scaffold_570113_length:78816	48554	76731942		25:C>G	0.774834	2	0	0	0	-	0	2	1	0	-	-	2	2	2	-	0	0	0	-	2	0	2	0	2	0	-	2	0	1	0	2	2	2	0	1	0	2	1	-	0	0
1127111|F|0-40:C>T-40:C>T	1127111	TGCAGAAGATGGCATGGGGCGAGTGGATTTATAGTGTGCACTAATGTACGTCGGATTGGATCAATCAGT	1AL_TGACv1_scaffold_000844_length:103362	51512	358151404	1A|085.839412050|1127111|1127111	40:C>T	1	0	0	1	0	1	1	0	1	0	0	1	1	0	0	1	0	1	0	1	1	0	1	1	0	1	0	1	2	1	1	2	1	1	1	1	1	2	0	1	0	1
1240206|F|0-42:C>T-42:C>T	1240206	TGCAGAAGATTGTGGCCGATGAGGAACTCCATGAGAGGTACACCGATGAGCTCGTAAAGCAGCTCAGAT	2AL_TGACv1_scaffold_095290_length:56057	39154	766594412	2A|122.296696600|1240206|1240206	42:C>T	0.966887	2	1	2	2	1	2	2	2	2	1	2	2	2	1	2	2	2	1	2	2	2	2	2	1	2	1	2	2	2	2	1	1	1	2	2	1	2	1	1	2	1
1126182|F|0-29:A>C-29:A>C	1126182	TGCAGAAGATTTTCTGTCCTAATGATGGCAAAGGCTACTAGTAATCTCTTCTCCCTGTCAAAACTTCAC	1DS_TGACv1_scaffold_081102_length:48865	36882	50290507	1D|055.583996880|1126182|1126182	29:A>C	0.966887	1	1	0	0	0	1	0	1	0	0	1	0	0	1	0	1	0	0	0	1	1	2	1	1	1	1	1	0	1	0	1	1	0	1	0	0	0	0	1	1	1
1035141|F|0-32:C>T-32:C>T	1035141	TGCAGAAGCAAAGGACTAGTTTTTCTTCTCGCCGAGCTTTAGTACTTTGCTTGGCAGATAATCTAGCGA		0	799538611	2B|107.031464100|1035141|1035141	32:C>T	0.960265	0	0	0	0	0	0	0	0	2	0	0	0	0	0	0	0	0	0	0	0	0	0	0	0	0	0	0	0	0	0	0	0	0	0	0	0	0	0	0	0	0
2306332|F|0-20:C>T-20:C>T	2306332	TGCAGAAGCAATGGCGTCGCCACCATGGCACCACCACGGAGGATACGCGCGCGATCAGGTGATCAGTCG	2AL_TGACv1_scaffold_094440_length:79905	63572	681197279		20:C>T	0.953642	0	0	0	0	0	0	0	0	0	0	0	0	0	0	0	0	0	0	0	0	0	-	0	0	0	0	0	0	0	0	0	0	0	0	0	0	0	0	-	0	0
1119832|F|0-44:A>C-44:A>C	1119832	TGCAGAAGCACTCCACACTTATCTTCATCCAGCGACAGGATCGGACATGTTGCATTTTCGTAACCGAGA	1AL_TGACv1_scaffold_002321_length:49489	29335	508571576	1A|117.851383300|1119832|1119832	44:A>C	1	0	1	1	1	1	2	0	1	1	1	1	0	0	0	1	0	0	0	1	1	0	0	1	0	0	2	0	1	0	1	0	0	1	1	1	0	2	0	1	0	1
1112855|F|0-38:C>T-38:C>T	1112855	TGCAGAAGCAGAAGGCGCTCAAGGCCGTCTCCCTTCTCCACGGTACTCCACTGCTTCTTCTTCCCCGAT	2BL_TGACv1_scaffold_132086_length:44831	16540	760259085	2B|087.768958260|1112855|1112855	38:C>T	0.589404	0	0	-	-	0	0	0	-	0	0	-	-	-	-	0	0	-	-	-	0	0	0	0	0	0	-	0	-	-	0	0	-	-	0	-	0	0	0	0	0	0
1099312|F|0-61:G>A-61:G>A	1099312	TGCAGAAGCAGCGAAGGAAACGACAGCGAACAGCGAAGGAAAACAGCACAGGAAATCGTACGTGGGCCG	7AS_TGACv1_scaffold_569417_length:137416	46586	11984574	7A|007.602330470|1099312|1099312	61:G>A	0.960265	0	0	0	0	0	0	0	0	0	0	0	0	0	0	0	-	0	0	0	0	0	0	0	0	0	0	0	0	0	0	0	0	0	0	0	0	0	0	0	0	0
17335829|F|0-52:G>A-52:G>A	17335829	TGCAGAAGCAGGCGGACTGATAGTCGATGCTATGGCTGGCATCCAAGGTGATGCCAAGGATGAACCGAG	5AL_TGACv1_scaffold_374789_length:111609	70034	420279506		52:G>A	0.503311	1	-	1	1	-	1	1	-	1	-	-	-	-	1	-	-	1	2	-	1	1	-	1	1	1	-	-	-	1	1	-	1	-	1	1	1	1	-	-	-	1
1116852|F|0-56:C>T-56:C>T	1116852	TGCAGAAGCAGTTCGCGGCCTCTTCTGAGGAAGAAAAACTCACACGGCGACACATGCGACAGAAGAGGA	U_TGACv1_scaffold_641817_length:128975	94868	625024938	2B|080.594383840|1116822|1116822	56:C>T	1	0	0	0	0	0	0	0	0	0	0	0	0	0	0	0	0	0	0	0	0	0	0	0	0	0	0	0	0	0	0	0	0	0	0	0	0	0	0	0	0	0
3949442|F|0-18:G>T-18:G>T	3949442	TGCAGAAGCATAGCTTACGCCTCTAAGCAGAGCAGTGTCGATCAGACGACGATGAGCTTTTAGCGACAG	5AL_TGACv1_scaffold_375683_length:73430	66925	680218487		18:G>T	0.986755	0	0	0	0	0	0	0	0	0	0	0	0	0	0	0	0	0	0	0	0	0	0	0	0	0	-	0	0	0	0	0	0	0	0	0	0	0	0	0	0	0
993911|F|0-34:T>A-34:T>A	993911	TGCAGAAGCATCTGCGTATCACGGACAGTACAACTGACTTGCCGCTTCTGCACGCGACGTCAGCCGAGA	2AL_TGACv1_scaffold_093161_length:179087	149950	773513489	2A|125.404990200|993911|993911	34:T>A	0.807947	2	-	2	1	0	2	2	0	2	0	1	-	1	-	1	2	1	-	1	1	-	2	2	0	1	0	1	2	2	2	-	-	0	2	1	2	1	0	0	1	0
2279028|F|0-68:A>G-68:A>G	2279028	TGCAGAAGCCAACTTGATATTAAAAGCAGCCCAAGGCTGGCTTGTGTAAATTGGTTAAGGCAGTCGAAA	7BS_TGACv1_scaffold_593752_length:44515	9986	196909025	7B|042.947028100|2279028|2279028	68:A>G	0.940397	1	1	1	1	1	1	1	1	1	1	-	1	-	1	1	1	1	1	1	1	1	1	1	-	1	-	1	1	1	1	-	1	1	1	1	1	1	1	1	1	1
1203663|F|0-47:C>A-47:C>A	1203663	TGCAGAAGCCAGAGCTGCTGTTCCAGGAGGCCAGCGAGCCGCCATTGCTGAGCCGTGCTTTGGAAGTAA	6DS_TGACv1_scaffold_542451_length:374130	318062	687753	6D|000.191508874|1203663|1203663	47:C>A	0.97351	0	0	0	0	0	0	0	0	0	0	0	0	0	0	0	0	0	0	0	0	0	0	0	0	0	0	0	0	0	0	0	0	0	0	0	0	0	0	0	0	0
1151516|F|0-44:C>T-44:C>T	1151516	TGCAGAAGCCAGCAACATCTTGACTGTAGAACAGGGCGACGACACTTTTAGCTGCGGGGGAGCCGAGAT	7BS_TGACv1_scaffold_591994_length:214108	174377	46577932	5B|053.594983640|1151516|1151516	44:C>T	0.456954	1	-	1	-	-	-	1	1	-	1	-	1	1	1	-	-	-	-	-	1	-	1	-	1	-	-	1	-	1	-	1	1	1	-	1	-	1	1	-	-	-
1093048|F|0-47:T>G-47:T>G	1093048	TGCAGAAGCCATTGTTTGTTCTACGCGGCAAGCAACTGGCTAGAGACTTCAGAGAGGAAGACACGACTA	5DL_TGACv1_scaffold_433307_length:126456	7974	629968953	5D|151.120428900|1093048|1093048	47:T>G	0.97351	0	0	0	0	0	0	0	0	0	0	0	0	0	0	0	0	0	0	0	0	0	0	0	0	0	0	0	0	0	0	0	0	0	0	0	0	0	0	0	0	0
1207553|F|0-12:A>G-12:A>G	1207553	TGCAGAAGCCCAATTATACACTTTATGCGATCAAATTCCCAGCATTACAGTTCATCAACCTATTTATTG	5BL_TGACv1_scaffold_406687_length:59691	56875	597228701	5B|092.797899080|1207553|1207553	12:A>G	0.933775	1	1	1	1	2	2	1	2	1	2	1	1	2	1	2	0	1	1	-	2	1	2	1	2	2	-	1	2	1	2	1	2	2	-	1	2	2	2	-	1	2
1003047|F|0-54:A>G-54:A>G	1003047	TGCAGAAGCCTCCTACCCTTCTGTACCACTTCCTCCCCTTGTTTCCTTCCCCACAACCGTCCCCCGAGA	6BL_TGACv1_scaffold_499555_length:216844	119241	471103685	6B|030.951829030|1003047|1003047	54:A>G	1	1	1	1	1	1	1	1	1	1	1	1	1	1	1	1	1	1	1	1	1	1	1	1	1	1	1	1	1	1	1	1	1	1	1	1	1	1	1	1	1	1
2309600|F|0-10:A>T-10:A>T	2309600	TGCAGAAGCCAGTAGTTGCAGCCGCCGAGGCGCTGCCTCCTCTGCTCGAGCACCCGAGGCCCCGCGAGC	2BL_TGACv1_scaffold_130755_length:91097	7958	610889516	2B|078.311137340|2309600|2309600	10:A>T	0.953642	0	1	0	1	0	1	1	0	0	0	1	0	0	1	1	1	1	0	0	1	1	0	0	1	1	1	1	1	1	1	0	0	1	0	0	1	0	0	-	1	0
996138|F|0-37:C>T-37:C>T	996138	TGCAGAAGCGACCAAACGGCGCCGCTTTTTCATCAACCAGTACTGCCTACGACGTAGTACTACCTCTCG	3B_TGACv1_scaffold_227051_length:31498	26134	781113311	3B|124.265377000|996138|996138	37:C>T	1	1	1	1	1	1	1	1	1	1	1	1	1	1	1	1	1	1	1	1	1	1	1	1	1	1	1	1	1	1	1	1	1	1	1	1	1	1	1	1	1	1
999837|F|0-55:T>A-55:T>A	999837	TGCAGAAGCGAGGGCTTGCGCTTTTCTTGACGAGTTCTAGTCCTTAACCCACTTATGTTGACGTAGTAG	6BS_TGACv1_scaffold_513787_length:118088	18542	159138920	6B|028.589373180|999837|999837	55:T>A	0.675497	1	1	1	-	1	1	1	1	-	-	1	1	1	-	1	1	1	-	-	1	1	1	1	1	-	1	1	-	1	1	1	-	1	-	1	1	1	1	1	1	-
1407227|F|0-20:T>C-20:T>C	1407227	TGCAGAAGCGGCCTTTTAAGTGCCCGAAGGCCCATTCGGAGCTGCGCGTCGGCCTCAGCCGTTGGATCA	3B_TGACv1_scaffold_223885_length:79456	771	242435939	7A|156.872203900|1319363|1319363	20:T>C	0.933775	1	1	1	1	1	1	1	1	1	1	1	1	1	1	1	1	1	1	1	1	1	1	1	1	1	-	1	1	1	1	1	1	1	1	-	1	1	1	1	1	1
1218364|F|0-46:C>A-46:C>A	1218364	TGCAGAAGCGGCTGGGGACAAGAGCTTTCCTCTTAGGATCGCAAATCAAGAGTGCCTTAACTTTTTCCT	5AL_TGACv1_scaffold_376055_length:63290	15959	356475298	5A|038.017371460|1218364|1218364	46:C>A	0.986755	0	0	0	0	0	0	0	0	0	0	0	0	0	0	0	0	0	0	0	0	0	0	0	0	0	0	0	0	0	0	0	0	0	0	0	0	0	0	0	0	0
1056959|F|0-47:T>G-47:T>G	1056959	TGCAGAAGCGTGGGTTAATTTTTGACGAGGTTAATCACATTGTCATTTTCTCAAAGACTGGCTAGACCA	2DS_TGACv1_scaffold_179008_length:41293	15168	27071318		47:T>G	0.960265	0	0	0	0	0	0	0	0	0	0	0	0	0	0	0	0	0	0	0	0	0	0	0	0	0	0	0	0	0	0	0	0	0	0	0	0	0	0	0	0	0
1221834|F|0-55:G>C-55:G>C	1221834	TGCAGAAGCTCATCACCGAATCCACCACATCTCCCGATGACGATGGCGGCAAGCCGTGCACCGTGCAGC	2BL_TGACv1_scaffold_133093_length:25156	6512	751843230	2B|086.513268880|1221834|1221834	55:G>C	0.993377	0	0	1	1	0	0	0	1	0	0	1	1	1	1	0	0	1	1	1	0	0	0	0	0	0	0	0	1	1	0	0	1	1	0	1	0	0	0	0	0	0
2313030|F|0-40:G>C-40:G>C	2313030	TGCAGAAGCTCCTCGTCCTGGCCCTGCTCGCCGCGTGCTCGCGTCTGATCCCCTCGCGGCTGGACTGGT	3DL_TGACv1_scaffold_249022_length:412103	395334	302849881		40:G>C	0.940397	0	0	0	0	0	0	0	-	0	0	0	0	0	0	0	0	0	0	0	0	0	0	0	0	0	0	0	0	0	0	0	0	0	0	0	0	0	0	0	0	0
1178475|F|0-31:C>T-31:C>T	1178475	TGCAGAAGCTGCCCAAGCTTTGAGGGACCTCCCTCCACTGCTCCACAGCCTGGCTGGATCAGTGGAGCT	5AL_TGACv1_scaffold_375068_length:97466	23153	476904591	5A|049.158400510|1178475|1178475	31:C>T	0.993377	0	0	0	0	0	0	0	0	0	0	0	0	0	0	0	0	0	0	0	0	0	0	0	0	0	0	0	0	0	0	0	0	0	0	0	0	0	0	0	0	0
1017420|F|0-43:A>G-43:A>G	1017420	TGCAGAAGCTGGCCTCCGTGTTGCAGTGCGGCGCCGTCTGGGCAGCAGTATGGACGGACACCTTTAAAA	5BL_TGACv1_scaffold_405147_length:122617	81296	345927554		43:A>G	1	0	0	0	0	0	0	0	0	0	0	0	0	0	0	0	0	0	0	0	0	0	0	0	0	0	0	0	0	0	0	0	0	0	0	0	0	0	0	0	0	0
1143933|F|0-16:T>G-16:T>G	1143933	TGCAGAAGGACAGCAGTAAGGAAAGAAAGGGAAGAACGATCCAAGCAAAAGAGGCGTGGCAAACAAGGC	5BL_TGACv1_scaffold_407390_length:43666	13732	70565310	5B|029.666704640|1143933|1143933	16:T>G	0.874172	-	1	-	1	1	1	1	1	1	1	1	-	1	1	1	1	1	1	1	1	1	1	1	1	1	1	-	1	1	1	-	1	1	-	-	1	1	1	1	1	1
1203371|F|0-21:A>G-21:A>G	1203371	TGCAGAAGGACCAAACCACTTAAGAAATCTGGCATAACTATATGGATAGAAGTTCATTAAGTGATTACT	4BL_TGACv1_scaffold_321553_length:72248	23625	617627756		21:A>G	0.94702	0	0	0	-	0	0	0	-	0	0	0	0	0	0	0	0	0	0	0	0	0	0	0	0	0	0	0	0	0	0	-	0	0	0	0	0	0	0	-	0	0
1214808|F|0-55:T>C-55:T>C	1214808	TGCAGAAGGAGAAATCGTCCTTGGAGATGGAGGTGCGGCAGCAGCGCCGCACCTCTGATGAGCGCTGCG	2DL_TGACv1_scaffold_157876_length:505614	314880	337394237		55:T>C	0.993377	0	0	0	0	0	0	0	0	0	0	0	0	0	0	0	0	0	0	0	0	0	0	0	0	0	0	0	0	0	0	0	0	0	0	0	0	0	0	0	0	0
996989|F|0-49:T>C-49:T>C	996989	TGCAGAAGGAGAAGCTGTATACCGATGTACCCGACGACACGGCGACCGCTGTGGAGCACCTTCCACTGC	7AL_TGACv1_scaffold_556413_length:146578	105125	675041656	7A|114.247132000|996989|996989	49:T>C	0.993377	0	0	0	0	0	0	0	0	0	0	0	0	0	0	0	0	0	0	0	0	0	0	0	0	0	0	0	0	0	0	0	0	0	0	0	0	0	0	0	0	0
1112797|F|0-66:G>C-66:G>C	1112797	TGCAGAAGGAGCACACAGGCGAGCACGAGCGCAGAGCCAAGCAGGGGCGCGTACGCGTATGCTGAGGTT	7BS_TGACv1_scaffold_592041_length:198709	116944	48040535	5B|054.370323070|1112797|1112797	66:G>C	0.986755	1	0	1	0	0	0	1	1	0	1	0	1	1	1	0	0	0	0	0	1	0	2	0	1	0	0	1	0	1	0	1	1	1	0	1	0	1	1	0	0	0
1072771|F|0-41:C>G-41:C>G	1072771	TGCAGAAGGAGCAGGATGGTGATGACGCTTCTGAGACAACCCAAGGCAATGTCATTGCCACCAAGCCGA	5AL_TGACv1_scaffold_374149_length:194774	140025	702169443	5A|148.793192900|1072771|1072771	41:C>G	0.953642	1	0	1	1	1	0	0	1	1	0	0	0	1	2	0	0	0	0	0	1	0	0	0	0	0	-	1	1	1	0	1	1	1	-	1	0	1	1	1	1	1
1051038|F|0-13:A>C-13:A>C	1051038	TGCAGAAGGCAGGACATGCCCAAGAGTAGGACAAGGCAAGGCATGGAAGAAGCCATGTTGGTTGACTAA	5BS_TGACv1_scaffold_423355_length:182827	106215	20628549	5B|013.413556160|1051038|1051038	13:A>C	1	0	0	0	0	0	0	0	0	0	0	0	0	0	0	0	0	0	0	0	0	0	0	0	0	0	0	0	0	0	0	0	0	0	0	0	0	0	0	0	0	0
1264380|F|0-32:C>A-32:C>A	1264380	TGCAGAAGGCGCAGCTGCGAGGCAGCGGAGACCGCGGCGCCGGGCAGAGGCCAGCGCTGAGGTGGGGAT	3DL_TGACv1_scaffold_249664_length:107094	41773	0		32:C>A	0.966887	0	0	2	2	2	0	2	2	2	2	2	2	-	2	2	2	2	2	2	2	2	0	2	0	0	0	2	2	0	2	0	2	2	0	0	0	2	2	2	2	0
1163425|F|0-22:T>G-22:T>G	1163425	TGCAGAAGGCTTATCCGTAACATTATTTTTCATGTTAATTTCATCTAAGCAGACATGTAGGCTGTGGTT	6AL_TGACv1_scaffold_471454_length:117855	30120	594299621	6A|095.672179480|1163425|1163425	22:T>G	0.913907	-	0	0	0	0	0	0	-	0	0	0	0	0	0	0	0	0	0	0	-	0	0	-	0	0	0	0	0	0	0	0	0	0	0	0	0	0	0	0	0	0
2278426|F|0-22:G>A-22:G>A	2278426	TGCAGAAGGGAGATCCACGTCTGTGCTACGGGTCGATCAAGGCAAACCAGACTACCAGAGAATATCAAC	2BL_TGACv1_scaffold_131149_length:75389	16748	696278394	2B|080.581519130|2278426|2278426	22:G>A	0.980132	0	0	0	0	0	0	0	0	0	0	0	0	0	0	0	0	0	0	0	0	0	0	0	0	0	0	0	0	0	0	0	0	0	0	0	0	0	0	0	0	0
1063973|F|0-19:G>C-19:G>C	1063973	TGCAGAAGGGATGGGGATGGGAACATATGAAGCAAGACATGAGGGCGAGGAGTTCTGAGGCGGCCAGAT	1BL_TGACv1_scaffold_031390_length:106759	11697	499899181	1B|109.501399600|1063973|1063973	19:G>C	0.993377	0	0	0	0	0	0	0	0	0	0	0	0	0	0	0	0	0	0	0	0	0	0	0	0	0	0	0	0	0	0	0	0	0	0	0	0	0	0	0	0	0
1229793|F|0-53:G>A-53:G>A	1229793	TGCAGAAGGGCCGTGGCTGAAGTCCACGGCTATGCACGTAAGCACAGCGACACGGCGCCAGCATTACCG	7AL_TGACv1_scaffold_556069_length:251553	153729	701169115	7A|137.681208700|1229793|1229793	53:G>A	0.993377	0	0	0	0	0	0	0	0	0	0	0	0	0	0	0	0	0	0	0	0	0	0	0	0	0	0	0	0	0	0	0	0	0	0	0	0	0	0	0	0	0
1201954|F|0-24:A>C-24:A>C	1201954	TGCAGAAGGGCTCATCAGTGAATGATGTTACAGAGATATGGAGGAAACAGCAACAGACTACATAAATGA	7BL_TGACv1_scaffold_578091_length:96626	40332	666411621	7B|083.161244960|1201954|1201954	24:A>C	0.86755	0	0	0	-	0	0	0	0	-	0	0	0	0	0	0	0	0	0	0	0	0	-	0	0	0	0	0	-	0	0	0	0	0	0	0	0	0	0	0	0	-
1696830|F|0-29:G>T-29:G>T	1696830	TGCAGAAGGGGATCTGGTTTCTCGTCTACGAAAAAAGGAAGATGAAAAAAAGTAGGCCCTTACCGATGG	5BS_TGACv1_scaffold_423301_length:209356	180295	26005906	5B|015.764259030|1696830|1696830	29:G>T	0.966887	0	0	0	1	1	1	0	1	0	1	1	1	1	1	1	0	0	1	0	0	0	1	0	1	1	0	0	0	1	1	0	1	0	0	1	1	0	-	2	0	-
1206361|F|0-39:A>G-39:A>G	1206361	TGCAGAAGGGTGTTATTTGGGGGCGTTGACCCACAGCTCACGGAACCACGGCGTGGAGGGGGCCGAGAT	2AL_TGACv1_scaffold_093937_length:102130	39395	532853894	2B|069.373118270|1206361|1206361	39:A>G	0.986755	0	0	0	0	0	0	0	0	0	0	0	0	0	0	0	-	0	0	0	0	0	0	-	0	0	0	0	0	0	0	0	0	0	0	0	0	0	0	0	0	0
1166907|F|0-36:G>C-36:G>C	1166907	TGCAGAAGGTCATGTGCGGTCATCAAGGGGCACGTTGTGTGAGGGAAAGGGAAGGGAGACTGGCTGCAT	3AL_TGACv1_scaffold_195349_length:68201	61431	577237237	3A|049.472043440|1166907|1166907	36:G>C	0.94702	0	0	0	0	0	0	0	0	0	0	0	0	0	0	0	0	0	0	0	0	0	0	0	0	0	0	0	0	0	0	0	0	0	0	0	0	-	0	-	0	0
1748881|F|0-5:C>A-5:C>A	1748881	TGCAGCAGGTCCTTGCCATTGTAATCCTGCTTCTTTTTCCCTAAGCAGAAGGGGCACCGCAGGGCCTTC	4DL_TGACv1_scaffold_344087_length:54788	46331	489193446		5:C>A	0.89404	1	-	1	-	1	1	1	1	1	1	1	1	1	1	1	1	1	1	1	1	1	1	-	-	1	1	-	1	1	1	1	-	1	1	1	1	1	1	1	1	1
1068273|F|0-19:C>A-19:C>A	1068273	TGCAGAAGGTGAAGCAGCGCAATGGTCATATTGTGTGCTCCTTCATGCCAAAGACGCGACACACGGACC	3AL_TGACv1_scaffold_195260_length:70640	51597	556260082	3A|050.873426070|1068273|1068273	19:C>A	1	1	1	0	0	0	0	1	0	0	0	0	1	0	1	1	1	1	0	0	1	1	2	1	1	1	1	1	2	0	0	0	0	0	0	0	1	0	1	0	0	0
1053729|F|0-38:A>G-38:A>G	1053729	TGCAGAAGGTGAAGGAAACTCACGTGAATAGAGTTCTGAATCCCGTTTTTAGCAGGCTGCATATGCAAC	6AL_TGACv1_scaffold_473363_length:36618	25009	522199017	6A|057.157270660|1053729|1053729	38:A>G	1	0	1	2	0	1	1	2	0	1	1	1	0	0	1	1	0	0	1	1	1	0	0	1	1	1	1	1	1	0	0	0	0	1	1	0	0	0	1	1	0	0
1062373|F|0-43:C>T-43:C>T	1062373	TGCAGAAGGTGTCATCAAACGGATCCATGAGAGCACCTCATGCCACACCGAGCGTGAGAAGGGGCAACC	U_TGACv1_scaffold_641629_length:141459	5414	602786464	3B|067.863653540|1062373|1062373	43:C>T	0.993377	0	0	0	0	0	0	0	0	0	0	0	0	0	0	0	0	0	0	0	0	0	0	0	0	0	0	0	0	0	0	0	0	0	0	0	0	0	0	0	0	0
1121737|F|0-17:G>A-17:G>A	1121737	TGCAGAAGGTTGCATTCGTCGCTAGGCTTGTTGGGTGTAGATCCAAAGAGAAGTAAGACGCACTCCACA	1AS_TGACv1_scaffold_020212_length:50314	18106	16306053	1A|022.680753520|1121737|1121737	17:G>A	0.430464	-	0	0	0	-	0	0	-	-	-	-	-	0	0	-	-	-	-	0	-	-	-	-	-	-	-	-	-	-	0	-	-	-	-	-	0	0	-	-	-	0
1263645|F|0-42:C>T-42:C>T	1263645	TGCAGAAGTAACATGGAAATTTCTTGCGTCTGACCTTTTGGACGCACTTCGGAGCCATCGCAGCCGCTA	6AS_TGACv1_scaffold_485494_length:140433	37024	3776783	6A|008.314489644|1263645|1263645	42:C>T	0.562914	0	0	0	0	0	-	0	0	0	0	-	0	0	0	0	-	-	0	0	0	0	-	0	0	0	-	0	-	0	-	-	-	0	-	0	0	0	-	-	0	-
986897|F|0-46:T>G-46:T>G	986897	TGCAGAAGTACGAGTAAGAGATAGGCAATGCGATGGAAAAGATGAGTTCAGAGAAGGGAAAGGAACAAC	4AL_TGACv1_scaffold_289860_length:66935	56371	621287987		46:T>G	0.986755	2	0	0	2	0	0	0	2	0	2	0	2	2	0	0	0	2	2	2	0	0	2	0	0	0	1	0	0	2	0	0	0	0	2	2	0	2	2	0	0	2
982140|F|0-21:C>G-21:C>G	982140	TGCAGAAGTAGCTTAAACCTACTATTGCTCGTTAATTAGGTAGTCAGCCTCTAGTCAAAATATCAAACC	U_TGACv1_scaffold_643470_length:60282	26162	649534209	6B|030.951829030|982140|982140	21:C>G	0.635762	0	0	0	-	0	0	0	0	-	-	0	0	0	-	0	0	0	-	-	0	0	-	0	0	-	0	0	-	0	0	0	-	0	-	-	-	0	-	0	0	-
1116974|F|0-32:A>G-32:A>G	1116974	TGCAGAAGTAGGCGCATGGGATTGGGGCTTAGATAACTGTAGCATCATTTGGTTTGCATGTCACTGGCT	3B_TGACv1_scaffold_224509_length:66076	19588	794884790	3B|133.934586800|1116974|1116974	32:A>G	0.940397	1	1	1	1	1	1	1	1	-	1	1	1	1	1	1	-	-	1	1	1	1	1	1	1	1	-	1	1	1	1	1	1	1	1	1	1	1	1	-	1	1
1216886|F|0-44:C>T-44:C>T	1216886	TGCAGAAGTATTGATAATGTCATGAAGTTGATCTGCTTGTCATCCCGAAAGGCTTACATGAGATAGATA	1DS_TGACv1_scaffold_080917_length:56883	20586	38786196	1D|046.440575280|1216886|1216886	44:C>T	0.913907	0	0	0	0	0	0	0	0	0	0	0	0	0	0	0	0	0	0	0	-	0	0	0	0	-	0	0	0	0	0	0	0	0	0	0	-	-	0	0	0	0
2262088|F|0-6:T>A-6:T>A	2262088	TGCAGATGTCAAGAGCAACGGCAAGAACGTCGACGCGGCCACGAGCGCCGCCAAGGAGGACGGGAACCC	6DS_TGACv1_scaffold_542798_length:104355	82894	16238257	6A|024.865594530|3957700|3957700	6:T>A	0.993377	2	2	2	0	2	0	2	2	2	2	2	2	2	0	2	2	0	2	2	0	2	2	2	2	2	2	2	0	0	0	0	0	2	0	0	2	2	0	2	2	0
2289805|F|0-48:A>G-48:A>G	2289805	TGCAGAAGTCGAAGTGCTGTCATTTGCAGGCGCGACAAGTTCCTTCTGAATTGAATCCGCCCCATGCAT	6BS_TGACv1_scaffold_513298_length:203940	39854	240244403	6B|030.951829030|2289805|2289805	48:A>G	0.960265	0	0	0	0	0	0	0	0	0	0	0	0	0	0	0	0	0	0	0	0	0	0	0	0	0	0	0	0	0	0	0	-	0	0	0	0	0	0	0	-	0
1051462|F|0-38:G>T-38:G>T	1051462	TGCAGAAGTCGCAGTGGCACCCGATTGGACGGCATTTGGCCACCTGGGAGCACCTCCCCTGACAAAGAG	3DL_TGACv1_scaffold_251203_length:49067	17603	519174887	3A|066.346624370|1051462|1051462	38:G>T	0.966887	0	1	2	1	1	1	1	1	0	1	0	1	1	0	0	1	0	1	1	0	1	2	1	0	1	-	0	1	1	0	1	0	0	0	1	0	0	0	1	0	0
1666813|F|0-27:G>A-27:G>A	1666813	TGCAGAAGTCGGTCAGCGCGGGGTGGTGCTGCGGGCGCACGTAGGTGCGGAACTCGGCGGAGTCGAGGT	2BL_TGACv1_scaffold_129319_length:373174	25090	704411177	2B|075.087545160|1666813|1666813	27:G>A	0.980132	0	0	0	0	0	0	0	0	0	0	0	0	0	0	0	0	0	0	0	0	0	0	-	0	0	0	0	0	0	0	0	0	0	0	0	0	0	0	0	0	0
1259567|F|0-24:A>G-24:A>G	1259567	TGCAGAAGTGAAGGAAATTCACCCAAGAGGCTGTTGTTTCTGAAACTTAGATTAATGATACTCAGGCCT	6DS_TGACv1_scaffold_542817_length:101492	4636	24297468		24:A>G	0.317881	-	-	-	-	-	-	1	-	1	-	-	1	-	-	1	-	1	-	-	-	-	1	1	1	-	-	-	-	1	-	-	1	-	-	1	1	-	1	1	-	-
7491780|F|0-6:A>G-6:A>G	7491780	TGCAGAAGTGAGCAGCAGCTCCTCCTCCTCATCCAGGTCTGTGTCGAACAGGTCCGACAAACGCCGAGA	2AS_TGACv1_scaffold_112414_length:156699	104556	2805133	2A|004.227547215|2277136|2277136	6:A>G	0.966887	1	1	2	2	-	1	2	2	1	2	2	1	2	2	1	1	2	2	2	2	1	2	1	2	1	1	1	1	2	2	2	1	2	2	2	1	1	1	1	2	1
1107592|F|0-35:C>T-35:C>T	1107592	TGCAGAAGTGCACTGGCACTTCGCCGAGGAAGAAGCACGAGAGGCGTCGCCATGTTGGGCGTGTGCCGA	6AS_TGACv1_scaffold_487102_length:42645	4778	52029861	6B|018.776433420|1107592|1107592	35:C>T	0.576159	1	1	1	-	1	1	1	1	-	1	1	1	1	-	1	-	1	1	-	1	1	-	1	1	-	1	-	-	1	-	1	-	1	-	1	1	1	1	1	-	-
2265124|F|0-51:G>A-51:G>A	2265124	TGCAGAAGTGCCCTCGCCTCCAGCACGCGCTCCATCGATGGATCCTTCGCTGGGTCCGACGGATCTTGG	4AL_TGACv1_scaffold_289326_length:88991	7877	544614147	4A|028.384320230|2265124|2265124	51:G>A	0.980132	0	0	0	0	0	0	0	0	0	0	0	0	0	0	0	0	0	0	0	0	0	0	0	0	0	0	0	0	0	0	0	0	0	0	0	0	0	0	0	0	0
2275177|F|0-28:G>A-28:G>A	2275177	TGCAGAAGTGGAGAATTTATTAGAGTGAGGCTCGAGTACATGGATGTCTAGGGAACAATCCAATCAAGG	2BS_TGACv1_scaffold_146635_length:113422	5294	60373562	2B|074.692074920|2275177|2275177	28:G>A	0.980132	0	0	0	0	0	0	0	0	0	0	0	0	0	0	0	0	0	0	0	0	0	0	0	0	0	0	0	0	0	0	-	0	0	0	0	0	0	0	0	0	0
1236554|F|0-15:A>T-15:A>T	1236554	TGCAGAAGTGGAGCTAGTGCAGCACAGTCCTAGGTGGGTCGGCCGACTTGTCGTGCTGCTGTCCGAGAT	1BS_TGACv1_scaffold_049689_length:145292	135693	46377084	1B|065.606487540|1236554|1236554	15:A>T	0.97351	0	0	0	0	0	0	0	0	0	0	0	0	0	0	0	0	0	0	0	0	0	0	0	0	0	0	0	0	0	0	0	0	0	0	0	0	0	0	0	0	0
994618|F|0-60:G>A-60:G>A	994618	TGCAGAAGTTCGCAACCACAAAGGGCTTTGGTTTGCATATGAAAAGTAAAAACAATCGTAGTACTACTA	5AL_TGACv1_scaffold_374107_length:206831	148841	581620562	5A|086.598960660|994618|994618	60:G>A	0.907285	0	0	0	0	0	0	0	0	-	0	0	0	0	0	0	0	0	0	-	-	0	0	0	0	0	-	0	-	0	0	0	0	0	0	-	0	0	0	-	0	0
4260777|F|0-12:T>G-12:T>G	4260777	TGCAGAATAACCTACAGCTTGGGCTTCACGGTGTTACTATCCAGCACCTCCACATCGAAGTTCCACGCC	7DS_TGACv1_scaffold_621421_length:205262	779	11488092		12:T>G	0.827815	2	0	1	1	2	2	1	-	1	0	1	-	0	1	2	1	0	0	-	-	1	0	-	-	2	0	1	2	0	1	0	0	1	1	-	1	0	0	-	0	0
2291634|F|0-66:T>A-66:T>A	2291634	TGCAGAATAAGTGCAAACTTCAGAGCACAAAAGGGAGCAAATGGAGTACACACATGATGCATGTGCTAT	3B_TGACv1_scaffold_220626_length:431894	128960	3248963		66:T>A	0.668874	1	1	1	-	1	1	1	1	-	1	1	-	1	-	1	1	1	1	1	-	1	-	1	1	1	-	1	1	1	1	1	1	1	1	1	1	1	1	-	1	1
1110587|F|0-13:A>G-13:A>G	1110587	TGCAGAATACAGTATACGCAATAGCATCGCCTCAAATTCAAGGACTGGCTCCCACGATTTCCGAGATCG	5AL_TGACv1_scaffold_374004_length:266269	167103	549422619	5B|049.617962790|1110587|1110587	13:A>G	0.980132	0	1	0	1	1	0	0	1	1	0	0	0	0	0	0	0	0	0	1	0	0	0	1	0	1	1	2	1	0	0	0	0	0	1	1	0	1	0	1	0	0
1173915|F|0-11:G>T-11:G>T	1173915	TGCAGAATACGGTAGCAAATAGTGCCATCCTGCGGGCCCAGAACGTATGGATGGACGGGCGTCCGTGCG	2BS_TGACv1_scaffold_147744_length:54387	24919	91596926	2B|056.906145040|1173915|1173915	11:G>T	0.953642	0	0	0	0	0	0	0	0	0	0	0	0	0	0	0	0	0	0	0	0	0	0	0	0	0	0	0	0	0	0	0	0	0	0	-	0	0	0	0	0	0
1121726|F|0-38:A>C-38:A>C	1121726	TGCAGAATAGGCGCCATTACTGCTGGTGCTGCGGCTGTAAGATGTTGTATCCTCGCTCTCTTTTCTTGC	6BS_TGACv1_scaffold_513162_length:289548	87574	4765679	6B|005.049885736|1121726|1121726	38:A>C	0.761589	0	0	0	0	0	0	0	0	0	0	0	0	0	0	0	0	0	0	0	0	0	0	-	0	0	0	0	0	0	0	0	0	0	0	0	0	0	0	-	0	-
1211784|F|0-29:C>G-29:C>G	1211784	TGCAGAATAGTTAGCCACTTGATAAGGCGCAAAGCGCGTATAGTACAGCTACGCGATCGCGGCCGAGAT	3B_TGACv1_scaffold_221074_length:228344	206133	2222577	3B|008.477232764|1211784|1211784	29:C>G	0.900662	1	1	2	0	1	1	1	1	1	2	1	0	2	0	1	-	1	2	1	0	1	0	1	1	1	-	1	1	2	1	1	2	1	1	1	2	1	1	-	2	2
1083710|F|0-21:C>T-21:C>T	1083710	TGCAGAATATATGCGTGTCCACCTTCTACGTAGAGAGAGCATGCAAGAAATCGTACGCTGTATTGCAAC	2BL_TGACv1_scaffold_130751_length:91512	36629	573813402	2B|077.773415990|1083710|1083710	21:C>T	0.953642	0	0	0	0	0	0	0	0	0	0	0	0	0	0	0	0	0	0	0	0	0	0	0	0	0	-	0	0	0	0	0	0	0	0	0	0	0	0	-	0	0
1062369|F|0-8:A>G-8:A>G	1062369	TGCAGAATATCAATGATCCCTATGTAGAGCACCACATCATACATGTGATGGAGTGATTTGCTGCCTTCT	2AL_TGACv1_scaffold_094542_length:76172	59885	579757048		8:A>G	0.960265	0	0	0	0	0	0	0	0	0	0	0	0	0	0	0	0	0	0	0	0	0	0	0	0	0	0	0	-	0	0	0	0	0	0	0	0	0	0	0	0	0
1072727|F|0-44:T>C-44:T>C	1072727	TGCAGAATATCAGAAGGCGCGGCAGTGCTATTACCGTTTCCTGGTTTGATTGCTGCGGTTTTTGCTGAT	6BL_TGACv1_scaffold_500447_length:100925	25869	708675578	6B|078.289911080|1072727|1072727	44:T>C	0.986755	1	1	0	0	0	0	1	0	0	1	0	1	0	0	1	0	1	0	0	1	0	0	0	0	0	1	0	0	0	0	0	0	0	1	2	0	1	0	1	0	1
6026355|F|0-15:G>T-15:G>T	6026355	TGCAGAATATTGGGGGTTTTTTTTTCGTCGCTGCTGCTCTATATGTATGTACATGCATGCGTTCACTAC	2BL_TGACv1_scaffold_129297_length:424085	124323	787533984	2D|144.969480900|2247768|2247768	15:G>T	0.688742	0	1	2	-	2	0	0	2	-	2	0	1	1	1	-	0	-	1	0	-	0	-	0	1	0	0	-	0	-	0	1	1	1	0	0	2	0	1	1	0	2
4397104|F|0-22:T>C-22:T>C	100001296	TGCAGAATCAAATATCCATGCATATGCACACCTTTCTTTACCAGAGAAGTCCAGAAAGCTATTCCATTA	4AL_TGACv1_scaffold_289038_length:104919	42445	690887990	4A|103.650594300|4398080|4398080	22:T>C	1	1	1	1	1	1	1	1	1	1	1	1	1	1	1	1	1	1	1	1	1	1	1	1	1	1	1	1	1	1	1	1	1	1	1	1	1	1	1	1	1	1
2276392|F|0-19:A>G-19:A>G	2276392	TGCAGAATCAACGAAATCGATCGAATCAACCCACGGCAACCGCACGAGTTGAAGCCCGCACCTCACTAG	1BL_TGACv1_scaffold_033228_length:43391	4759	536667310	1B|127.353994500|2276392|2276392	19:A>G	0.986755	1	1	1	1	1	1	1	1	1	1	1	1	1	1	1	1	1	1	1	1	1	1	1	1	1	1	1	1	1	1	1	1	1	1	1	1	1	1	1	1	1
1077075|F|0-36:A>G-36:A>G	1077075	TGCAGAATCACGTTTACTTCTACCACATCTCTCTACATCCTGTGCAATTGGTGGTCGCTTGTACTTCTT	5BL_TGACv1_scaffold_404971_length:138297	127194	610020515	5B|101.371499000|1077075|1077075	36:A>G	0.980132	0	0	0	0	0	0	0	0	0	0	0	0	0	0	0	0	0	0	0	0	0	0	0	0	0	-	0	0	0	0	0	0	0	0	0	0	0	0	0	0	0
981218|F|0-25:G>T-25:G>T	981218	TGCAGAATCACTAGTGCAACAGCATGTTCAAACTAGTAGCATGGGAATAAATAGATTGCGTGATGAATA	U_TGACv1_scaffold_645734_length:25116	10552	169398876	7A|075.930057090|981218|981218	25:G>T	0.97351	0	0	0	0	0	0	0	0	0	0	0	0	0	0	0	0	0	0	-	0	0	0	0	0	0	0	0	0	0	0	0	0	0	0	0	0	0	0	0	0	0
2277568|F|0-8:C>T-8:C>T	2277568	TGCAGAATCACTTCACGAGACAGGGTTGCAAGGAGGAACGTCAAGACCTGCTGGTCCTGGGTGACCCAG	6BS_TGACv1_scaffold_513278_length:211043	171140	29434157		8:C>T	0.907285	0	0	-	0	0	0	0	0	0	0	0	0	0	0	0	0	0	0	0	0	0	0	0	0	0	0	0	0	0	0	-	0	0	0	0	0	0	0	0	-	0
2254081|F|0-59:G>T-59:G>T	2254081	TGCAGAATCAGCAAAAGCATGTACGTCTTGTGCAGCCACGCATGCTGTCTCAATTGGTCGCCATCCAAT	3AS_TGACv1_scaffold_213926_length:14706	3859	61285842	3A|048.990061090|2254081|2254081	59:G>T	1	1	0	1	0	1	1	0	1	1	0	1	0	1	0	1	0	0	2	1	1	0	0	0	0	0	0	0	1	1	0	1	1	1	2	1	0	1	0	1	1	1
992529|F|0-13:G>C-13:G>C	992529	TGCAGAATCATTCGCGATCAATTTGAAAAATAACGGCTTATTCTGTTTAGTTCCTGAAACCATAGTTCT	5AL_TGACv1_scaffold_376484_length:53639	22573	608344313	5A|100.941529400|992529|992529	13:G>C	0.94702	1	1	1	1	1	1	1	1	1	1	1	1	1	1	1	-	1	1	1	1	-	1	1	1	1	1	1	1	1	1	1	1	1	1	1	1	1	1	1	1	1
1218132|F|0-13:C>G-13:C>G	1218132	TGCAGAATCCACGCAAAGAAGCATGATCCGATCCCTAAGCAGCATTAGAAGTTTAGAACAGAAGCAGTG		0	0	4A|132.718192700|1218132|1218132	13:C>G	0.701987	1	-	-	1	-	1	1	-	0	0	2	1	-	1	0	1	0	0	1	0	1	1	1	1	0	0	1	-	-	1	0	1	1	1	1	1	0	0	1	0	0
1054655|F|0-19:C>T-19:C>T	1054655	TGCAGAATCCATCCACCAGCGTGTTAGCTTAGCTAGGCTAGCTTACATGTTGGTCACTCTCACCCATAA	6BL_TGACv1_scaffold_499654_length:191327	136071	358969733	2B|073.907196810|1054655|1054655	19:C>T	1	0	0	0	2	0	0	2	0	0	2	2	0	0	2	2	0	2	0	2	2	2	2	2	2	0	0	2	2	2	2	2	2	2	0	2	2	0	0	0	2	0
985721|F|0-21:T>G-21:T>G	985721	TGCAGAATCCCAAGCAAGATCTCAGCTGCGGCGACAGATTCCAGTAGCTCCATGCATCGCCGAGATCGG	2BS_TGACv1_scaffold_146330_length:149232	61940	19450094	2B|017.843085550|985721|985721	21:T>G	1	0	0	0	0	0	0	0	0	0	0	0	0	0	0	0	0	0	0	0	0	0	0	0	0	0	0	0	0	0	0	0	0	0	0	0	0	0	0	0	0	0
2255047|F|0-29:C>T-29:C>T	2255047	TGCAGAATCCCAGCCTGTCATTCTTTTGTCTTTATCATTTCTAGTTTGGTAAGCTTCGGAGTGCGCTTC	7AL_TGACv1_scaffold_557182_length:84106	61273	691263140	7A|129.671408100|2255047|2255047	29:C>T	0.913907	0	1	1	0	0	0	1	1	1	1	1	0	0	1	1	-	1	1	1	0	0	2	0	1	0	0	1	0	1	1	1	0	1	1	1	0	0	1	-	-	1
1081845|F|0-22:G>A-22:G>A	1081845	TGCAGAATCCGCCCCCGCTGCCGCGCCTCCTCAGGCCGTCCACGGCCCAGACCGAGACCTACCGAGATC	5DS_TGACv1_scaffold_456975_length:83555	5704	312563304	5B|094.641660710|1081845|1081845	22:G>A	1	0	0	2	2	0	2	2	2	0	2	2	2	2	2	2	0	0	2	0	0	0	2	0	0	2	0	0	0	2	0	0	2	0	0	2	2	0	2	2	2	2
1062366|F|0-9:C>T-9:C>T	1062366	TGCAGAATCCGCGATTGTTTTAGCCAGGCTAGAAGACGTGTTTCTCTGCTACTAGTCAATAATAATTGA	1BL_TGACv1_scaffold_031921_length:81382	75160	366877298	1B|100.890459700|1062366|1062366	9:C>T	0.993377	0	0	0	0	0	0	0	0	0	0	0	0	0	0	0	0	0	0	0	0	0	0	0	0	0	0	0	0	0	0	0	0	0	0	-	0	0	0	0	0	2
1106533|F|0-52:C>T-52:C>T	1106533	TGCAGAATCGCACTTTCTTAAAAGAATGAAACTTTTCTGCAACTCAACTGGTCAATTGCGGCTCCAAGT	3B_TGACv1_scaffold_227375_length:28458	3122	4385878	3B|005.683975521|1106533|1106533	52:C>T	0.953642	0	0	0	0	0	0	0	0	0	0	0	0	0	0	0	0	0	0	0	0	0	0	0	0	0	0	0	0	0	0	0	0	0	0	0	0	0	0	0	0	0
2257981|F|0-35:T>C-35:T>C	2257981	TGCAGAATCGTTTGTTCTGTTCGAACGGTTGGTGCTTCCTGGGGCTGCCGAAGAGCTCCATGAAGATGG	3AS_TGACv1_scaffold_218611_length:1280	912	54348305		35:T>C	0.900662	0	0	0	0	0	0	0	0	-	0	0	0	0	0	0	0	0	0	0	0	0	0	0	0	-	-	0	0	0	0	0	0	0	0	0	0	-	0	-	0	0
988637|F|0-51:C>G-51:C>G	988637	TGCAGAATCTCATGTTGAAAAACCTGAGCTTATCGCAAGCCCTAATGAGGTCGGTGATGTCGGAGTCCC	5DL_TGACv1_scaffold_433693_length:94562	75257	551545303	5D|143.406369600|988637|988637	51:C>G	0.834437	1	0	1	-	1	1	1	0	0	1	1	1	0	1	1	0	1	0	0	0	-	-	0	-	0	0	-	1	0	0	0	1	-	1	0	1	1	1	1	-	0
1054775|F|0-42:C>T-42:C>T	1054775	TGCAGAATGAAATTAGATGTTAGTTTGGATATGAAGGGATTACATAGGAGACCAAAGGGATGGTGGATC	4AL_TGACv1_scaffold_289141_length:98204	62666	50074687	4A|096.082244080|1054775|1054775	42:C>T	0.860927	0	0	-	0	0	0	0	0	0	0	0	0	-	0	0	-	0	0	-	0	0	0	0	0	0	-	0	0	0	0	0	-	0	0	0	0	0	0	-	0	0
1107905|F|0-10:A>T-10:A>T	1107905	TGCAGAATGAAGTACTATACGCTGTGCGCGCGCGCGTGTGCAGTCTAGGAGAAGAGGACGATGCCCGTC	6BL_TGACv1_scaffold_500733_length:83783	54462	593950322	6B|036.399052980|1107905|1107905	10:A>T	0.986755	0	0	0	0	0	0	0	0	0	0	0	0	0	0	0	0	0	0	0	0	0	0	0	-	0	0	0	0	0	0	0	0	0	0	0	0	0	0	0	0	0
1035579|F|0-54:G>A-54:G>A	1035579	TGCAGAATGAGCTGAGAATAAATTGTATTACCTCGGGTGTATATACTGTAGATTGCATGGCAAGCCAGT	3AL_TGACv1_scaffold_194515_length:104550	37740	714600265		54:G>A	0.97351	0	0	0	0	0	0	0	0	0	0	0	0	0	0	0	-	0	0	0	0	0	0	0	0	0	-	0	0	0	0	0	0	0	0	0	0	0	0	-	0	0
13376063|F|0-15:A>G-15:A>G	13376063	TGCAGAATGAGGGCGAGCACTGGACCAAACTATGGCATATAGAGGTCCCGTCGAAGCTGAAAAACTTTC	5BL_TGACv1_scaffold_405715_length:92192	44984	655408599	6B|011.967085420|2291050|2291050	15:A>G	0.874172	1	1	1	1	1	1	1	1	1	1	1	1	1	1	1	1	1	1	1	1	1	1	1	1	-	1	1	1	1	1	1	1	1	1	1	1	1	1	-	-	1
1092581|F|0-53:C>T-53:C>T	1092581	TGCAGAATGCACTTGGCTCAGCATGCCCCTGACGCGGCCCGCCAGGAATCGGCCGCGTACAATCGTCAA	7AS_TGACv1_scaffold_571653_length:26802	18411	171438913	7A|075.845678690|1092581|1092581	53:C>T	0.980132	1	1	1	1	1	1	1	1	1	1	1	1	1	-	1	1	1	1	1	1	1	1	1	1	1	1	1	1	1	1	1	1	-	1	1	1	1	1	1	1	1
1099647|F|0-25:G>A-25:G>A	1099647	TGCAGAATGCGTCTTCCTGAATGGCGTGATGCATTTTATGCATTCGTTGCTCCATAAACTTTCAATAGC		0	0	1D|025.494846730|1099647|1099647	25:G>A	0.966887	0	0	0	0	0	0	0	0	0	0	0	0	0	0	-	0	0	0	0	0	0	0	0	0	0	0	-	0	0	0	0	0	0	0	0	0	0	0	0	0	0
1056406|F|0-38:G>C-38:G>C	1056406	TGCAGAATGCTACTAAATGCTTCTCTGACATGTTGTCTGCGTCCGTCTGTGAGTTGACGGACGCAGCTT	U_TGACv1_scaffold_641987_length:117169	41776	603520018	4B|047.482577130|1056406|1056406	38:G>C	0.900662	0	1	0	0	1	1	1	-	0	0	1	0	1	0	0	0	0	1	1	-	0	-	1	0	1	-	-	1	1	1	1	0	0	1	1	1	0	1	-	0	1
1241859|F|0-47:G>C-47:G>C	1241859	TGCAGAATGGACTAATCGCTGCCGTCCATACGCACACGAACGGCCGTGGATTGATTCTGTTAACCTCTC	7DS_TGACv1_scaffold_621445_length:194302	108572	5381823	4A|132.333840600|1241859|1241859	47:G>C	1	1	1	1	1	1	1	1	1	1	1	1	1	1	1	1	1	1	1	1	1	1	1	1	1	1	1	1	1	1	1	1	1	1	1	1	1	1	1	1	1	1
982755|F|0-37:A>G-37:A>G	982755	TGCAGAATGGCGCAATTTTGATGGTTTAGGCATCCGAAATTGATTGCCGCCGTTGAGCGAACAATGAAC	4BL_TGACv1_scaffold_320760_length:147966	131306	632328282	4B|050.655381970|982755|982755	37:A>G	0.89404	0	0	0	0	0	0	0	0	0	0	0	0	0	0	0	-	0	0	0	0	0	0	0	0	0	0	-	0	0	0	0	0	0	0	0	0	0	-	-	0	0
1110683|F|0-33:C>T-33:C>T	1110683	TGCAGAATGGGCTAAGGATTAGGATGGCGTTGCCAGGGCCACTATTCCCATAGCAAAATCAGAAGCATC	6DL_TGACv1_scaffold_528913_length:23224	13604	696019501	6B|062.652029610|1110683|1110683	33:C>T	1	0	0	0	0	0	0	0	0	0	0	0	0	0	0	0	0	0	0	0	0	0	0	0	0	0	0	0	0	0	0	0	0	0	0	0	0	0	0	0	0	0
1215987|F|0-54:A>G-54:A>G	1215987	TGCAGAATGTAAGCAACAATTTATGCTTGAATTGTTGTCTTTTTGCTTCAGCACAGGAAGGTAATTGTG	U_TGACv1_scaffold_640989_length:233463	28329	770650521	2B|089.520463580|1215987|1215987	54:A>G	0.97351	1	1	1	1	1	1	1	1	1	1	1	1	1	1	1	1	1	1	1	1	1	1	1	1	1	1	1	1	1	1	1	1	1	1	1	1	1	1	1	1	1
2244211|F|0-36:G>C-36:G>C	2244211	TGCAGAATGTAGATCTACCACGGAATTGATATCTCTGAAGTTTAGAAATCTGTCGCAGTTACTACTAGT	2DL_TGACv1_scaffold_161736_length:24557	20661	548683054		36:G>C	0.907285	0	-	0	0	0	0	0	0	0	0	0	0	0	-	-	0	0	0	0	0	0	0	0	0	0	0	0	0	0	0	0	0	0	0	-	0	0	0	0	0	0
1685999|F|0-12:G>C-12:G>C	1685999	TGCAGAATGTATGTTTTTTCACGTTTGCTAATTGTTACATACATGATTTTTTTTTCCGAGCGTGAGTCG	3B_TGACv1_scaffold_220676_length:368094	196974	10353242	3B|018.163206720|4990014|4990014	12:G>C	0.97351	0	1	1	1	0	0	0	0	0	1	0	1	1	1	0	0	0	1	-	1	0	1	0	0	0	1	0	0	1	0	0	1	0	0	0	1	0	0	1	1	1
1100508|F|0-50:C>T-50:C>T	1100508	TGCAGAATGTGGATTGACACTGCACATGAGTAAGATACGCTAGTTGGTCACGTACAACCTCATATATCA	4AL_TGACv1_scaffold_290511_length:48774	38877	606395679		50:C>T	0.933775	0	0	0	0	0	0	0	0	0	0	-	0	0	0	-	0	0	0	0	0	0	0	0	0	0	-	0	0	0	0	0	0	0	0	0	0	0	0	0	0	0
1052739|F|0-11:A>G-11:A>G	1052739	TGCAGAATTACAATTGCGGAGGAGGGATCGGAAATTACCCTCAAGGGCCCATGGAGATTGCCCCAGCAG	4DS_TGACv1_scaffold_361523_length:83542	79980	63849366	1B|071.617933440|1052739|1052739	11:A>G	0.960265	0	0	0	0	0	0	0	0	0	0	0	0	0	0	2	0	0	0	0	0	-	0	0	0	0	0	0	0	0	0	0	0	0	0	0	0	0	0	0	0	0
2257814|F|0-30:A>G-30:A>G	2257814	TGCAGAATTCATTAAGTTCCCCTTGTTCAAATGCTACAAGTCGATGCTGCTTCTCCTTGTTCATCAGAG	6BL_TGACv1_scaffold_501060_length:70495	32985	665512034		30:A>G	0.966887	0	0	0	0	0	0	0	0	0	0	0	0	0	0	0	0	0	0	0	0	0	0	0	0	0	0	0	0	0	0	0	0	0	0	-	0	0	0	-	0	0
1165661|F|0-63:A>G-63:A>G	1165661	TGCAGAATTCTACCGCACTCTCCAACAGATCACTTGTTAATACGGTGAAAATGACAGCGGGTCACCATC	5BL_TGACv1_scaffold_406081_length:77673	19324	487605590	5B|048.559400270|1165661|1165661	63:A>G	0.92053	0	-	0	1	1	1	1	-	1	0	0	0	0	0	0	-	0	0	1	0	0	0	1	1	1	1	1	1	0	0	0	0	0	-	1	0	1	0	1	0	0
1101810|F|0-21:A>G-21:A>G	1101810	TGCAGAATTCTGTTTCGGACAAACTTTGCTACTACTGGAACCCTTCAAACTTTCCAATGTTAATCTGTT	6AL_TGACv1_scaffold_472583_length:56366	37743	710760916	7A|148.738320500|1101810|1101810	21:A>G	0.933775	0	0	0	0	0	0	0	0	0	0	0	0	0	0	0	-	0	0	0	0	0	0	0	0	0	-	0	0	0	0	0	0	-	0	0	0	0	0	0	0	0
1279273|F|0-11:G>A-11:G>A	1279273	TGCAGAATTGAGGTAATGTGAATGCTTATGGTTGATTTAAGGTTTGTTTGTGCATAATTTAAGCTTAAC		0	0	5B|003.041921892|1279273|1279273	11:G>A	0.781457	0	0	1	1	2	1	1	1	2	-	1	-	0	1	-	1	2	1	2	-	1	2	-	2	1	2	0	2	1	2	2	1	1	1	1	1	2	1	2	1	1
992502|F|0-6:C>A-6:C>A	992502	TGCAGACTTGCCGCCATGACCTTTCTATCTACTGATTTGATTGGATGTCATGCTCGGCGGGATCCCTCG	4AL_TGACv1_scaffold_288154_length:365718	255640	719934001	4A|125.366580500|992502|992502	6:C>A	0.860927	0	0	-	1	0	1	1	1	1	0	1	1	0	-	0	-	0	0	1	1	1	0	1	1	0	0	-	0	0	1	0	1	-	1	1	-	0	0	1	0	0
1862843|F|0-16:C>T-16:C>T	1862843	TGCAGAATTGGCCTCACTCGGGTCGTCGTGTTGCTTTCCTTCCGCTCGAGTGGCACTAATTCAGTGGCT	3B_TGACv1_scaffold_220588_length:697131	260140	481617377	3B|060.525498920|1862843|1862843	16:C>T	1	0	1	0	0	0	1	1	0	1	1	2	0	1	1	0	0	0	0	0	0	0	2	1	1	1	1	1	0	1	1	0	1	0	1	0	0	0	0	1	1	1
1084626|F|0-5:A>T-5:A>T	1084626	TGCAGAATTGGGCTAGCAAGTAGGGTGCAGCCGCAAAGAGCGCTAACAAATCTAGGAAACAGTCACTGG	6AL_TGACv1_scaffold_472708_length:52555	20193	606353524		5:A>T	0.913907	0	1	-	0	1	0	0	2	0	0	1	-	0	0	1	-	1	1	0	1	1	0	0	-	1	-	1	-	1	1	0	0	0	0	1	0	0	0	0	0	1
1038442|F|0-51:G>A-51:G>A	1038442	TGCAGAATTGGTTGGAGATGCGCCCACCTTGTTGGTGTAGATGGTCCAGTTGGTGAAGAGCTCTGAGAG	1BL_TGACv1_scaffold_030880_length:148459	123723	258979510		51:G>A	1	0	0	0	0	0	0	0	0	0	0	0	0	0	0	0	0	0	0	0	0	0	0	0	0	0	0	0	0	0	0	0	0	0	0	0	0	0	0	0	0	0
1382296|F|0-48:C>T-48:C>T	1382296	TGCAGAATTTAATAAGCGGAATAATGTACATTTGCTTTACATATATCACCGACCCTTCTCGCCGACCGA		0	0	3B|155.636651700|1382296|1382296	48:C>T	0.97351	1	1	1	1	1	1	1	1	1	1	1	1	1	1	1	1	1	1	1	1	1	1	1	1	1	1	1	1	1	1	1	1	1	-	1	1	1	1	1	-	1
1220300|F|0-32:C>T-32:C>T	1220300	TGCAGAATTTCATCAGTTGGAGTGCATTCATACATCAGAAGCTATGCAATTGAAACTGGATAACCGAGG	4BL_TGACv1_scaffold_321084_length:107047	67631	624517921	4B|047.700738530|1220300|1220300	32:C>T	0.927152	0	0	0	0	0	0	0	0	0	0	0	0	0	0	-	-	0	0	0	0	0	0	0	0	0	-	0	0	0	0	0	0	0	0	0	0	0	0	0	0	0
1016193|F|0-34:G>A-34:G>A	1016193	TGCAGAATTTCTATACAAATGACCTGTAGATGCAGTTGAGTTTCCCATTCACTATTCACCTTTGCCCCT	7BS_TGACv1_scaffold_593105_length:72479	37477	63653896	7B|025.608342550|1016193|1016193	34:G>A	0.874172	0	0	0	0	0	0	0	0	0	-	0	0	-	0	0	0	0	0	0	0	-	0	0	0	0	0	0	0	0	0	0	-	0	0	0	0	0	0	0	0	0
1003015|F|0-9:T>C-9:T>C	1003015	TGCAGAATTTGTAATACCTATTGAATTCATGAAATTTATTTGTGTATGAATTTGAAAAAATGTTACAAA	2DL_TGACv1_scaffold_158759_length:92395	1573	632442016		9:T>C	0.887417	2	1	2	2	1	2	0	1	2	1	2	1	2	1	0	1	2	1	2	2	2	2	1	-	2	-	2	2	2	2	1	1	1	1	2	1	0	1	-	0	2
1073440|F|0-17:C>A-17:C>A	1073440	TGCAGAATTTTGACCAGCTTCCCTCTTCCAGTAGGAGGTCCCTTCTGTTCTCCTGCATAAATGAATCCT	2AL_TGACv1_scaffold_093234_length:166691	35153	586892044		17:C>A	0.94702	0	0	0	0	0	0	0	0	0	0	0	0	0	0	0	0	0	0	0	0	0	0	0	0	0	0	0	0	0	0	0	0	0	-	0	-	0	0	0	0	0
2261419|F|0-52:C>A-52:C>A	2261419	TGCAGACAAAAAGTGGCAATCGAGTTAATTTTGGCGACTTAGCCTAGCCTGTCCTTTTTTGTGGGCACA	6BL_TGACv1_scaffold_500851_length:78649	49864	717419659	6B|084.944400550|2261419|2261419	52:C>A	0.549669	1	1	1	-	1	-	1	-	1	1	-	1	1	1	1	1	-	1	-	1	1	-	-	-	-	1	-	1	1	1	-	1	-	1	1	1	1	-	-	-	1
1220651|F|0-39:C>G-39:C>G	1220651	TGCAGACAAAAATCTCATCTAAGCATCTATGGGAGGGAGCAAGCACGAGCTGAAGTTGAATACAGAAGA	2BL_TGACv1_scaffold_132165_length:42956	4911	647736513	6B|002.409802730|1220651|1220651	39:C>G	0.953642	0	0	0	0	0	0	0	0	0	0	0	0	0	0	0	0	0	0	0	0	-	0	0	0	0	0	0	0	0	0	0	0	0	-	0	0	0	0	0	0	0
982085|F|0-6:C>G-6:C>G	982085	TGCAGACAAAAGCGACGCTCTGCTTAATTGATGTAGTGTTCTTGGGTGATACCAAATTACCAACAACGG	U_TGACv1_scaffold_641519_length:149760	101958	34323774	5A|031.184399310|982085|982085	6:C>G	0.986755	1	1	2	0	1	0	0	0	0	1	1	0	0	0	0	0	0	0	1	0	0	2	1	0	0	1	1	1	0	2	0	0	0	1	0	0	1	0	1	0	0
2251943|F|0-56:C>A-56:C>A	2251943	TGCAGACAAAAGTGTTCGTTCGATACATCCAAAATTGGCGCCCGAACCAATAACAACCGACACTCTACT	4AS_TGACv1_scaffold_307680_length:58462	38729	74158482	4A|019.842224820|2251943|2251943	56:C>A	1	0	0	0	0	0	0	0	0	0	0	0	0	0	0	0	0	0	0	0	0	0	0	0	0	0	0	0	0	0	0	0	0	0	0	0	0	0	0	0	0	0
2262955|F|0-39:T>A-39:T>A	2262955	TGCAGACAAAATAAGGAAAGAGATGCTATAATTGCATCGTTGAGATCGAGTGTTTTTGGATTTCATGGC	7AL_TGACv1_scaffold_556319_length:163684	135164	680346627	7A|122.318891200|2262955|2262955	39:T>A	0.933775	0	0	0	0	0	0	0	0	0	-	0	0	0	0	0	0	0	0	0	0	0	0	0	0	0	-	0	0	0	0	0	0	0	0	0	0	0	0	0	0	0
1109517|F|0-20:G>A-20:G>A	1109517	TGCAGACAAAATACACGACGGCAGTATGAGACAGACGCAGCAACAACACTACTACGAGGCTACATGATG	1BL_TGACv1_scaffold_031636_length:93493	70979	308635142	1B|084.471756980|1109517|1109517	20:G>A	0.993377	1	1	1	1	1	1	1	1	1	1	1	1	1	1	1	1	1	1	1	1	1	1	1	1	1	1	1	1	1	1	1	1	1	1	1	1	1	1	1	1	1
1235052|F|0-61:G>C-61:G>C	1235052	TGCAGACAAACATGGCAAATTAGAGCTTGATCATGCCGAAACATTTTGCAGACAATTGATCGTTGATCT	6AS_TGACv1_scaffold_486132_length:79611	8657	16702375	6A|023.761704230|1235052|1235052	61:G>C	0.92053	0	0	0	1	0	1	0	0	0	0	0	0	-	1	0	0	1	0	0	1	0	1	0	0	0	0	0	1	1	1	1	1	0	-	1	0	0	-	-	0	1
1000810|F|0-6:C>G-6:C>G	1000810	TGCAGACAAAGAGGAGGGCGTGGCAAGGGAGACGGGTGTGAGGCGGCGGCGGTAGGGGGATGCTGGCGG	1BL_TGACv1_scaffold_034112_length:27621	8291	0	1B|134.422062900|1000810|1000810	6:C>G	0.993377	0	0	0	0	0	0	0	0	0	0	0	0	0	0	0	0	0	0	0	0	0	0	0	0	0	0	0	0	0	0	0	0	0	0	0	0	0	0	0	0	0
991922|F|0-36:G>C-36:G>C	991922	TGCAGACAAATTGTGCGTGTTTCAGCTATAATTTTTGAGAATTTGTGCTAACTGCGTCATATCCGAGAT	5BL_TGACv1_scaffold_404191_length:320131	110758	617684309	5B|102.252213500|991922|991922	36:G>C	1	1	0	2	1	0	0	1	0	1	0	1	1	0	1	0	0	1	1	1	0	0	2	1	0	0	0	1	0	1	0	0	0	0	1	0	0	0	0	1	1	0
1116814|F|0-17:C>T-17:C>T	1116814	TGCAGACAACATATGGACAATGAGCGCGAAATTTAGCAACGGCACTGTTTGCAAGCCTGAAACTGTGGG	2BL_TGACv1_scaffold_131781_length:52943	13742	770091016	2B|092.018060080|1116814|1116814	17:C>T	0.960265	0	0	0	0	0	0	0	0	0	0	0	0	0	0	0	0	0	0	0	0	0	0	-	0	0	-	0	0	0	0	0	0	0	0	0	0	0	0	0	0	0
989098|F|0-40:C>T-40:C>T	989098	TGCAGACAACCACACCGTAAACTGCTCTCTCGCGAGGGTGCGCGGCCATCGCCGAGGCCGCCAGGGTGG	3DL_TGACv1_scaffold_249143_length:188535	56628	609616071	3D|145.347555900|989098|989098	40:C>T	0.993377	0	0	1	1	2	1	1	1	1	0	0	2	0	1	1	1	1	0	1	1	1	0	1	0	0	0	1	0	0	1	0	1	1	0	0	0	2	1	0	1	0
2242142|F|0-13:G>A-13:G>A	100001309	TGCAGACAACCACGCCGTATTATACTACGCAAAATCGAGCCGAAATGCACACGGCCACTACTACTATCT	6DL_TGACv1_scaffold_527994_length:43594	25386	459918998	6D|095.869064890|2242142|2242142	13:G>A	1	2	0	2	2	0	2	2	0	2	2	0	2	2	2	0	0	0	0	2	0	0	2	2	0	0	0	0	2	0	0	2	2	2	2	0	2	2	2	2	2	0
2253043|F|0-68:C>T-68:C>T	2253043	TGCAGACAACCACACCGTATTTCCGATCCTACTCAAACTGCAAACTGAAAATATAAATCGAGCCGAAAC	6BL_TGACv1_scaffold_499619_length:199025	139907	699535839		68:C>T	0.993377	0	2	0	0	2	0	0	2	0	0	2	0	0	0	2	2	2	2	0	2	2	0	0	2	2	2	2	0	2	2	0	0	0	0	2	0	0	-	0	0	2
982744|F|0-15:C>T-15:C>T	982744	TGCAGACAACTCCAGCTGGGACTGAGACGTACCAGTACTACTACCCTCGGACACTTTTCATATGCGGAC	3AS_TGACv1_scaffold_212526_length:42818	4780	116288097		15:C>T	0.97351	0	0	0	0	0	0	0	0	0	0	0	0	0	0	0	0	0	0	0	0	0	0	0	0	0	0	0	0	0	0	0	0	0	0	0	0	0	0	-	0	0
1123771|F|0-26:C>T-26:C>T	1123771	TGCAGACAAGAACACTCTCTCCATGGCAGCAAAACCGACCATCGTCCTACTGCCTGCGTGGGGCGTCGG	7AS_TGACv1_scaffold_571129_length:41579	10861	94914783	2B|080.822486330|1123771|1123771	26:C>T	0.993377	0	0	0	0	0	0	0	0	0	0	0	0	0	0	0	0	0	0	0	0	0	0	0	0	0	0	0	0	0	0	0	0	0	0	0	0	0	0	0	0	0
1093432|F|0-6:C>A-6:C>A	1093432	TGCAGACAAGAAGATTCATTAATGGAGTCAGTCACGTCACGTACACTGGACGGGTTGTCAATGTAGAAA	1BL_TGACv1_scaffold_031331_length:110743	105185	458325567	1B|095.234931480|1093432|1093432	6:C>A	1	0	0	0	0	0	0	0	0	0	0	0	0	0	0	0	0	0	0	0	0	0	0	0	0	0	0	0	0	0	0	0	0	0	0	0	0	0	0	0	0	0
1065154|F|0-64:T>C-64:T>C	1065154	TGCAGACAAGATATTCATGCATCAATTGGCAGCGTCATCCCATGCGTTTCTGGGCCAAACACCATTGGA	U_TGACv1_scaffold_641782_length:131727	60306	463668254	6A|086.409804240|1065154|1065154	64:T>C	0.980132	2	0	2	2	0	2	2	2	2	2	0	0	2	2	0	0	0	2	2	2	0	2	2	0	0	0	0	2	0	0	2	2	2	2	0	2	2	2	2	2	0
1079734|F|0-46:G>C-46:G>C	1079734	TGCAGACAAGCATACAGGAACAGGCAAAGTGCCGTGGATTATTCGGGGAAAGGGAAGTGAACAATGCAT	2AL_TGACv1_scaffold_094866_length:66488	25214	684122564		46:G>C	0.94702	0	0	0	0	0	0	0	0	0	0	0	0	0	0	0	0	0	0	0	0	0	0	0	0	0	0	0	0	0	0	0	0	0	0	0	0	0	0	-	0	0
1128503|F|0-13:T>G-13:T>G	1128503	TGCAGACAAGGCGTGACGCGTTCGTTGCTGGCCTCGTCAATGACCGCCGGGAAATGCGTAACGCCGAGA	5AS_TGACv1_scaffold_393340_length:80435	54282	82300701	5A|036.988946290|1128503|1128503	13:T>G	0.940397	0	0	0	0	0	0	0	-	0	0	0	0	0	0	0	0	0	0	0	0	0	0	0	0	-	0	0	0	0	0	-	0	0	0	0	0	0	0	0	0	0
1033622|F|0-50:T>C-50:T>C	1033622	TGCAGACAAGGCTTGAGCATTCGTCCTCGGGCAAGCGGAAGAGGATCGGCTCCCAACAGGAGGAGCGGC	7AL_TGACv1_scaffold_560178_length:15589	5660	699150968	7A|136.375494800|1033622|1033622	50:T>C	0.97351	0	0	0	0	0	0	0	0	0	0	0	0	0	0	0	0	0	0	0	0	0	0	0	0	0	0	0	-	0	0	0	0	0	0	0	0	0	0	0	0	0
997903|F|0-35:A>G-35:A>G	997903	TGCAGACAATACATTCTTTTGAAGCTACGGCTGCGAGATCGTACGGCAAAAAATTCCTTGTGCCTCGCC	5AL_TGACv1_scaffold_377412_length:37524	30830	670235004		35:A>G	0.81457	1	1	1	1	1	1	1	1	1	1	1	1	-	1	1	1	1	1	1	1	1	1	1	1	1	1	-	1	-	1	1	-	1	1	1	1	1	1	1	1	1
1063170|F|0-36:C>G-36:C>G	1063170	TGCAGACAATCCATGGATCAATATGGCAAAGATGACCAAGCTCAGCTGGAATTAGCTACGTAGCTAGTG	2BL_TGACv1_scaffold_131469_length:63548	43325	747310709	2B|085.938747370|1063170|1063170	36:C>G	0.993377	0	0	0	0	0	0	0	0	0	0	0	0	0	0	0	0	0	0	0	0	0	0	0	0	0	0	0	0	0	0	0	0	0	0	0	0	0	0	0	0	0
982742|F|0-24:T>C-24:T>C	982742	TGCAGACAATCCATTAATTTGGAGTGAGATGATGTTTGTTGTTGCAGGATTGATTGGTTGGGGAAGAAA	1BL_TGACv1_scaffold_033656_length:35161	16418	627098722	1B|184.429245100|982742|982742	24:T>C	0.953642	-	0	0	0	0	0	0	0	0	0	0	0	-	0	0	0	0	0	0	0	-	0	0	0	0	0	0	0	0	0	0	0	0	0	0	2	0	0	0	0	0
978029|F|0-47:A>G-47:A>G	978029	TGCAGACAATTCCCAACACCTAACAAGTTTCAGACTACAACAGTTTCAGTTAACCTTTTCTCCTCATAC	7BS_TGACv1_scaffold_593113_length:72007	18811	15936529		47:A>G	0.993377	1	0	0	0	0	0	1	1	0	0	0	1	1	0	0	0	0	0	0	1	0	0	0	1	0	0	1	0	1	0	1	1	1	0	1	0	1	1	0	0	0
1216394|F|0-65:G>C-65:G>C	1216394	TGCAGACAATTTCTACAAATTCCACGCCTAGTTTCCCTCTGATTCATGACATTCGTTAAGTGCTAGAGA	5AL_TGACv1_scaffold_381333_length:5938	5582	63433754	5A|066.382689760|1216394|1216394	65:G>C	0.97351	0	0	0	0	0	0	0	0	0	0	0	0	0	0	0	0	0	0	0	0	0	0	0	0	0	0	0	0	0	0	0	0	0	0	0	0	0	0	0	0	0
1085888|F|0-40:T>C-40:T>C	1085888	TGCAGACACACAGAGAAAGATCATGACTTCTCCGAATAGATAGGACCGAATTTAGCTTGGCATGAGACC	7AL_TGACv1_scaffold_557240_length:81307	63575	610993015	7A|090.202702230|1085888|1085888	40:T>C	0.596026	-	-	1	1	-	-	1	1	-	1	1	-	1	1	-	1	-	-	1	1	-	1	-	1	-	-	-	-	1	1	1	-	1	1	1	-	-	-	-	1	-
2280580|F|0-45:G>A-45:G>A	2280580	TGCAGACACACATAATCGAGATGCATCATGCAGGGAGCTTTTCTTGATGGAGCAGGAGCATTGTGAAGA		0	0	2B|070.106833680|2280580|2280580	45:G>A	0.562914	-	-	-	-	-	-	0	-	-	0	0	-	-	0	0	0	0	-	0	0	0	0	0	0	0	-	0	0	0	0	0	0	-	0	0	0	0	-	-	0	-
1093421|F|0-14:G>C-14:G>C	1093421	TGCAGACACACCACGCAGCGCAACCGTCAGAAACCACCCGTCAGCAAGTAGCAGATCGTCGGAGACAAG	5BL_TGACv1_scaffold_404975_length:138106	34570	536046290	5B|065.426443810|1093421|1093421	14:G>C	0.966887	1	-	1	0	0	1	1	0	0	1	1	1	1	0	1	1	1	1	0	1	1	1	0	1	0	0	0	0	1	2	1	1	1	0	-	1	0	1	0	1	1
1206706|F|0-31:G>T-31:G>T	1206706	TGCAGACACAGCAGCAGCGGATGACGTCCCTGGTGGGCAGCTTGAGCAGGATCTCCTGCACCATCTCCT	6BS_TGACv1_scaffold_513584_length:139623	80373	26200522	6B|013.156577760|1206706|1206706	31:G>T	0.94702	0	0	0	0	0	0	0	0	0	0	0	0	0	0	0	0	0	0	0	0	0	0	0	0	0	-	0	0	0	0	-	0	0	0	0	0	0	-	0	0	0
1119534|F|0-10:G>T-10:G>T	1119534	TGCAGACACAGGATAATATAAGTCAATTCAATTTCAGTATATATGGCAACTGGAACATGGTAATCATGG	4BS_TGACv1_scaffold_328979_length:87470	17740	5769777		10:G>T	0.927152	0	0	0	0	0	0	0	0	-	0	0	0	0	0	0	0	0	0	0	0	0	0	0	0	0	-	-	0	0	0	0	0	0	0	0	0	0	0	-	0	0
2257178|F|0-38:C>T-38:C>T	2257178	TGCAGACACATTTGTACATCTCAAAAGGAAATGGTCGACTACATGTGCATCGCTATCAACCAATCATCA	3B_TGACv1_scaffold_224608_length:64700	33140	708366277	3B|085.039811210|2257178|2257178	38:C>T	0.933775	1	1	-	-	1	1	1	1	-	1	1	1	1	1	1	1	1	1	1	1	-	1	1	1	-	1	1	1	1	1	1	-	1	1	1	1	1	1	1	1	1
1087528|F|0-55:A>G-55:A>G	1087528	TGCAGACACATTTGTACTACATCTCAAACAGACATGGCCGACCACATGCGCATATACCATGAACCAACC	3DL_TGACv1_scaffold_250670_length:62248	47048	536029028	3D|087.788619560|1087528|1087528	55:A>G	0.97351	1	1	1	1	1	1	1	1	1	1	1	1	1	1	1	1	1	1	1	1	1	1	1	1	1	1	1	1	1	1	1	1	1	1	1	-	1	1	-	1	1
982062|F|0-55:G>A-55:G>A	982062	TGCAGACACCAATTTTGACCATTTGTGCTTGCCTTCGTTCGTTTTTACTATATCTGGGTCTTGCATGGA	5BL_TGACv1_scaffold_404147_length:384048	274844	400424727	5B|031.443309810|982062|982062	55:G>A	0.980132	1	1	1	1	1	1	1	1	1	1	1	1	1	1	1	1	1	1	1	1	1	1	1	1	1	1	1	1	1	1	1	1	1	1	1	1	1	1	1	1	1
1006496|F|0-29:C>T-29:C>T	1006496	TGCAGACACCAGACGGACCATAGTGGACCCGTGAATCTGGATCCACGCGTCCAATTCAGGAACGCCGAT	7DS_TGACv1_scaffold_624044_length:35366	10827	17258159	6A|050.222550100|1006496|1006496	29:C>T	0.993377	2	0	2	2	0	2	0	0	2	0	0	0	0	2	2	0	0	2	2	0	0	0	0	0	0	0	0	0	2	2	0	2	0	0	0	0	2	0	0	2	2
1089374|F|0-37:G>A-37:G>A	1089374	TGCAGACACCAGTTAGTGGGATCTGCTTCCTTCCTTTGTTTTTCATTATTCTTACGGCACATCGGACGT	6BS_TGACv1_scaffold_513180_length:268436	228003	200325527	6B|031.374131720|1089374|1089374	37:G>A	1	0	0	0	0	0	0	0	0	0	0	0	0	0	0	0	0	0	0	0	0	0	0	0	0	0	0	0	0	0	0	0	0	0	0	0	0	0	0	0	0	0
2258782|F|0-59:T>A-59:T>A	2258782	TGCAGACACCCGTCCAGCCATCGAGCTAGCCCGCACGGCCGCAGGCCGTAGCCTGCATATAAAAGCCGC	4AL_TGACv1_scaffold_288210_length:265358	14364	649885889	4A|096.082244080|2258782|2258782	59:T>A	0.980132	0	0	1	1	0	0	1	1	1	0	1	1	1	0	0	0	1	0	1	1	0	0	1	1	0	0	1	-	0	1	0	1	0	1	1	1	0	1	0	0	0
1102259|F|0-65:T>A-65:T>A	1102259	TGCAGACACCCTAGTAGACAATCTATTGTACAGGGCGTCTTTGGTACGTCTACAAAGTGAATCTATAGC	1BS_TGACv1_scaffold_050271_length:75786	50352	120413020	1B|072.229985710|1670391|1670391	65:T>A	0.933775	0	0	0	0	0	0	0	0	0	0	0	0	0	0	0	0	0	0	0	0	0	0	0	0	-	-	0	0	0	0	0	0	0	0	0	0	0	0	-	-	0
1072335|F|0-67:T>C-67:T>C	1072335	TGCAGACACCGTTTTAAGAATAGCCTCAAAGGCTCCTGTGATGGCTTCTTCATTATGTACCTCTGGATG	7BL_TGACv1_scaffold_576970_length:225971	162909	680541336	7B|094.613654770|1072335|1072335	67:T>C	0.927152	0	0	0	0	0	0	0	0	-	0	0	0	0	0	0	0	0	0	0	0	0	0	0	0	0	0	0	0	0	0	0	0	0	-	0	0	0	0	0	0	0
1104541|F|0-32:G>T-32:G>T	1104541	TGCAGACACCTAATCCATGGACACAATTTCGTGTCAAATATACCAATGATCACAAGATTGTTAATTTGA	7AL_TGACv1_scaffold_556563_length:129267	99102	727704451	7A|149.562166700|1104541|1104541	32:G>T	0.966887	0	0	0	0	0	0	0	0	0	0	0	0	0	0	0	0	0	0	0	0	0	0	0	0	0	-	0	0	0	0	0	0	-	0	0	0	-	0	0	0	0
1063952|F|0-61:C>T-61:C>T	1063952	TGCAGACACGAAGTACAAATCTTAGCTTTGGCGTTAGTTTTCAGCGAACAAAATTTCAGCCCACACTAG	5AL_TGACv1_scaffold_377504_length:36213	12948	696837292	5A|148.893899700|1063952|1063952	61:C>T	0.97351	0	0	0	0	0	0	0	0	0	0	0	0	0	0	0	0	0	0	0	0	0	0	0	0	0	0	0	0	0	0	0	0	0	0	0	0	0	0	-	0	0
1096506|F|0-44:G>T-44:G>T	1096506	TGCAGACACGACGACGATTCAATCACGCAGAGGCGCAGTTCGCAGGATGACTCACCCTTCGTGGCGCCC	3AL_TGACv1_scaffold_193744_length:203882	179922	530215873	6A|057.157270660|1096506|1096506	44:G>T	0.569536	1	-	1	1	-	-	1	1	-	-	-	1	1	-	-	1	1	-	-	-	1	1	-	-	-	-	-	-	1	1	1	1	-	-	1	1	1	-	-	1	1
1104540|F|0-6:C>G-6:C>G	1104540	TGCAGACACGCATTTCTCATCATCATGAAAGACAGAGGGGTACAACAAGGCATTCACCAGTGCCTGGCC	2DL_TGACv1_scaffold_158389_length:117087	40136	584856192	2D|136.248584500|1114755|1114755	6:C>G	0.980132	0	0	0	0	0	0	0	0	0	0	0	0	0	0	0	0	0	0	0	0	0	0	0	0	0	0	0	0	0	0	0	0	0	0	0	0	0	0	0	0	0
1219157|F|0-18:G>A-18:G>A	1219157	TGCAGACACGTACGGGCTGGCGCACACAGCTTATTGCGCACTACTAATGGGTCTATTATAGTCTAAAAT	7AS_TGACv1_scaffold_570553_length:60396	45979	56431349	7A|044.537701740|1219157|1219157	18:G>A	0.980132	0	0	0	0	0	0	0	0	0	0	0	0	0	0	0	0	0	0	0	0	0	0	0	0	0	0	0	0	0	0	0	0	0	0	-	0	0	0	0	0	0
1132898|F|0-8:C>T-8:C>T	1132898	TGCAGACACTGGACACGAGAGGAGGGCGTGCTTCCATGTATCTGTCGCTCCGCAAAGGTGACACTTATC	2BS_TGACv1_scaffold_146657_length:111032	64046	655408463	6B|013.313784490|1132898|1132898	8:C>T	0.907285	0	0	0	0	0	0	0	0	0	0	0	0	0	-	0	0	0	0	0	0	0	0	0	0	0	0	0	0	0	0	0	0	0	0	0	0	0	0	0	0	0
1054222|F|0-8:G>A-8:G>A	1054222	TGCAGACAGAACCGTGTCAATCTTCTCCACGTTTGTGTGCCTATTTGTCTGTTTAGTTGCAGATGCTAA	1DL_TGACv1_scaffold_061928_length:82647	48323	424727025	1D|082.724885700|1054222|1054222	8:G>A	0.993377	0	0	0	0	0	0	0	0	0	0	0	0	0	0	0	0	0	0	0	0	0	0	0	0	0	0	0	0	0	0	0	0	0	0	0	0	0	0	0	0	0
1077052|F|0-20:C>G-20:C>G	1077052	TGCAGACAGAACTGCTCTGGCTCTATTTTTTGGGCAAGCGACAGATCAGTTCTACGTATATGGGGGTGC	3B_TGACv1_scaffold_223763_length:82596	65626	716144098	3B|084.919357680|1077052|1077052	20:C>G	0.97351	0	0	0	0	0	0	0	-	0	0	0	0	0	-	0	0	0	0	0	0	0	0	0	0	0	0	0	0	0	0	0	0	0	0	0	0	0	0	0	0	0
1024903|F|0-9:A>C-9:A>C	1024903	TGCAGACAGAAGCGAAGCGCGCGCGGTCGTACGGCGAGGAGCAGCGGTGGTAGATCGCCCCGAGGAGGT	U_TGACv1_scaffold_641713_length:136191	16320	815282515	3B|138.597620200|1675614|1675614	9:A>C	0.993377	0	0	0	0	0	0	0	0	0	0	0	0	0	0	0	0	0	0	0	0	0	0	0	0	0	0	0	0	0	0	0	0	0	0	0	0	0	0	0	0	0
1166221|F|0-19:T>C-19:T>C	1166221	TGCAGACAGACAAGGAACTTAGCATCACCCCCGCAACCCACCGTCCCAGATTGCGGCGCAGCCGCATCG	7AS_TGACv1_scaffold_570586_length:58852	8410	42498051	7A|032.770481830|1166221|1166221	19:T>C	0.993377	1	1	1	1	1	1	1	1	1	1	1	1	1	1	1	1	1	1	1	1	1	1	1	1	1	1	1	1	1	1	1	1	1	1	1	1	1	1	1	1	1
12462481|F|0-64:T>C-64:T>C	12462481	TGCAGACAGACACTTCAGATTCAGAGTTCGTTCACAGAGAGACATGAACAGACTGAGGCAGCGATCGAT	1DL_TGACv1_scaffold_061133_length:197314	48074	405165751		64:T>C	0.993377	0	0	0	0	0	0	0	0	0	0	0	0	0	0	0	0	0	0	0	0	0	0	0	0	0	0	0	0	0	0	0	0	0	0	0	0	0	0	0	0	0
995362|F|0-32:C>T-32:C>T	995362	TGCAGACAGACATGTGTATCCAGCGTCAGTGACCATCTTCTATCAGTCACGCAAGTTTATCAACAGATG	5BL_TGACv1_scaffold_406662_length:60592	20804	502028413	5B|059.561412310|995362|995362	32:C>T	0.94702	0	1	0	1	1	0	0	1	1	0	-	0	0	-	0	0	0	0	1	0	0	0	1	0	1	1	2	1	0	0	-	0	0	1	1	0	1	0	1	0	0
985710|F|0-31:G>T-31:G>T	985710	TGCAGACAGAGATGGAGAAGAGGTCTCAGGGGATCGGGTGAAGAAGGGAGAGGAAGGTCGCGACGATTC	7AL_TGACv1_scaffold_559167_length:29387	11078	673126563		31:G>T	1	0	0	0	0	0	0	0	0	0	0	0	0	0	0	0	0	0	0	0	0	0	0	0	0	0	0	0	0	0	0	0	0	0	0	0	0	0	0	0	0	0
1006460|F|0-46:A>C-46:A>C	1006460	TGCAGACAGAGCACAACCAGAGTCACGACGTGCATTTCTCGGAATGAATGTATGGCTAGAGAACGTGAA	1BL_TGACv1_scaffold_030463_length:230060	25262	576223882	1B|147.222890000|1006460|1006460	46:A>C	0.980132	1	0	1	0	1	0	0	1	1	1	0	0	0	0	0	1	0	1	0	1	0	2	1	0	1	0	0	1	0	0	0	0	0	1	0	1	0	0	1	0	1
2292715|F|0-64:A>C-64:A>C	2292715	TGCAGACAGATCAACGTCTTTGGCCACGAGTGTGGCATCGTGCAAGCTTGCCTTGGCCAAGGCCATAGA	3DS_TGACv1_scaffold_271534_length:199557	107072	17344371		64:A>C	0.847682	0	0	0	0	0	0	0	0	0	0	0	0	0	0	0	0	0	0	0	0	-	0	-	0	0	0	0	0	0	0	-	0	0	-	0	0	0	0	-	0	0
1088023|F|0-16:T>C-16:T>C	1088023	TGCAGACAGATCTAGATTAGATCAGTTGGGAGTTGCGTGCGCCTCATCTTATGATTGACGAAAGCAGTT	1DL_TGACv1_scaffold_061061_length:300871	49127	225565248		16:T>C	0.993377	2	0	0	0	0	0	0	0	0	0	0	0	0	0	0	0	0	0	0	0	0	0	0	0	0	0	0	0	0	0	0	0	0	0	0	0	0	0	0	0	0
1078365|F|0-61:T>C-61:T>C	1078365	TGCAGACAGCATGGCGTTAGCCTCCGTGTCGTACGTCCAGCCATCTTCACCTGGCTTCAGCTCAGCCCA	1DL_TGACv1_scaffold_061936_length:82468	54533	455104797		61:T>C	0.993377	0	0	0	0	0	0	0	0	0	0	0	0	0	0	0	0	0	0	0	0	0	0	0	0	0	0	0	0	0	0	0	0	0	0	0	0	0	0	0	0	0
1014206|F|0-67:C>T-67:C>T	1014206	TGCAGACAGCGTCGGCTCCCTACGGGGAGGCGAAGACCAGAACGGCAGCGCAGCTCCCGCTTCAATCCG	3AS_TGACv1_scaffold_213055_length:29995	19143	13958861	3A|005.556073458|1014206|1014206	67:C>T	0.97351	0	0	0	0	0	0	0	0	0	0	0	0	0	0	0	0	0	0	0	0	0	0	0	0	0	0	0	0	0	0	0	0	-	0	0	0	0	0	0	0	0
5324563|F|0-31:G>A-31:G>A	5324563	TGCAGACAGCGTTTGCCTTTGCGGCTGGGCGGTGGATTTGGGGACGGAGAATCGCCTTGCGGCGTTGCT	7DL_TGACv1_scaffold_602876_length:126518	6497	515824426		31:G>A	0.993377	1	1	1	1	1	1	1	1	1	1	1	1	1	1	1	1	1	1	1	1	1	1	1	1	1	1	1	1	1	1	1	1	1	1	1	1	1	1	1	1	1
981186|F|0-43:A>C-43:A>C	981186	TGCAGACAGCTTAGAACAGAACCTCAGATATTCGCAACACAAGAACGATAGATAGGCACTGAAAGAGGG	5AL_TGACv1_scaffold_376676_length:50039	29126	462163976	5A|049.241454080|981186|981186	43:A>C	0.97351	0	0	0	0	0	0	0	0	0	0	0	0	0	0	0	0	0	0	0	0	0	0	0	0	0	0	0	0	0	0	0	0	0	0	0	0	0	0	0	0	0
987277|F|0-57:A>G-57:A>G	987277	TGCAGACAGGAGAAGGATCAATTATCTACTGACTCCAAGCATGAACAAAAATTATGTAAATTCGGAGAC	6AL_TGACv1_scaffold_471176_length:156004	65597	603656133	6A|091.288692100|987277|987277	57:A>G	0.781457	0	1	1	0	-	0	2	-	2	0	-	2	2	0	-	1	1	-	2	1	-	2	0	-	-	-	1	0	1	-	0	0	0	0	1	2	2	2	1	2	1
1070217|F|0-27:C>A-27:C>A	1070217	TGCAGACAGGCAGGGGGGAAACAGCAACAGGAAAAGAAAAGCCCTGGCGAAACATGGGCAGCGTCACCA	5AL_TGACv1_scaffold_374901_length:105102	12336	489932825	5A|051.961719570|1070217|1070217	27:C>A	0.986755	1	1	1	0	1	0	0	1	0	1	1	0	1	0	1	0	0	0	0	0	1	1	0	0	0	1	0	1	2	0	1	0	0	0	0	0	0	1	1	1	1
1074660|F|0-30:A>T-30:A>T	1074660	TGCAGACAGGCCCTATTTATACAGGACTCCACAGAGGCCAAGCTTGGTTCCACTTAATGGTAACACAAT	2DS_TGACv1_scaffold_179135_length:37920	25297	116490362		30:A>T	0.986755	0	0	0	0	0	0	0	0	0	0	0	0	0	0	0	0	0	0	0	0	0	0	0	0	0	0	0	0	0	0	-	0	0	0	0	0	0	0	0	0	0
1694578|F|0-48:C>T-48:C>T	100001318	TGCAGACAGTATGGAAGCAAACAACGTCGGCAGCGTGCCGCAGGCGGACAGAGACTTCAAGGAGCAGAT	2AS_TGACv1_scaffold_113013_length:92672	62864	4351582	2A|003.689825860|1694578|1694578	48:C>T	0.569536	1	-	-	-	-	1	1	-	-	1	1	1	1	1	-	-	1	1	1	-	-	1	1	-	-	-	1	-	1	-	-	1	1	1	-	-	-	1	-	1	1
1078363|F|0-19:G>A-19:G>A	1078363	TGCAGACAGTTAAATTCTAGTCAGTGTACCAACATCAGGCAGAGAATTGAGAAGCAATTGAAGCACGGC	1BL_TGACv1_scaffold_031553_length:98213	66525	555294084	1B|140.757998200|1078363|1078363	19:G>A	0.993377	0	0	0	0	0	0	0	0	0	0	0	0	0	0	0	0	0	0	0	0	0	0	0	0	0	0	0	0	0	0	0	0	0	0	0	0	0	0	0	0	0
979542|F|0-21:A>G-21:A>G	979542	TGCAGACAGTTTCTCTCATCCATACCCCTTCTCCCTCTACTCCACTCTCCCGACCTCATCCTTCCCCTC	2DL_TGACv1_scaffold_158391_length:116979	93742	452775333	2B|074.142412410|979542|979542	21:A>G	1	0	0	0	0	0	0	0	0	0	0	0	0	0	0	0	0	0	0	0	0	0	0	0	0	0	0	0	0	0	0	0	0	0	0	0	0	0	0	0	0	0
990180|F|0-26:T>C-26:T>C	990180	TGCAGACATAAAACATGCAATGTTTATATATGGAAAGCAAAGGAATTAACGTACTTTTCCTGTTTGAAG	7AS_TGACv1_scaffold_570159_length:76244	42856	13189977	7A|010.061543980|990180|990180	26:T>C	0.940397	0	1	2	0	1	0	0	1	0	1	1	0	1	0	0	1	1	0	0	1	1	2	-	1	1	-	0	-	0	0	1	0	1	1	1	1	-	1	-	0	0
2255534|F|0-14:G>T-14:G>T	2255534	TGCAGACATAACATGAAAGATGCACTGATGTAGGGGGTCATTTTTTTCGAGCAAGTAGCAAATGAAGCC	5AL_TGACv1_scaffold_374895_length:105428	97430	691737575	5A|143.867257500|2255534|2255534	14:G>T	0.927152	1	0	0	1	1	0	0	1	1	0	0	0	1	2	0	0	0	0	0	1	0	0	0	0	0	-	1	1	1	0	1	1	1	-	1	0	1	1	1	1	1
1122887|F|0-13:G>C-13:G>C	1122887	TGCAGACATAACGGCTCTCGCTTTTGTCATGCTGCCAAGGTGAGGTGTGTACTCGCCGTGATAAGTGAA		0	0		13:G>C	0.880795	1	1	1	1	-	1	1	1	1	1	1	1	1	1	1	1	1	1	1	1	1	1	1	1	1	1	1	1	1	1	1	1	1	1	1	1	1	1	1	1	1
1118421|F|0-58:A>C-58:A>C	1118421	TGCAGACATAAGGCCGCGTATATGATGCAGATCGGACGCTCATGCATGTACGTGACATAAAAGGGAAAG	5BL_TGACv1_scaffold_406459_length:66153	13586	565154383	5B|079.270421110|1118421|1118421	58:A>C	0.887417	-	0	0	0	0	0	0	0	0	0	0	0	0	0	0	-	0	0	0	-	0	0	0	0	0	0	0	0	0	0	0	0	0	0	0	0	-	0	0	0	0
1671858|F|0-12:A>G-12:A>G	1671858	TGCAGACATACTAGAACGAACCTCAGCCGCGGTCTCAATCACAAGGGTTATACACAAATGACGAGGAAT	4AL_TGACv1_scaffold_289430_length:83743	6717	597076513	4A|047.125718640|1671858|1671858	12:A>G	0.986755	0	0	0	0	0	0	0	0	0	0	0	0	0	0	0	0	0	0	0	0	0	0	0	-	0	0	0	0	0	0	0	0	0	0	0	0	0	0	0	0	0
1022661|F|0-40:G>A-40:G>A	39688131	TGCAGACATAGCCATGGGCAGCACCACCAGTCGCGTTGGCGCAATAGCTGTTGCCGCTGACGCAGGCGT	U_TGACv1_scaffold_641505_length:151330	111481	76871872		40:G>A	1	0	0	2	0	2	2	2	0	2	0	2	2	0	2	2	0	2	0	0	0	0	0	0	0	0	0	2	2	0	0	2	0	0	0	0	2	0	0	0	2	0
2245601|F|0-10:G>A-10:G>A	2245601	TGCAGACATCGGCCTTGCGGTAGCCCATCTGGCCGAAGTGGTCGATCGCGGCATCCATCCGCCGAGATC	7DL_TGACv1_scaffold_603353_length:85150	38336	602001138	7D|159.920461200|2245601|2245601	10:G>A	0.993377	0	2	0	2	2	2	2	0	2	0	0	2	0	2	2	2	2	2	2	0	2	0	0	2	2	0	2	2	0	2	2	2	2	2	2	2	2	2	2	2	2
2245318|F|0-32:G>C-32:G>C	2245318	TGCAGACATCCCATGTCGATGAGGAAGTGAAGGAGCTATTGGACAAGGCTTACAAGAATGCGACAACGA	5DL_TGACv1_scaffold_434175_length:73507	11268	542110844	5D|135.382593100|2245318|2245318	32:G>C	0.993377	1	2	1	1	1	1	1	2	2	1	1	1	2	1	1	0	1	2	2	1	2	2	2	1	2	1	2	1	1	2	2	1	1	1	2	1	1	2	2	2	1
2275981|F|0-19:A>G-19:A>G	2275981	TGCAGACATCTAGGCACCTACCTACACACTGCACTAGCCTATGCATGAGCCACTCGACTCAGGCAGTAG	2BL_TGACv1_scaffold_129531_length:235135	70872	527875920		19:A>G	0.92053	0	0	0	1	0	0	1	1	0	1	-	0	0	-	1	1	1	0	0	1	1	0	1	1	1	-	1	1	1	1	0	1	1	0	1	1	-	0	-	1	0
1088339|F|0-27:C>T-27:C>T	1088339	TGCAGACATGACGTCCTGTAGTTGCCTCCATGATAACGGCATCCAAAACAGCAAAACTGACGTCCGAGA	3AL_TGACv1_scaffold_195322_length:68940	23697	589183103	3A|050.547311650|1088339|1088339	27:C>T	1	0	0	0	0	0	0	0	0	0	0	0	0	0	0	0	0	0	0	0	0	0	0	0	0	0	0	0	0	0	0	0	0	0	0	0	0	0	0	0	0	0
1267421|F|0-5:G>A-5:G>A	1267421	TGCAGGCATGCACCACTGAGCCCGCTATAGGAACAGGAACGGCAGAGACGAAAGAATCTGCTGCCGAGT	3B_TGACv1_scaffold_222461_length:121967	27448	7607400	3B|012.621927070|981932|981932	5:G>A	0.980132	1	1	1	1	1	1	1	1	1	1	1	1	1	1	1	1	1	1	1	1	1	1	1	1	1	1	1	1	1	1	1	1	1	1	1	1	1	1	1	1	1
1032322|F|0-47:C>T-47:C>T	1032322	TGCAGACATGCATGGCCCATGCATGCATGCAATGCGTTGACGGAAGGCGGATAATATTCGGCCGAGATC	1BL_TGACv1_scaffold_031095_length:127540	121886	462147666	1B|195.303593300|1032322|1032322	47:C>T	1	0	0	2	2	2	0	2	2	0	2	2	2	0	2	2	0	0	2	2	2	0	2	2	0	2	0	2	2	2	0	0	0	2	2	0	2	0	0	0	2	2
993186|F|0-51:C>T-51:C>T	993186	TGCAGACATGCTTAAAATAGGTACAAAGCCCCTAGAACCATGATAGCCGACCTGGATGACCGAGATCGG	2AL_TGACv1_scaffold_093398_length:144398	13922	691845663	2A|083.251175210|993186|993186	51:C>T	0.993377	0	0	1	0	1	1	1	1	0	0	1	1	0	1	1	0	0	0	0	1	1	1	0	0	0	0	1	1	0	1	1	0	0	1	1	0	1	0	1	1	1
1089735|F|0-44:A>G-44:A>G	1089735	TGCAGACATGGGGTCCCTGCGAGGAGGCCTTGGTCGTGGGGGCCACCACGATGCTGCGGGCCGAGGGCC	7AL_TGACv1_scaffold_558177_length:48891	42113	729130779	7A|155.686230100|1089735|1089735	44:A>G	0.993377	0	0	0	0	0	0	0	0	0	0	0	0	2	0	0	0	0	0	0	0	0	0	0	0	0	0	0	0	0	0	0	0	2	0	0	0	0	0	0	0	0
1142959|F|0-14:T>C-14:T>C	1142959	TGCAGACATGTAAGTTATGGTTGCTTTGACATTTTGGCCTGTTGATGAATAGAGAGTGCTCCTGCCGAG	3AS_TGACv1_scaffold_210796_length:147347	127008	13034982	3A|004.754427872|1142959|1142959	14:T>C	0.966887	1	1	1	1	1	1	1	1	1	1	1	1	1	1	1	1	1	1	1	1	1	1	1	1	1	1	1	1	1	1	1	1	1	1	1	1	1	1	1	1	1
1217531|F|0-18:A>G-18:A>G	1217531	TGCAGACATTGCTAGGGAAGCTGGAACCACTGTCGCCAAAAGTTACAACCGTCGCTTGGAACTGCTGGA	7DS_TGACv1_scaffold_622757_length:65307	30036	45568771	7D|043.245873090|1217531|1217531	18:A>G	0.966887	0	0	0	0	0	0	0	0	0	-	0	0	0	0	0	0	0	0	0	0	0	0	0	0	0	-	0	0	0	0	0	0	0	0	0	0	0	0	0	0	0
1105830|F|0-56:T>C-56:T>C	1105830	TGCAGACATTGGCAATCTGGTTGGTCTGGAAGTACTTGGGATAGCACATACTTTGATATCCGAGATCGG	6BS_TGACv1_scaffold_514173_length:89234	4604	64688473	6A|028.692862950|1105830|1105830	56:T>C	0.953642	1	1	1	0	1	1	1	0	1	1	1	1	0	1	0	0	0	1	1	1	0	0	1	1	0	1	0	1	0	0	-	0	1	0	0	0	0	0	1	0	0
1666303|F|0-60:T>G-60:T>G	1666303	TGCAGACATTTCGACCAGTTTCAGTGATGGTAGTACTCATTCGTCAGCACCAGGACGATCTGTTGATTG	4BS_TGACv1_scaffold_330461_length:28528	11955	80557487	4B|031.826481110|1666303|1666303	60:T>G	1	0	0	0	0	0	0	0	0	0	0	0	0	0	0	0	0	0	0	0	0	0	0	0	0	0	0	0	0	0	0	0	0	0	0	0	0	0	0	0	0	0
991290|F|0-6:T>C-6:T>C	991290	TGCAGATCAAATGTTCTCTGACGATGTAAAGCGATCTACGTACTATTTACTTCGCGGTACATCTTGGAA	1BL_TGACv1_scaffold_030815_length:157659	38864	340462108	1B|091.127169660|991290|991290	6:T>C	0.993377	1	1	1	1	1	1	1	1	1	1	1	1	1	1	1	1	1	1	1	1	1	1	1	1	1	1	1	1	1	1	1	1	1	1	1	1	1	1	1	1	1
2259918|F|0-36:C>G-36:C>G	2259918	TGCAGACCAACAGCAACGTGCCGCTAGATTCTAGCACGTACTGTGACGAGTGTTTGAGGACCCCACGGG	1BL_TGACv1_scaffold_032965_length:48846	20619	665113180	1B|246.049187700|2259918|2259918	36:C>G	0.993377	1	1	1	1	1	1	1	1	1	1	1	1	1	1	1	1	1	1	1	1	1	1	1	1	1	1	1	1	1	1	1	1	1	1	1	1	1	1	1	1	1
1153924|F|0-31:C>T-31:C>T	1153924	TGCAGACCAACGTGTACGTCCGCGGCAGCGGCGACGGGCGGATCATCGGGCGGGAGATGCGGTTCCACC	7BL_TGACv1_scaffold_576755_length:505085	28269	462673636		31:C>T	1	0	0	0	0	0	0	0	0	0	0	0	0	0	0	0	0	0	0	0	0	0	0	0	0	0	0	0	0	0	0	0	0	0	0	0	0	0	0	0	0	0
2253535|F|0-37:C>G-37:C>G	2253535	TGCAGACCAAGCAGCTGGAGATCACCAAGATGGCGCTCGAGGAGGCCAGGATCGACGTCGCGTCGCTAA	4DL_TGACv1_scaffold_344776_length:37739	26260	472165392		37:C>G	0.986755	0	0	0	0	0	0	0	0	0	0	0	0	0	0	0	0	0	0	0	0	0	0	0	0	0	0	0	0	0	0	0	0	0	0	0	0	0	0	0	0	0
5577270|F|0-13:C>G-13:C>G	5577270	TGCAGACCAAGCTCAGGGGCCAGCTTCAAAGAGTGGAACCACCCATTGCCATCTGAGAGAATGAACTGA	U_TGACv1_scaffold_640999_length:231452	71039	719904079	6B|082.093354700|1245481|1245481	13:C>G	0.649007	-	-	0	0	0	0	0	0	0	-	-	-	0	0	-	-	0	0	0	-	0	0	0	0	0	-	0	0	0	0	0	-	0	-	0	-	-	0	0	0	-
982040|F|0-50:A>G-50:A>G	982040	TGCAGACCAAGGCGCGGGTATGGCCCTGTTGCAGAAGCCAGGAGACGCGCATACGAGACAGCCGAGATC	2AL_TGACv1_scaffold_093061_length:206027	90728	778445819	2A|120.717029700|982040|982040	50:A>G	0.556291	1	-	1	-	1	1	1	-	1	1	-	-	-	-	1	1	1	-	-	-	1	1	1	1	-	-	-	1	1	-	-	-	1	1	-	1	-	1	1	-	1
1280779|F|0-50:G>A-50:G>A	1280779	TGCAGACCAATATATATTCATTGGCTGACAGGGTATAGCGCTAGCTCTCCGATTCATTCCCAGGGGATC	2DS_TGACv1_scaffold_177189_length:234827	101947	29222782	3A|057.991003790|1280779|1280779	50:G>A	0.960265	0	0	0	0	0	0	0	0	0	0	0	0	0	0	0	0	0	0	0	0	0	0	0	0	0	0	0	0	0	0	0	0	0	0	0	0	0	0	-	0	0
999810|F|0-9:A>G-9:A>G	999810	TGCAGACCAATCGTCGCGACCATTCCAACGCATTCCATTATGCCCCATTCGCATAAGGAGCTGGCTGCC	U_TGACv1_scaffold_642185_length:106556	49794	578926931	6A|075.136512450|999810|999810	9:A>G	0.993377	0	0	0	0	0	0	0	0	0	0	0	0	0	0	0	0	0	0	0	0	0	0	0	0	0	-	0	0	0	0	0	0	0	0	0	0	0	0	0	0	0
988625|F|0-67:T>C-67:T>C	988625	TGCAGACCACATACTACCTGCCTCTTTGTGTCTGAATTTTGGCCCTCTTAGCAATTTACATGCAGCTTT	5AL_TGACv1_scaffold_374526_length:132962	61634	568062464	5A|080.030258970|988625|988625	67:T>C	0.907285	1	1	1	1	1	1	1	1	1	1	1	1	1	1	1	-	1	1	1	-	1	-	1	1	1	1	1	1	1	1	-	-	1	1	1	-	1	1	1	1	1
1122611|F|0-32:A>G-32:A>G	1122611	TGCAGACCACCGCACGCCTCACGTCGTCAGTCAGGGGTCTGAGCAGACCACGCCACCGTGCTACTCCTG	5BL_TGACv1_scaffold_404596_length:177751	4044	588284910	4A|055.001004250|1122611|1122611	32:A>G	0.403974	-	-	-	1	-	-	1	-	1	-	-	-	-	-	-	-	1	1	1	1	-	-	-	1	-	-	1	1	-	1	-	1	-	1	1	-	1	-	1	-	-
1685308|F|0-27:C>T-27:C>T	1685308	TGCAGACCACCGCACGCCTCACGTCGTCAGTCGGGGGTGTGAGCAGACCACAGCCACCGTGCTACTCCT	5BL_TGACv1_scaffold_404984_length:137063	27344	272838243	5B|044.760128620|1685308|1685308	27:C>T	0.887417	1	1	1	1	1	1	1	-	1	1	1	1	1	1	1	1	1	1	1	1	1	1	1	1	1	-	1	1	1	1	1	1	1	1	1	1	-	1	1	1	-
1107901|F|0-27:T>C-27:T>C	1107901	TGCAGACCACCGTTGTCCGCTATTTGTTGTGGCCATGCCACCGCCAAAAATCACTTTGATGGGAAGTTT	6DL_TGACv1_scaffold_528445_length:32198	6208	469220864	6D|101.397702600|1107901|1107901	27:T>C	0.927152	0	0	0	0	0	0	0	0	0	0	0	0	0	0	0	0	0	0	0	0	0	0	0	-	0	-	0	0	0	0	0	0	0	0	0	0	0	0	0	0	0
1069239|F|0-32:A>G-32:A>G	1069239	TGCAGACCAGCAGCAACGTGCCGCTTGATTCTAGCAGGTATCGCGACGAGTGTTTGAGGACCCCGTGGG	1AL_TGACv1_scaffold_001063_length:90398	62525	573948488		32:A>G	0.97351	0	0	0	0	0	0	0	0	0	0	0	0	0	0	0	0	0	0	0	0	0	0	0	0	0	0	0	0	0	0	0	0	0	0	0	-	0	0	0	0	0
1087823|F|0-23:C>G-23:C>G	1087823	TGCAGACCAGGGCGTGATTGGTACAAATCACAATGATATCTGTTTGTCTTAACTATCTTGATTCGGTTA	3B_TGACv1_scaffold_225239_length:54183	12118	288925505	3B|093.999069550|1087823|1087823	23:C>G	1	0	0	0	0	0	0	0	0	0	0	0	0	0	0	0	0	0	0	0	0	0	0	0	0	0	0	0	0	0	0	0	0	0	0	0	0	0	0	0	0	0
1128707|F|0-46:A>C-46:A>C	1128707	TGCAGACCAGTGTTGTGTCAAACCCCTTGGATGTGCATGATGTTAAACTTGAGGATGAGTGTTCAGCCG	3AS_TGACv1_scaffold_210427_length:405283	247825	36947521	3A|032.006239410|1128707|1128707	46:A>C	0.927152	0	0	0	0	1	0	0	1	1	1	1	0	0	1	1	2	1	1	1	1	1	0	0	0	1	0	0	1	1	1	1	1	1	1	1	0	1	0	0	1	1
4405555|F|0-41:G>A-41:G>A	100001324	TGCAGACCATCAGCCTGTGGCAGGATTGCTACATTGACCAAGAACTTGTTGCACGCACTGAACACAAGT	5BS_TGACv1_scaffold_423610_length:115047	44251	43437349	5B|032.951264050|4405555|4405555	41:G>A	0.980132	1	1	2	0	0	0	1	1	1	0	0	0	0	0	0	0	1	0	1	1	0	0	1	0	1	1	1	1	0	0	1	0	0	1	0	0	1	0	1	0	1
989595|F|0-60:C>G-60:C>G	989595	TGCAGACCATCAGTACCAGATTGGCGATGGAAACTGTGGGCGATTCTGTGTAATTTAGTACACGAGGAG	6DL_TGACv1_scaffold_527447_length:62665	41314	460468218	6D|091.327822670|989595|989595	60:C>G	0.94702	0	2	1	0	0	0	1	0	1	0	0	1	1	0	0	1	1	0	1	1	1	0	0	0	0	0	1	1	1	0	0	0	0	0	1	1	1	1	1	1	1
1048674|F|0-18:G>C-18:G>C	1048674	TGCAGACCATGCATCCGAGGCAATGGAAGAAGAACCTCGTTATCGTATCTTCCAAAAGGAATGGAAGAA	6AS_TGACv1_scaffold_487678_length:30293	17116	3909000	6A|010.396232300|1048674|1048674	18:G>C	0.92053	0	0	0	0	0	0	0	0	0	0	0	0	0	0	0	-	0	0	0	0	0	0	0	0	0	-	0	0	0	0	-	0	0	0	0	0	-	0	0	0	0
4329542|F|0-20:T>C-20:T>C	4329542	TGCAGACCATTTAAGCCTAGTGAGCTTCTCGATTATAGTAAATTAAGTTATTTATCTATACCGAGATCG	3AS_TGACv1_scaffold_210940_length:122518	23286	32164799		20:T>C	0.476821	0	-	0	0	-	0	0	-	-	0	-	0	0	-	0	0	-	-	-	-	-	0	0	0	-	-	-	0	-	0	-	-	0	-	-	0	-	0	0	0	-
4990933|F|0-17:A>T-17:A>T	4990933	TGCAGACCCAACAAAAAATGTTCGTCATCTTCATTCCAAAAGCATAATAGTCGACGGGCTGCATCGAGG	6AL_TGACv1_scaffold_471026_length:193092	154728	616106467	1A|010.687622220|4990933|4990933	17:A>T	0.721854	1	0	0	1	0	1	1	2	1	1	0	-	1	1	2	0	0	-	-	0	0	0	2	0	0	0	0	2	0	0	1	-	0	1	0	1	2	2	1	0	-
1038583|F|0-6:C>T-6:C>T	1038583	TGCAGACCCAAGACATCGGGAGACATAATTAACTTTCTCGTAGTCAATTCTGAATTAGGACTGCGTATT	7BL_TGACv1_scaffold_582084_length:8118	4688	330503407	7B|124.331039700|1038583|1038583	6:C>T	0.953642	-	0	0	0	0	0	0	0	0	0	0	0	0	0	0	0	0	0	0	0	0	0	0	0	0	-	0	0	0	0	0	-	0	0	0	-	0	0	0	0	0
2250219|F|0-39:C>A-39:C>A	2250219	TGCAGACCCAATTGCGATGTCAATACGCAAGTCTAAAGGCAGTTTTTGTTTACTGCCATGGACAATGCT	1DL_TGACv1_scaffold_062176_length:72446	1549	283563625	1A|071.715627220|2250219|2250219	39:C>A	0.933775	0	0	1	0	2	2	0	2	0	0	2	1	0	0	2	-	2	0	2	2	0	2	2	0	2	0	1	2	2	2	1	2	2	2	2	2	2	0	0	0	2
993181|F|0-5:A>G-5:A>G	993181	TGCAGACCCAGGCGGATGAGATGGTTCAGACCCTACAAATCGGTGTGCACCTCGCCAAGTCGCCGCCGA	5BL_TGACv1_scaffold_404492_length:195654	142471	537946320		5:A>G	1	2	2	2	0	2	0	2	0	2	0	2	0	0	0	0	2	0	0	2	2	2	2	2	2	0	2	0	2	2	0	2	2	0	0	0	0	2	2	2	2	0
1068228|F|0-10:T>C-10:T>C	1068228	TGCAGACCCATGGTCTCCCTTTAAAAAGCTGTACACCAATAAGAGTTTACATGTTACAGCGTATCAGAC	6DL_TGACv1_scaffold_526450_length:163004	118096	470544254	6D|101.281675200|1068228|1068228	10:T>C	0.953642	0	-	0	0	0	0	0	-	0	0	0	0	0	0	0	0	0	0	0	0	0	0	0	0	0	-	0	0	0	0	0	0	-	0	0	0	0	0	0	0	0
2275746|F|0-20:A>C-20:A>C	2275746	TGCAGACCCATTCATTTCGAAGGGATGAGAGAACATGGTGTGATGGTGTCGGCGTCTGGATGGTTATAG	5AL_TGACv1_scaffold_375730_length:71749	22309	490813281	7A|028.728655350|2275746|2275746	20:A>C	0.993377	0	0	0	0	0	0	0	0	0	0	0	0	0	0	0	0	0	0	0	0	0	0	0	0	0	0	0	0	0	0	0	0	0	0	0	0	0	0	0	0	0
1148814|F|0-55:G>C-55:G>C	1148814	TGCAGACCCCACGCCTGCGTTCTCTGCGGTACAAGGGCGGCCTCCCTCGGGACACGTGGTTAATCTACG	2BS_TGACv1_scaffold_147323_length:72512	11016	50741284	2B|034.494963280|1148814|1148814	55:G>C	0.953642	1	0	0	1	0	0	1	0	1	1	0	0	0	0	1	0	1	1	1	1	0	2	0	0	0	0	0	1	0	0	1	0	1	1	1	0	0	1	1	0	1
1095374|F|0-60:T>C-60:T>C	1095374	TGCAGACCCCATCTAATATATAAGAGGCAGGTCAGCCGACCAATCTAATATGATAATACTTAAGTTGCA	7DL_TGACv1_scaffold_603046_length:108369	21822	633406830	7D|189.074350700|1095374|1095374	60:T>C	0.92053	-	0	0	0	0	0	0	0	0	0	0	0	0	0	0	0	0	0	0	0	0	0	-	0	0	0	0	0	0	0	-	0	0	0	0	0	0	-	-	0	0
3064627|F|0-19:G>T-19:G>T	3064627	TGCAGACCCCGAGCTCGCCGCTGCTCGCCGCCCTCACACAACCTACTCGCGCTCGAAAAAATTCGATCT	4AL_TGACv1_scaffold_288563_length:152186	60955	625073727	2A|058.928468240|3064627|3064627	19:G>T	0.887417	0	0	-	0	0	0	0	0	-	0	-	-	0	0	0	0	0	0	-	0	0	0	0	0	0	0	0	0	0	0	0	-	0	-	-	0	0	0	-	0	0
1075823|F|0-37:C>A-37:C>A	1075823	TGCAGACCCCGAGTCTTTGTAGTCCTCCCTTCATCATCAAAAAAAGAGTCTCTGTAGTCCCACACCACT	2AL_TGACv1_scaffold_099609_length:7027	1683	662318162	2A|075.765646420|1075823|1075823	37:C>A	0.940397	0	0	0	-	0	0	0	0	0	0	-	-	0	0	0	-	0	0	0	0	0	0	-	0	0	0	0	0	0	0	0	0	0	0	0	0	0	0	0	0	0
1089676|F|0-46:T>C-46:T>C	1089676	TGCAGACCCGCAGGGAAAACAGTCTGGGCCATTGGATTGAAGATAGTAGATAGAACAGATGGGACCGAG	1AL_TGACv1_scaffold_001565_length:69713	36767	584083600	1A|244.103103000|1089676|1089676	46:T>C	0.980132	0	0	0	0	0	0	0	0	0	0	0	0	0	0	0	0	0	0	0	0	0	0	0	0	0	0	0	0	0	0	0	0	0	0	0	0	0	0	0	0	0
1123767|F|0-22:C>T-22:C>T	1123767	TGCAGACCCGCCAGGTTCGTTACTTTGATGCTCCCACGTTGGACTACACACCGCCGCATCTCCTTGGCC	2AL_TGACv1_scaffold_093085_length:196011	51351	679965155	2B|080.594383840|1123767|1123767	22:C>T	1	1	1	1	1	1	1	1	1	1	1	1	1	1	1	1	1	1	1	1	1	1	1	1	1	1	1	1	1	1	1	1	1	1	1	1	1	1	1	1	1	1
1090041|F|0-18:T>G-18:T>G	1090041	TGCAGACCCGCTCGTGCCTCTACGCGAGGGGGTTCACAGAGTGCACAGATGTCTTTGTGCCGAGATCGG	2AL_TGACv1_scaffold_093197_length:173561	118269	750192670	2A|115.426957300|1090041|1090041	18:T>G	0.635762	0	-	0	0	0	0	0	0	-	0	0	-	-	-	0	0	0	-	-	-	0	0	0	0	-	-	-	0	0	0	-	-	0	0	-	0	-	0	0	1	0
2255863|F|0-44:G>T-44:G>T	2255863	TGCAGACCCGTCTCCGTTCTCCTCCGACTCTGACTCGAACTCAGGGGGAAACCTGCATGCTCGCAGCGA	5BL_TGACv1_scaffold_410857_length:6004	4700	609899764	5B|101.371499000|2255863|2255863	44:G>T	1	0	0	0	0	0	0	0	0	0	0	0	0	0	0	0	0	0	0	0	0	0	0	0	0	0	0	0	0	0	0	0	0	0	0	0	0	0	0	0	0	0
991908|F|0-56:T>A-56:T>A	991908	TGCAGACCCGTGCGGAATCGTCCCAGCGCACGCACGCGCCTCTTGCCTGTCGGTCGTTTCGGTTGCGGA	1AS_TGACv1_scaffold_019083_length:189336	16660	27257588	1A|037.953390060|991908|991908	56:T>A	0.933775	1	1	0	1	0	1	1	0	1	0	0	-	1	0	0	0	0	1	0	0	0	0	0	1	-	0	0	-	1	0	0	0	0	0	1	0	1	1	-	0	0
1069232|F|0-32:T>G-32:T>G	1069232	TGCAGACCCTCAAACTGCGTGGCTGCCTAAATTGTTTGCCAGAATGGATCAAGGGGCTTGAGAATCTCG	U_TGACv1_scaffold_640933_length:245493	52558	713488983	6B|079.586479380|1069232|1069232	32:T>G	0.854305	0	0	0	0	0	0	0	0	0	0	0	0	0	0	0	0	0	-	0	0	0	0	0	0	0	0	0	-	-	0	0	0	0	0	0	0	0	0	-	0	0
1107348|F|0-47:C>A-47:C>A	1107348	TGCAGACCCTGCCTACAATGTGCGACGTGCACGTGATGCCATGTTGCCTCGTGGGCACCAGCACCACCA	U_TGACv1_scaffold_641583_length:144421	54952	5156091	1B|050.079355500|1107348|1107348	47:C>A	0.900662	1	1	1	-	1	1	1	1	1	1	1	1	1	1	1	1	-	-	1	-	1	1	1	1	1	1	1	1	1	1	1	1	1	1	1	1	-	1	1	1	1
2254520|F|0-66:G>T-66:G>T	2254520	TGCAGACCCTGTAGGTCCGTCAGGGACACTCTCTTTGTGATTCAAGTTGCCTTTCAGACGACCATCGAT	3AL_TGACv1_scaffold_197190_length:30356	14335	710581279	3A|116.681956500|2254520|2254520	66:G>T	0.960265	0	0	0	0	0	0	0	0	0	0	0	0	0	0	0	0	0	0	0	0	0	0	0	0	0	0	0	0	0	0	0	0	0	0	0	0	0	0	0	0	0
1203942|F|0-37:T>A-37:T>A	1203942	TGCAGACCCTGTTAATAGTAATATCGCGTCACGGAGCTTTAGCGAGTTCGTGTGGAGAACGGGAGTAGC	7AL_TGACv1_scaffold_556008_length:325759	279330	735039563	7A|154.846770200|1203942|1203942	37:T>A	0.682119	-	1	2	0	0	1	1	2	-	0	-	2	2	0	0	0	0	1	-	-	0	-	0	0	2	1	-	2	0	-	2	-	0	-	0	1	0	2	1	-	-
1145334|F|0-40:A>G-40:A>G	1145334	TGCAGACCCTGTTAATAGTATATCGCGTCACAGAGCTTTGACAAGTTCAGATCGGATCGGAGTCAGGAA		0	0	7B|141.982142900|1145334|1145334	40:A>G	0.437086	-	0	-	-	0	0	0	0	0	0	-	0	-	0	-	0	-	-	-	-	0	-	0	0	-	0	-	0	0	-	-	-	-	-	-	-	-	0	0	-	0
1199031|F|0-10:C>T-10:C>T	1199031	TGCAGACCCTCAAGATGCACCTCCAAGGTATGATTCACAACTTCTGCATCAAGGCTCTCAAGCTGCTTC	4AL_TGACv1_scaffold_288136_length:528208	206601	654058604	4A|096.082244080|1199031|1199031	10:C>T	0.993377	1	1	1	1	1	1	1	1	1	1	1	1	1	1	1	1	1	1	1	1	1	1	1	1	1	1	1	1	1	1	1	1	1	1	-	1	1	1	1	1	1
995354|F|0-55:G>A-55:G>A	995354	TGCAGACCCTTGTACTCTGTCTGTGTTCACCCAAACACAACGGGGCATACCCTGGGACTCGCACGAGCG	3B_TGACv1_scaffold_220651_length:393086	150551	323303590	3B|017.539210780|995354|995354	55:G>A	0.927152	1	1	1	1	1	1	1	1	1	1	1	1	1	1	1	1	1	1	1	-	-	1	1	1	1	1	1	1	1	1	1	1	-	1	1	-	1	1	1	1	1
1099921|F|0-30:T>G-30:T>G	1099921	TGCAGACCGAACCGACTACATCAACCATTGTCGTGACTCCGACATCGCTTACCCACATCATCGTTACCA	7BS_TGACv1_scaffold_592446_length:125858	37745	48341148	7B|022.375774250|1099921|1099921	30:T>G	0.993377	1	0	1	0	0	0	1	1	0	1	0	1	1	1	0	0	0	0	0	1	0	0	0	1	0	0	1	0	1	0	1	1	1	0	1	0	1	1	0	0	0
988173|F|0-45:A>G-45:A>G	988173	TGCAGACCGAATAAGGCCTTTCCTAACTAGTTGTGCGCGTAACCTAAATCTCGCTCGCACAAACTGCTA	5AL_TGACv1_scaffold_376554_length:52647	36088	485469964	5A|050.276261960|988173|988173	45:A>G	0.986755	0	0	0	0	0	0	0	0	0	0	0	0	0	0	0	0	0	0	0	0	0	0	0	0	0	0	0	0	0	0	0	0	0	0	0	0	0	0	0	0	0
4910898|F|0-66:C>A-66:C>A	4910898	TGCAGACCGACAGTGATGTCGCTGGTTCTCTGGGTTGTTGCGTGTGCGCTTGAAACTGGGGGTGGACTG	1BL_TGACv1_scaffold_033059_length:46913	27264	661513160		66:C>A	0.94702	0	0	1	1	1	0	1	1	0	1	1	1	0	0	0	-	0	2	1	1	-	2	1	1	0	0	1	0	1	0	0	1	0	1	0	1	0	-	0	1	1
1061576|F|0-38:T>A-38:T>A	1061576	TGCAGACCGAGATGATTTTTCTCATCATGTGTGAGGTGTCCAGCCAACCATTGGTGGATGGGGAACGTT	7BL_TGACv1_scaffold_577416_length:143184	20342	628773372	5B|055.109937760|1061576|1061576	38:T>A	0.980132	0	1	1	0	1	1	1	0	1	0	1	-	0	0	1	1	0	0	0	1	1	0	1	1	1	0	1	1	0	1	1	1	1	0	0	1	0	0	1	1	0
1092463|F|0-61:C>G-61:C>G	1092463	TGCAGACCGAGCCAGAGCGCAGAAGCCGCCGCGACTCCACGCCGAATGCCCGCGTCGCCGCCCACCACC	3DL_TGACv1_scaffold_251044_length:52597	34866	604129416	3D|143.449942900|1092463|1092463	61:C>G	0.940397	0	0	0	0	0	0	0	0	0	-	0	0	0	0	0	0	0	0	0	0	0	0	0	0	0	0	0	0	0	0	0	0	0	0	0	0	0	0	0	0	0
1713614|F|0-67:T>G-67:T>G	100001329	TGCAGACCGAGCCAGCTATTTTGTCGCGAAGGGAAAGCAGCATTTCGAGAGAGTAAGCGCCGCAAGATG	7AS_TGACv1_scaffold_570108_length:78960	23590	46522324	7A|032.922680890|4405371|4405371	67:T>G	0.97351	0	0	0	0	0	0	0	0	0	0	0	0	0	0	0	0	0	0	0	0	0	0	0	0	0	-	0	0	0	0	0	0	0	0	0	0	0	0	0	0	0
2249179|F|0-42:T>G-42:T>G	2249179	TGCAGACCGATCTAGCGGAGCACCCATCGGTCGGGATCGCGATCCATCCATCAAACCTGCTCGACCCGA	1DS_TGACv1_scaffold_080167_length:169803	64773	2444404	1D|016.401486610|2249179|2249179	42:T>G	0.97351	1	1	1	1	1	1	1	1	1	1	1	1	1	1	1	1	1	1	1	1	1	1	1	1	1	1	1	1	1	1	1	1	1	1	1	1	1	1	1	1	1
1090686|F|0-37:A>C-37:A>C	1090686	TGCAGACCGATCTTCTTCTACTTGGCTGGCCGAGAGGACCGCACGTCACGTACAGCGTACCGAGATCGG	3AL_TGACv1_scaffold_194441_length:109486	60390	711688085	3A|117.343605600|1090686|1090686	37:A>C	1	0	0	1	0	1	1	0	1	1	1	1	1	2	0	0	0	1	0	0	1	0	1	1	0	1	1	0	1	1	1	1	0	1	0	0	1	1	0	0	1	0
1087326|F|0-51:G>T-51:G>T	1087326	TGCAGACCGTCACAAGACCACATTTGATGATAAAATACGTCCAGCCCATACGGTCCAGACGATTATGGA	1AL_TGACv1_scaffold_000094_length:239676	93480	266198823	1A|075.471401690|1087326|1087326	51:G>T	0.927152	1	1	1	1	1	1	1	1	1	1	1	1	1	1	1	1	1	1	1	1	-	1	1	1	1	-	1	-	1	1	1	1	1	1	1	-	1	1	1	1	1
984463|F|0-30:A>T-30:A>T	984463	TGCAGACCGTCCGCGGCGGCCGCTCTCCCCAGTCTAGCTCCCTGCTAGCACTAGCGTACCATGCTGGAA	5AL_TGACv1_scaffold_374312_length:161827	29265	510445190	5A|057.824304150|984463|984463	30:A>T	0.97351	0	0	0	0	0	0	0	0	0	0	0	0	0	0	0	0	0	0	0	0	0	0	0	0	0	0	0	0	0	0	0	0	0	0	0	0	0	0	0	0	0
2299320|F|0-22:G>A-22:G>A	2299320	TGCAGACCGTCGGCGGCGGCGGGCTGGTCGACGTCGGCCTCCATGCAGAACCATCGGCCTAGCTTTGGG	2BS_TGACv1_scaffold_146197_length:173411	81032	24887527	2B|021.759993780|2299320|2299320	22:G>A	0.960265	0	0	1	0	0	0	0	2	0	1	0	0	0	0	1	0	0	1	1	1	0	1	2	0	0	-	1	1	0	1	1	0	1	1	1	0	0	0	1	0	1
1094174|F|0-11:G>C-11:G>C	1094174	TGCAGACCTACGCAACACGCTCGTGCGCTGCACGCGTGTGCGTCCCGATATTCTAGAGAGCCGAGATCG	3B_TGACv1_scaffold_227828_length:24505	5681	760963408	3B|097.209640820|1094174|1094174	11:G>C	1	0	0	1	0	1	0	0	0	0	1	1	0	1	0	0	0	1	0	1	0	0	2	1	1	0	0	1	1	1	1	0	0	1	0	0	0	0	0	1	0	1
1042687|F|0-24:C>T-24:C>T	1042687	TGCAGACCTCATGTTCAAGAAATTCAACGCCCACTGGCATCAAGCAGTGCATGCGATTCCTGAACCGAG	U_TGACv1_scaffold_641145_length:202494	174967	757470591		24:C>T	0.94702	0	0	0	0	0	0	0	0	0	0	0	0	0	0	0	0	0	0	0	0	0	0	0	0	0	-	0	0	0	0	0	0	0	-	0	0	0	0	0	0	0
984461|F|0-10:G>T-10:G>T	984461	TGCAGACCTCGCTCGGATACAGAACGAAGGGAGGAAGAAGGAAGGAGGGAGCACCAGGTGGACTCAGAT		0	0	7B|126.008089900|984461|984461	10:G>T	0.880795	1	0	1	1	0	0	0	0	0	0	1	0	1	0	1	0	1	1	1	1	0	1	0	0	1	0	1	0	0	1	1	1	1	1	1	1	1	1	-	1	0
2282641|F|0-48:G>C-48:G>C	2282641	TGCAGACCTCGCTGCTGCCCAATCTCCTAGCAGCACCCGCTCGACACAGCCCACCCAGTCTCGCGTTAG	1BL_TGACv1_scaffold_032489_length:62070	50299	593050693	1B|162.521596800|2282641|2282641	48:G>C	0.556291	0	0	-	-	-	0	0	-	-	-	0	0	0	0	-	-	0	-	0	-	0	0	0	0	-	0	-	-	0	0	0	0	0	-	-	-	0	0	-	0	0
1232836|F|0-20:G>A-20:G>A	1232836	TGCAGACCTCGGGATACCGTGAAGAAAATTTACACACAGCGTGTAAATGAAATTTGCGGGGAGCTACAT	2AS_TGACv1_scaffold_112336_length:170817	57970	5927329	2A|006.500042051|1232836|1232836	20:G>A	0.953642	1	1	1	1	0	1	0	0	1	0	1	0	0	0	1	1	0	1	0	1	1	1	0	1	1	-	0	1	0	1	1	-	1	1	1	1	0	0	1	0	1
2257470|F|0-37:A>G-37:A>G	2257470	TGCAGACCTCTTCGACTCTCTAAAAAGAGAAAAAACTAACGAGCGAACGGAGATTCGATCCGAGATCGG	3B_TGACv1_scaffold_222531_length:119387	2393	146318408	3B|049.226305720|2257470|2257470	37:A>G	0.688742	-	-	-	0	0	0	0	-	-	0	0	0	0	0	0	0	0	0	-	0	0	0	0	0	0	-	-	0	0	0	0	0	0	0	-	0	-	-	-	0	0
2278118|F|0-57:T>C-57:T>C	2278118	TGCAGACCTGCATCGCATGCTACCTCGAGCTGAACGGATGGCTGCGGGCCGAGACGCTAGTGACACAAA	1AL_TGACv1_scaffold_001068_length:90093	25715	543254150	1A|173.414266800|2278118|2278118	57:T>C	0.97351	1	1	1	-	1	1	1	1	1	1	1	1	1	1	1	1	1	1	1	1	1	1	1	1	1	1	1	1	1	1	1	1	1	1	1	1	1	1	1	1	1
1079716|F|0-35:T>C-35:T>C	1079716	TGCAGACCTGCCTTCACCACAAGATGCCACCACCGTGATGCACTTCACCCCCGCAAGTTCAAGCACCAA	5AL_TGACv1_scaffold_374073_length:222192	181670	472767669	5A|048.884515620|1079716|1079716	35:T>C	0.483444	-	1	1	1	-	1	1	1	1	-	-	1	-	1	-	1	1	1	1	-	-	-	1	1	1	1	1	-	1	1	-	1	-	1	1	1	-	-	-	-	-
5323832|F|0-27:C>T-27:C>T	5323832	TGCAGACCTGTAGTATGTCCATGTGTTCCCGTCGTTCGAAATCTAGCTACCCTTGGACTGAACCGATCC	1AS_TGACv1_scaffold_020071_length:57510	20948	20745133		27:C>T	0.854305	1	1	1	1	1	1	1	1	1	1	1	1	-	1	1	1	1	1	1	1	1	1	1	1	1	1	1	1	1	1	1	1	1	1	1	1	1	1	1	1	1
1058146|F|0-34:C>T-34:C>T	1058146	TGCAGACCTTCCTTTACTTTGGGATCAGTGCATGCGTATGCTTATTGGTTTCCAACTTCACATTGGCGG	2BL_TGACv1_scaffold_129594_length:215643	29984	569136272		34:C>T	0.993377	0	0	0	0	0	0	0	0	0	0	0	0	0	0	0	0	0	0	0	0	0	0	0	0	0	0	0	0	0	0	-	0	0	0	0	0	0	0	0	0	0
1125655|F|0-19:A>G-19:A>G	1125655	TGCAGACCTTCGCCTGCCTACCTGCCGCCTCCTTGCTACTTCCTCCTCAGGTTTCGTCCCGCCTGCCCT	2BL_TGACv1_scaffold_129472_length:259638	230576	436242727	2B|075.538800890|1125655|1125655	19:A>G	0.986755	0	0	0	0	0	0	2	0	0	0	0	0	0	0	0	0	0	0	0	0	-	0	0	0	0	0	0	0	0	0	0	0	0	0	0	0	0	0	0	0	0
2252204|F|0-64:G>A-64:G>A	2252204	TGCAGACCTTCTTCGACATGGTGGACAAGGACGCCGACGGCAGGATCACCGAGGCGGAGGTCGGGCAGA	5BL_TGACv1_scaffold_404354_length:229115	131407	402951644		64:G>A	1	0	0	0	0	0	0	0	0	0	0	0	0	0	0	0	0	0	0	0	0	0	0	0	0	0	0	0	0	0	0	0	0	0	0	0	0	0	0	0	0	0
1091602|F|0-66:C>G-66:C>G	1091602	TGCAGACCTTTCTTGTTACGGGAGATAAGCATGAATCCTAGTCTTAGTTTTAACCTGGGGATCAACCTG	3AS_TGACv1_scaffold_210816_length:141763	27219	24220038	3A|022.077324950|1091602|1091602	66:C>G	0.86755	0	-	0	0	0	0	0	0	-	-	0	0	-	0	-	-	0	0	0	0	0	0	0	0	0	-	0	0	0	0	0	-	0	0	0	0	0	0	-	0	0
1043620|F|0-41:C>A-41:C>A	1043620	TGCAGACCTTTGACTTTTTGGTGAAGCGAACAAGTGAAGGACTATCCTTCCTTTCATACCTAAAATGAC	3AL_TGACv1_scaffold_196306_length:45210	44042	695160174	3A|082.028313990|1043620|1043620	41:C>A	0.980132	0	0	0	0	0	0	0	0	0	0	0	0	0	0	0	0	0	0	0	0	0	0	0	0	0	0	0	0	0	0	0	0	0	0	0	0	0	-	0	0	0
1012989|F|0-62:C>A-62:C>A	1012989	TGCAGACCTTTTGGATGCTGGGGCGGCGGCGATGACCGCGTCAAAGGCCTTCTTGATGGATGCATCCAT	5DL_TGACv1_scaffold_434111_length:75962	24846	549806518		62:C>A	0.913907	2	1	2	2	2	2	2	1	1	1	2	1	1	2	2	1	2	1	1	-	1	1	1	1	1	1	1	1	1	1	1	2	2	2	1	2	2	2	2	1	1
1089414|F|0-36:G>A-36:G>A	1089414	TGCAGACGAAACAAAACGTCTGTTAAACTTCTTTTCGTCTGCATATGTGGCCAATGCATGTTCATGTTC	4AS_TGACv1_scaffold_306651_length:130533	78215	113608821	4A|022.868860240|1089414|1089414	36:G>A	0.993377	1	1	1	0	0	0	0	0	1	0	0	1	1	1	0	0	1	1	1	1	0	0	1	1	1	1	1	2	0	1	1	1	0	0	1	1	1	0	0	1	0
1703104|F|0-27:T>C-27:T>C	1703104	TGCAGACGAAGAACAGAGCAGGTAAAATAAAATCTCTTCAACTCGAGCACTACCGCCACAGTTTCTAGT	5AL_TGACv1_scaffold_374406_length:147645	112943	436890364	5A|042.459550210|1703104|1703104	27:T>C	0.986755	0	0	0	0	0	0	0	0	0	0	0	0	0	0	0	0	0	0	0	0	0	0	0	0	0	0	0	0	0	0	0	0	0	0	0	0	0	0	0	0	0
979526|F|0-19:A>G-19:A>G	979526	TGCAGACGAAGAGTAGAGGACGAGTACATGGCATCCACACCGAGGCAAACAAGAGGTAGAAGATCTCTG	4AS_TGACv1_scaffold_307343_length:73352	51268	110874848		19:A>G	0.596026	-	-	1	0	0	0	1	0	-	0	0	-	-	-	0	0	-	-	-	-	0	0	-	-	-	-	-	0	0	-	1	-	0	0	-	-	-	0	0	-	0
4412032|F|0-42:C>A-42:C>A	4412032	TGCAGACGACAGAATTGCAGTCAGACTCAGATCATGGCGGCCCCGACGATGCGCCAAGGGCAAACATGT	2AL_TGACv1_scaffold_093534_length:130796	111895	775980829		42:C>A	0.933775	0	0	0	0	0	0	0	0	0	0	0	0	0	0	0	0	0	0	0	0	0	0	0	0	0	0	0	0	0	0	0	0	0	0	-	0	0	0	-	0	0
4991226|F|0-26:C>T-26:C>T	4991226	TGCAGACGACCTGAGGGGATAAGAATCGAGCGGCTCGGAAGGGGCTAATCCGACGGCTGGGGCGCCACC	7AS_TGACv1_scaffold_569126_length:220429	127455	2720093	7A|006.830854443|4991226|4991226	26:C>T	0.953642	0	0	0	0	0	0	0	0	0	0	0	0	0	0	0	0	0	0	0	-	0	0	0	0	0	0	0	0	0	0	0	0	0	0	0	0	0	0	0	0	0
2281843|F|0-22:A>G-22:A>G	2281843	TGCAGACGACGAACGGCGCGCCACCCTTCGTCGGCCGGCAGAAGCTATCTGCCCTCTTGCTGAAGTACT	1AL_TGACv1_scaffold_002368_length:48480	11147	580421541	1A|238.727178900|2281843|2281843	22:A>G	0.827815	-	0	-	0	0	0	0	0	0	0	0	-	0	0	0	0	0	0	0	-	-	0	0	0	0	0	0	0	0	-	-	-	0	0	0	-	0	0	-	0	0
1130340|F|0-42:C>A-42:C>A	1130340	TGCAGACGACGGAGCACACCGGCGACATCAACTGGCATGTCACCGTGATGAGGCAGGACGCTATCAACT	1AL_TGACv1_scaffold_006271_length:6090	2351	590142632	1A|255.602782400|1130340|1130340	42:C>A	0.788079	0	1	2	1	1	1	1	1	1	0	0	-	1	1	-	1	1	0	1	1	1	0	-	1	0	1	1	-	-	-	-	-	-	0	0	0	1	0	0	2	0
986475|F|0-5:A>G-5:A>G	986475	TGCAGACGACGTGTACATGTCCATCTCGTTTCGTTTCAATTGTTCTCGTGCTGCCAAGCAAGGACAAAG	U_TGACv1_scaffold_641625_length:141893	99900	74203726	2B|049.586762350|986475|986475	5:A>G	0.966887	0	0	0	0	0	0	0	0	0	0	0	0	0	0	0	0	0	0	0	0	0	0	0	0	0	-	0	0	0	0	0	0	0	0	0	0	0	0	0	0	0
1103938|F|0-27:C>T-27:C>T	1103938	TGCAGACGAGAAAAATACGCACCCATGCTGTTCCTCCTCCAGCGCGGGTCCTCGCCCTCCTCCGCCGCG	5DL_TGACv1_scaffold_434605_length:61075	9643	323560365	5D|028.470273920|1103938|1103938	27:C>T	0.960265	0	0	0	0	0	0	0	0	0	0	0	0	0	0	0	-	0	0	0	0	0	0	0	0	0	0	0	0	0	0	0	0	0	0	2	0	0	0	-	0	0
1093023|F|0-17:C>T-17:C>T	1093023	TGCAGACGAGAAGAGGGCCGCCGAGCAGGACGAGGCGGCTGCGTCGTCGCTGGGACGCATGGAAGGAAG	7DL_TGACv1_scaffold_603005_length:112802	18866	563102308	7D|133.074559100|1093023|1093023	17:C>T	0.993377	0	0	0	0	0	0	0	0	0	0	0	0	0	0	0	0	0	0	0	0	0	0	0	0	0	0	0	0	0	0	0	0	0	0	0	0	0	0	0	0	0
1110688|F|0-43:G>A-43:G>A	1110688	TGCAGACGAGCATGTGGAGCACATAGTTGAAGGTCTTGGTGGAGGGCCAGCAGCCGTACTCGGGCATCG	2BL_TGACv1_scaffold_130261_length:122716	108262	679904091	2B|080.309937670|1110688|1110688	43:G>A	0.900662	0	0	0	0	0	0	0	0	0	0	0	-	0	0	0	0	0	0	-	0	0	0	0	0	0	0	0	0	0	0	-	0	0	0	0	0	-	0	0	0	0
1669157|F|0-7:A>G-7:A>G	1669157	TGCAGACAAGCCGAACCCCGTGCGTAGAGGCAGTCATCCCTTCGTGTTGTTGTTGGCCTTTGTGCTGCC	1BS_TGACv1_scaffold_049747_length:134498	77513	186525506	1B|072.229985710|1669157|1669157	7:A>G	1	1	1	1	1	1	1	1	1	1	1	1	1	1	1	1	1	1	1	1	1	1	1	1	1	1	1	1	1	1	1	1	1	1	1	1	1	1	1	1	1	1
2285491|F|0-12:G>A-12:G>A	2285491	TGCAGACGAGCTGCCTCGACCCGCCACGGCCTCATGCTGTCGGGCAACGGTGACCCGCCGTCGGGCGAT	6BS_TGACv1_scaffold_514849_length:56436	44414	127470618	6B|025.594047110|2285491|2285491	12:G>A	0.94702	1	1	1	1	1	1	1	1	1	1	1	1	1	1	1	1	1	1	1	1	1	1	1	1	1	1	1	1	1	1	1	1	1	1	1	1	1	1	1	1	1
4005032|F|0-41:A>G-41:A>G	4005032	TGCAGACGAGGCAGAGCAGCAGCAACCATGGCACGACTGCCATTGTCCTCGGCGTTGGTTGCTCCATCG	5DL_TGACv1_scaffold_433515_length:107555	28648	552916735	5B|140.319835300|4005032|4005032	41:A>G	0.986755	1	1	1	1	1	1	1	1	1	1	1	1	1	1	1	1	1	1	1	1	1	-	1	1	1	1	1	1	1	1	1	1	1	1	1	1	1	1	1	1	1
1203085|F|0-67:T>G-67:T>G	1203085	TGCAGACGAGGCCACCTCAAATCCGTTTCTACCACCTGAAAGATCTAGGTACCATACTATTGCTACATC	3AL_TGACv1_scaffold_195296_length:69590	43145	697248901		67:T>G	0.986755	0	0	0	0	0	0	0	0	0	0	0	0	0	0	0	0	0	0	0	0	0	0	0	0	0	0	0	0	0	0	0	0	0	0	0	0	0	0	0	0	0
1113051|F|0-28:G>T-28:G>T	1113051	TGCAGACGATCTGGAGCCGCGCGTCCTCGCAGCCATCGCTGAAGGTCGGTGCACACGTGGAGCCCGCGC	1AL_TGACv1_scaffold_001015_length:92962	73771	526758187	5A|042.706880430|1113051|1113051	28:G>T	1	0	0	0	0	0	0	0	0	0	0	0	0	0	0	0	0	0	0	0	0	0	0	0	0	0	0	0	0	0	0	0	0	0	0	0	0	0	0	0	0	0
1211758|F|0-25:G>A-25:G>A	1211758	TGCAGACGATGAAGCGGTGCGCGCCGCGGACGGACGTGTACGCGTTCGGGATACTGCTGCTGGAGCTGC	2BS_TGACv1_scaffold_147231_length:77209	14779	67991461		25:G>A	0.940397	0	0	-	0	0	0	0	0	0	0	0	0	0	0	0	0	0	0	-	0	0	0	0	0	0	0	0	0	0	0	0	0	0	0	0	0	-	0	0	0	0
1191234|F|0-49:T>G-49:T>G	1191234	TGCAGACGATGGTGGCACTCCTGTACCTTCCACCGCGTCTTCTTTCTCCTCGGACTCGTACGCGTCGCG	7BS_TGACv1_scaffold_591969_length:223842	92454	56924863	7B|023.667443670|1191234|1191234	49:T>G	0.887417	0	0	0	0	0	0	0	0	0	0	0	0	-	-	0	0	0	0	0	0	0	0	0	0	0	0	0	0	0	0	0	0	0	0	0	0	0	0	-	0	0
1181926|F|0-55:T>C-55:T>C	1181926	TGCAGACGATGTACCGTGGCCATGCTCATGCCAAAGAGATCACAACGAGCGATGCTGCGTCCTCAAGCA		0	0	1A|165.768342000|1181926|1181926	55:T>C	0.92053	1	1	-	1	1	1	1	1	1	1	1	1	1	1	-	1	1	1	1	-	1	1	1	1	1	1	1	1	1	1	1	1	-	1	1	1	1	1	1	1	1
2289333|F|0-25:A>C-25:A>C	2289333	TGCAGACGATTATTCCACTCACATGACATGTGCCGACATCAATTTGGTTTTGGCCTATAAGACAAAGGA	6AS_TGACv1_scaffold_485965_length:90006	33351	5646474	6A|012.763063310|2289333|2289333	25:A>C	0.589404	0	0	0	0	0	-	0	0	0	0	-	0	0	0	0	-	-	0	0	0	0	0	0	0	0	0	0	-	0	-	-	-	0	-	-	0	0	-	0	0	-
2252043|F|0-55:G>A-55:G>A	2252043	TGCAGACGATTTCTGATGCTCTTCCATACGATCGAACACCAGGATAATTTGAGCAGAAGGCTTGACCGA	U_TGACv1_scaffold_641063_length:218101	106828	91372553	2B|076.602332990|2252043|2252043	55:G>A	0.980132	0	0	1	1	0	0	1	1	1	0	1	0	1	1	0	0	0	0	1	1	0	0	1	1	0	0	1	0	0	1	0	1	0	1	1	1	0	0	1	0	0
1102838|F|0-21:G>A-21:G>A	1102838	TGCAGACGCACACCTTCCATGGTCTTCTGCGCAGAACTTGTCTCCATTGAGGTGCAAAACCGAAGCGAA	5AL_TGACv1_scaffold_379174_length:17234	9712	598810452		21:G>A	0.960265	0	0	0	0	0	0	0	0	0	0	0	0	0	0	0	-	0	0	0	0	0	0	0	0	0	0	0	0	0	0	0	0	0	-	0	0	-	0	0	0	0
993866|F|0-66:T>C-66:T>C	993866	TGCAGACGCAGCAGCAGCGGATGACGTCCCTGGTGGGCAGCTTCAGCAGGATCTCAAGCACCATCTTCG	6BS_TGACv1_scaffold_513584_length:139623	75679	26195828	6B|016.834235090|993866|993866	66:T>C	0.960265	1	1	1	1	1	1	1	1	1	1	1	-	1	1	1	1	1	1	1	1	1	1	1	1	1	1	1	1	1	1	1	1	1	-	1	1	1	1	1	1	1
4988916|F|0-16:T>G-16:T>G	4988916	TGCAGACGCAGCGCGCTGCAAGGAGCGAGGCCAGCGGCAGGCGGCTGAGCACCATCTCCAGCACGTCGT	5BL_TGACv1_scaffold_404527_length:189850	68531	537784811	5B|063.114314900|4988916|4988916	16:T>G	1	1	0	1	0	0	1	1	0	0	1	1	1	1	0	1	1	1	1	0	1	1	1	0	1	0	0	0	0	1	1	1	1	1	0	0	1	0	1	0	1	1
1091893|F|0-40:T>C-40:T>C	1091893	TGCAGACGCAGTCCGTCGTCGTGCCGCTCGTCGTCTGCTCTGTGGTGCCGTTCGCGCTCCACGTCCCGC	2DS_TGACv1_scaffold_177481_length:123188	30509	83823597		40:T>C	0.97351	0	0	0	0	0	0	0	-	0	0	0	0	0	0	0	0	0	0	0	0	0	0	0	0	0	0	0	0	0	0	0	0	0	0	0	0	0	0	0	0	0
1027448|F|0-30:C>T-30:C>T	1027448	TGCAGACGCATGGTTTTATCCTCATCTCCCCGTCCCCACCACATGAAAGATGGGCAGTAGGTACGGGAT	7AL_TGACv1_scaffold_559674_length:21871	15427	484668744	7A|079.352701510|1027448|1027448	30:C>T	0.92053	1	1	0	0	1	0	0	0	1	0	0	1	1	0	1	0	1	0	1	0	-	0	1	1	1	1	1	-	0	0	0	1	0	0	0	1	1	1	-	0	1
32019353|F|0-21:A>G-21:A>G	32019353	TGCAGACGCCCTCGTGGAGGCAGGAGTCGAAGGGCCCGCAGACGCTGAAGAAGACGGCTACGAAGTCCG	2AL_TGACv1_scaffold_095186_length:58710	6400	753084640	2A|117.587826600|2309277|2309277	21:A>G	0.854305	1	1	-	-	1	1	1	1	1	1	-	-	1	1	1	1	1	1	-	1	1	1	1	1	1	1	1	-	-	1	1	1	-	1	-	1	1	1	1	1	1
1110900|F|0-68:G>A-68:G>A	1110900	TGCAGACGCCGCCTGCCGACCTGCTGCCCCCCTGCCTGAGGGAGATCAACCTGGTGAACTACCAGGGCG	3B_TGACv1_scaffold_223718_length:83590	15064	684638879	3B|082.851228050|1110900|1110900	68:G>A	0.986755	0	0	0	0	0	0	0	0	0	0	0	0	0	0	0	0	0	0	0	0	0	0	0	0	0	0	0	0	0	0	0	0	0	0	0	0	0	0	0	0	0
2255532|F|0-7:C>G-7:C>G	2255532	TGCAGACCCCTCCGCCGCTCGTACGTTTAAAGAAGGAAATATGAGGCGTGTTACAGACGTCGATTTGTT	1BL_TGACv1_scaffold_030886_length:147428	79059	637527763	1B|197.078482400|2255532|2255532	7:C>G	0.97351	1	1	1	1	1	1	1	1	1	1	1	1	1	1	1	1	1	1	1	1	1	1	1	-	1	1	1	1	1	1	1	1	1	1	1	1	1	1	-	1	1
1258981|F|0-40:C>T-40:C>T	1258981	TGCAGACGCGACGTACAGAGCTGGTGACCCCTCGTTTATCCGCCATTTCAACCACCCCTCGTTTGCGCT	6BS_TGACv1_scaffold_514192_length:87958	48920	79045693	6B|023.187063460|1258981|1258981	40:C>T	0.960265	1	1	1	1	1	1	1	1	1	1	1	1	1	1	1	1	1	1	1	-	1	1	1	1	1	1	1	-	1	1	-	-	1	-	1	1	1	1	1	1	1
2251783|F|0-16:G>A-16:G>A	2251783	TGCAGACGCGCACGGAGACGACGCCGCCGATCTGGGCGAAGACGTCGAAGAGCTGCGCGTCCTGCACGC	U_TGACv1_scaffold_641111_length:208830	39605	260488783		16:G>A	1	0	0	0	0	0	0	0	0	0	0	0	0	0	0	0	0	0	0	0	0	0	0	0	0	0	0	0	0	0	0	0	0	0	0	0	0	0	0	0	0	0
2249143|F|0-18:C>G-18:C>G	2249143	TGCAGACGCGCCGCTCAACGACGGTGTCGACGAAGGCGTTGAACCGCTTTAGGGAGGCTCTGAACCGCT	2DS_TGACv1_scaffold_178584_length:53503	7118	36404744		18:C>G	0.97351	0	0	0	0	0	0	0	0	0	0	0	0	0	0	0	0	0	0	0	0	0	0	0	0	0	0	0	0	0	0	0	0	0	0	0	0	0	0	0	0	0
2260452|F|0-8:C>G-8:C>G	2260452	TGCAGACGCGGAACTTCGCATCTTAATAGCAAGCGCAGCAAGGCAAGAGGATCGATCATCTCAAGAAAA	7BL_TGACv1_scaffold_577283_length:159035	49686	535491517	7B|049.943671010|2260452|2260452	8:C>G	0.966887	0	0	0	0	0	0	0	0	0	0	0	0	0	0	0	0	0	0	0	0	0	0	0	0	0	0	0	0	0	0	0	0	0	0	0	0	0	0	0	0	0
2280042|F|0-53:T>C-53:T>C	2280042	TGCAGACGCGGCGCTCCCTCCTCAGCTTCTCCTTGCCTCGAGTCCAATAGCTTTGTGGTCGATGGCGAG	5AS_TGACv1_scaffold_393277_length:84373	9374	49515755		53:T>C	0.97351	2	0	2	0	2	0	0	0	0	2	2	0	2	0	0	0	0	0	2	0	0	2	0	0	-	0	2	2	0	2	0	-	0	2	0	0	2	0	2	0	2
9723020|F|0-8:T>C-8:T>C	9723020	TGCAGACGTGTCGTGGGTGGAGCCCATGGTGTCAGTCGTGACAGCGTCCAGCTGAGAAACCCGAAGCCG	5DL_TGACv1_scaffold_434287_length:69954	44457	441321563	2B|107.009628800|1218896|1218896	8:T>C	0.860927	1	1	1	1	1	1	1	1	1	1	1	1	1	1	1	1	1	1	1	1	1	1	1	1	1	1	1	1	1	1	1	1	1	1	-	1	1	1	-	-	1
988170|F|0-31:T>C-31:T>C	988170	TGCAGACGCTACATGGTGTAAAGCCTGACAATGAAGGAGAATGGAATCAACATAATTGCCCACTGCTTA	2AS_TGACv1_scaffold_114298_length:43302	24206	24214165	2A|009.468718077|988170|988170	31:T>C	0.980132	0	0	0	0	-	0	0	0	0	0	0	0	0	0	0	0	0	0	0	0	0	0	0	0	0	0	0	0	0	0	0	0	0	0	0	0	0	0	0	0	0
1059484|F|0-25:T>A-25:T>A	1059484	TGCAGACGCTATGGGGTGTAAAACCTGCCCTAGAAGGAGAATGGGATCAAGGGAGTTGCCCACTGCACA	5DL_TGACv1_scaffold_433483_length:110228	67917	558729079	5D|147.843803200|1059484|1059484	25:T>A	0.986755	0	0	0	0	0	0	0	0	0	0	0	0	0	0	0	0	0	0	0	0	0	0	0	0	0	0	0	0	0	0	0	0	0	0	0	0	0	0	0	0	0
1056393|F|0-62:C>T-62:C>T	1056393	TGCAGACGCTCTGGGGTGTAAAACCTGCCCAACAAGGAGAATGGGATCAACGGGATTGCCCACTGCACA	5DL_TGACv1_scaffold_433069_length:176292	122844	558857186	5D|157.078770100|1056393|1056393	62:C>T	0.986755	0	0	0	0	0	0	0	0	0	2	0	0	0	0	0	0	0	0	0	0	0	0	0	0	0	0	0	0	0	0	0	0	0	0	0	0	0	0	0	0	0
1001863|F|0-22:T>G-22:T>G	1001863	TGCAGACGCTGGTGCCGCAGCTTCCGACGTGCTGCGGGGGGCATCAGGGAGGGGTGGCGCTCGGCTTCA	5DL_TGACv1_scaffold_433031_length:187268	130654	517355918		22:T>G	0.993377	0	0	0	0	0	0	0	0	0	0	0	0	0	0	0	0	0	0	0	0	0	0	0	0	0	0	0	0	0	0	0	0	0	0	0	0	0	0	0	0	0
1010322|F|0-40:C>A-40:C>A	1010322	TGCAGACGGAAACGGCCAAAGGAGGGCAGGCAGGAGCGCGCGGCGTGGGGCGATGGGGAAGTACATGCG	6BL_TGACv1_scaffold_499572_length:209954	94195	617646013	6B|037.827489790|1010322|1010322	40:C>A	0.980132	0	0	0	0	0	0	0	0	0	0	0	0	0	0	0	-	0	0	0	0	0	0	0	0	0	0	0	0	0	0	-	0	0	0	0	0	0	0	0	0	0
1026131|F|0-29:G>T-29:G>T	1026131	TGCAGACGGACAAGATCACAAGGCAGACGGCGGGCCTCCCCTGGAGTGACAAAAATCCAAGCCTGGCGC	5AL_TGACv1_scaffold_375052_length:98102	32902	322884267	5A|035.987988930|1026131|1026131	29:G>T	0.966887	0	0	0	0	0	0	0	0	0	0	0	0	0	0	2	0	0	0	-	0	0	0	0	0	0	0	0	0	0	0	0	0	0	0	0	0	0	0	0	0	0
1115214|F|0-6:G>C-6:G>C	1115214	TGCAGAGGGACATAAGTAGCATGGCTGTGAGGTGATAGGTGAGGAGGAAGATGATGGACGTGCCGCTGT		0	0		6:G>C	0.490066	1	1	1	1	-	1	1	-	1	-	1	-	-	-	1	1	-	1	-	1	1	1	-	1	1	1	-	1	-	1	1	-	1	1	1	1	-	-	1	-	1
1002990|F|0-12:C>T-12:C>T	1002990	TGCAGACGGAGACGGAGGAGGAGACGGGGGAAGGCGCTGGTGATGGCGGCGAGGGCGGCCGCGCCTGGG	6DS_TGACv1_scaffold_543490_length:49795	25071	63714626	6D|041.739141720|1002990|1002990	12:C>T	0.993377	0	0	0	0	0	0	0	0	0	0	0	0	0	0	0	0	0	0	0	0	0	0	0	0	0	0	0	0	0	0	0	0	0	0	0	0	0	0	0	0	0
1109808|F|0-48:C>G-48:C>G	1109808	TGCAGACGGAGAGACGACCCAGCAGTCAGCAATTCTAGTTGATTGAATCAAAAGAGAGACCGATCTCGT	3AL_TGACv1_scaffold_194194_length:129910	29653	574451541	3A|051.114003050|1109808|1109808	48:C>G	0.953642	0	1	2	1	1	1	0	1	0	1	1	0	1	0	0	0	0	1	1	0	-	2	0	0	0	-	0	0	1	1	1	0	1	1	1	-	1	0	1	0	1
1034888|F|0-42:C>G-42:C>G	1034888	TGCAGACGGAGCACCATGCCGCGGCCATTCGCAACGCCTATGCCGCCATTGACCCCTACTGGCACCTCA	4AL_TGACv1_scaffold_288181_length:299410	84319	708655893		42:C>G	1	0	0	0	0	0	0	0	0	0	0	0	0	0	0	0	0	0	0	0	0	0	0	0	0	0	0	0	0	0	0	0	0	0	0	0	0	0	0	0	0	0
1072311|F|0-15:G>A-15:G>A	1072311	TGCAGACGGAGTCACGTCCCAAGCAGTAGCTACCAAACACAGCGAAATGGGTGAGTACGAACCAATGTT	2AS_TGACv1_scaffold_112148_length:261211	86760	262170502		15:G>A	1	0	0	0	0	0	0	0	0	0	0	0	0	0	0	0	0	0	0	0	0	0	0	0	0	0	0	0	0	0	0	0	0	0	0	0	0	0	0	0	0	0
993862|F|0-19:G>T-19:G>T	993862	TGCAGACGGATGCGGCAGAGAGATGCTATACCAGGGAGGGGAGGATTTGGCGGCGAGCAATGGCGGCCG	3B_TGACv1_scaffold_222178_length:135096	34240	47451050	3B|035.537914980|993862|993862	19:G>T	0.993377	0	0	0	0	0	0	0	0	0	0	0	0	0	0	0	0	0	0	0	0	0	0	0	0	0	0	0	0	0	0	0	0	0	0	0	0	0	0	0	0	0
3956211|F|0-21:T>A-21:T>A	3956211	TGCAGACGGATTTGAAAGCAATTTTACGGGTCAGTGTCGAAGATGTCCTTACCATGTACCAAGTGAGTT	7AL_TGACv1_scaffold_559222_length:28428	4526	609451816		21:T>A	0.536424	-	-	1	1	-	-	1	1	-	1	1	-	1	-	-	1	-	-	1	1	-	1	-	1	-	-	-	-	1	1	1	-	1	1	1	-	-	-	-	1	-
5368051|F|0-11:C>T-11:C>T	5368051	TGCAGACGGCACTGGGAAGGATGCTGGGTTCGAAGCTGGCGCGGCGGGTGCTGGGAGGGGAGGTGGAGG	4AL_TGACv1_scaffold_289771_length:70252	18457	577852674		11:C>T	0.966887	1	1	1	1	1	1	1	1	1	1	1	1	1	1	1	1	1	1	1	1	1	-	1	1	1	1	1	1	1	1	1	1	1	1	1	1	1	1	1	1	1
1043765|F|0-43:C>T-43:C>T	1043765	TGCAGACGGCGCGCAAGTACGCCATCACGCACCTCTACAACAACCAGTCCTTGGACTCCAAGGAGGAGG	6BL_TGACv1_scaffold_499683_length:187084	182152	473515887	6A|028.723624520|1043765|1043765	43:C>T	1	0	2	2	0	2	0	0	0	0	0	2	2	0	0	2	2	2	2	0	0	2	2	2	2	2	2	2	0	2	2	0	0	0	0	2	0	0	0	0	0	2
1232946|F|0-22:C>A-22:C>A	1232946	TGCAGACGGCGCGCAAGTACGCCATCACGCACCTGTACAACCAGTCCTTGTCCAAGGAGGAGGAGGAGG	6DL_TGACv1_scaffold_526608_length:128856	12828	473515887	6B|082.093354700|1232946|1232946	22:C>A	0.668874	-	-	0	0	0	0	0	0	0	-	0	-	0	0	-	-	0	0	0	-	-	0	0	0	0	-	0	0	0	0	0	-	0	-	0	-	-	0	0	0	-
1372810|F|0-12:T>C-12:T>C	1372810	TGCAGACGGCGTTGAAGCGAACGGCGTCGGACGCGGCGTGGAGACGGCAGGAGATGTCGCGGAGCAGGT	7DL_TGACv1_scaffold_603690_length:69534	55305	603339972	7B|095.202048370|1372810|1372810	12:T>C	0.993377	1	1	1	1	1	1	1	1	1	1	1	1	1	1	1	1	1	1	1	1	1	1	1	1	1	1	1	1	1	1	1	1	1	1	1	1	1	1	1	1	1
981169|F|0-53:A>G-53:A>G	981169	TGCAGACGGCTCAAGATCTGTTGCCAGAATGCCAAATTTACCAGGTGGCGATCAAGTCCTTTGACAAGT	3B_TGACv1_scaffold_224123_length:73400	51052	41138847	3B|026.842033450|981169|981169	53:A>G	0.980132	2	0	0	2	2	2	0	2	2	0	2	0	2	2	0	2	0	2	2	0	2	2	2	2	0	0	2	2	2	2	2	2	2	0	2	2	0	0	0	0	0
2282007|F|0-14:G>A-14:G>A	2282007	TGCAGACGGCTGACGGGGAGCCCTTTGAGCGTCGGGTGAGACAGGTCCCTCCTGGGCTGCTGCTGTTCC	5BS_TGACv1_scaffold_423469_length:147508	110653	10444919	5B|008.329439911|2282007|2282007	14:G>A	0.94702	1	1	2	0	1	0	0	0	1	0	0	0	0	0	0	-	1	0	1	1	1	0	-	1	0	1	1	1	0	1	1	0	1	1	0	0	1	0	2	0	0
1161982|F|0-25:C>T-25:C>T	1161982	TGCAGACGGGCAGGAACATGACCTACGACATCCACGACGACGGCGGCGTGCTGACGTTTGGGCCAGCGG	7DS_TGACv1_scaffold_622317_length:82170	64454	7495631	7D|021.058163240|1161982|1161982	25:C>T	0.953642	0	0	0	1	1	1	1	0	1	0	1	0	0	0	1	1	0	0	0	0	1	0	-	0	0	0	1	1	0	1	0	0	1	1	1	1	0	0	0	0	0
2295123|F|0-38:G>A-38:G>A	2295123	TGCAGACGGGCAGGACCATGACCTACGACCTCCAAGACGGTATGCTGACGTTTGACACGTTCGAGACGG		0	0	7A|007.594763107|2295123|2295123	38:G>A	0.788079	2	1	-	0	1	2	0	-	0	1	-	0	1	0	2	-	1	2	0	1	-	2	-	-	1	1	0	1	2	0	1	2	-	-	-	-	2	1	-	2	2
2277846|F|0-19:G>C-19:G>C	2277846	TGCAGACGGTACTGTATGCGAATCACTGTAGCTTGGTGACTGTAGCTCGGATACAGTTCACGAAGATCC	U_TGACv1_scaffold_643633_length:56099	43221	578442973		19:G>C	0.97351	1	1	1	1	1	1	1	1	1	1	1	1	1	1	1	1	1	1	1	1	1	1	1	1	1	-	1	1	1	1	1	1	1	1	1	1	1	1	1	1	1
1215797|F|0-17:G>T-17:G>T	1215797	TGCAGACGGTAGCTGTTGTATGAATGTTTCTGTTTAGTTCCCTGGGACATGATTCCATACGCCGAGATC	1DL_TGACv1_scaffold_062956_length:49229	34731	414719500	1D|079.417276640|1215797|1215797	17:G>T	0.993377	0	0	0	0	2	1	0	1	1	0	1	0	1	0	0	0	0	1	0	1	1	0	1	1	0	0	0	1	2	0	1	1	1	1	0	0	0	0	1	1	1
1127593|F|0-6:G>C-6:G>C	1127593	TGCAGAGGTTATATAGGATCGGGCGTGACTATATCTCACTTACAGAGCACCTATGTCCCGCTTGACAAA	2AS_TGACv1_scaffold_115467_length:21176	6212	8018935	2A|011.566545150|1127593|1127593	6:G>C	0.860927	1	1	1	1	-	1	1	1	1	1	1	1	1	1	1	-	1	1	1	1	1	1	1	1	1	-	-	1	1	1	1	1	1	1	1	1	1	1	-	-	1
2306880|F|0-58:T>G-58:T>G	2306880	TGCAGACGGTGCTACGCGCGCGGCAACCACAGTGGCCGAGATCGACCTACAGCCAATCTGCCACGGTCG	2BL_TGACv1_scaffold_129959_length:153066	110221	620645221	2B|079.715504660|2306880|2306880	58:T>G	0.94702	0	1	0	1	0	1	1	0	0	0	1	0	0	1	1	1	1	0	0	1	1	0	0	1	1	1	1	1	1	1	0	0	2	0	0	1	0	0	0	1	0
1107049|F|0-21:C>G-21:C>G	1107049	TGCAGACGGTGGAAAACCGTACAGGAAAAGTAAAACTGCCCGTGCAGTGTGCCAGTAGGAAAAGCACGC	5BL_TGACv1_scaffold_405745_length:90539	13709	565939161	5B|079.474348180|1107049|1107049	21:C>G	0.933775	1	-	1	1	1	0	0	0	1	0	1	0	0	1	0	-	1	1	1	0	0	0	1	0	1	1	1	0	0	0	0	0	0	1	1	0	1	0	1	1	0
1273204|F|0-63:C>T-63:C>T	1273204	TGCAGACGTACGAGCTGCGGCGGGACCGAATTGATTTCTCTGGCCGCTTGTGGTTACTGTTTTCCGAAT	3B_TGACv1_scaffold_224571_length:65180	27765	724925894	3B|074.261874040|1273204|1273204	63:C>T	0.953642	1	1	1	1	1	1	1	1	1	1	1	1	1	1	1	1	1	1	1	1	1	1	1	1	1	1	-	1	1	1	1	1	-	1	1	1	1	1	1	1	1
1223929|F|0-33:A>G-33:A>G	1223929	TGCAGACGTACGTGGTAGGGCAGGCGTGCCACGACGCACGCTGTCCCACTCCCAGCTGCACCCGAGATC	7AS_TGACv1_scaffold_569613_length:115368	99009	4440796	7A|006.410592979|1223929|1223929	33:A>G	1	0	0	0	0	0	0	0	0	0	0	0	0	0	0	0	0	0	0	0	0	0	0	0	0	0	0	0	0	0	0	0	0	0	0	0	0	0	0	0	0	0
2277799|F|0-66:C>A-66:C>A	2277799	TGCAGACGTAGAGCTCGTTAACGACTACGCCACCGCACCGCAGAGATCGATCGCTCCCGTCACCGCCGA	6BL_TGACv1_scaffold_504912_length:4812	3578	568869850	6B|033.344367330|2277799|2277799	66:C>A	0.980132	1	1	1	1	1	1	1	1	1	1	1	1	1	1	1	1	1	1	1	1	1	1	1	1	1	1	1	1	1	1	1	1	1	-	1	1	1	1	1	1	1
1108680|F|0-16:T>G-16:T>G	1108680	TGCAGACGTAGCAACATCATTTGTTATTATTGCGTTCAGCAAATATTTGCAAAATTTGAGGTGGATCCA	1BL_TGACv1_scaffold_032182_length:71352	44911	643177344	1B|213.788747300|1108680|1108680	16:T>G	0.940397	0	0	1	1	1	0	1	1	0	1	1	1	0	0	0	0	0	2	2	-	0	1	1	0	0	0	1	1	1	0	0	1	1	1	0	1	0	0	0	-	1
1058522|F|0-31:T>C-31:T>C	1058522	TGCAGACGTCCGTTTACAGAATACACATAAATGGGCTCCTGCATGACCACCACGTGGCAGGGACCACGG	5AS_TGACv1_scaffold_394069_length:46046	11414	43859459	5A|037.212048170|1058522|1058522	31:T>C	0.801325	0	0	0	0	0	0	0	-	-	0	-	0	0	0	-	-	0	0	0	-	-	0	0	0	0	0	0	0	0	0	0	-	0	0	0	0	0	0	-	-	0
2303018|F|0-10:G>A-10:G>A	2303018	TGCAGACGTCGAAGTAGAGCAGCGGCCACCTCGTCGCCATTGAGCCACGCAGTTCGCCATGTACTTGGT	1BL_TGACv1_scaffold_030502_length:220515	194042	621997536		10:G>A	0.887417	0	0	0	0	0	0	0	0	0	0	0	0	0	0	0	0	0	0	-	0	0	0	0	0	0	0	-	0	0	0	0	-	0	0	0	0	-	0	0	0	0
4009857|F|0-31:C>A-31:C>A	100001350	TGCAGACGTCGACACATCGTACTGCATCAAGCGAGGATTTGCTTTAACTAATTGTTTTCGCAGCCGAGA	5BL_TGACv1_scaffold_404158_length:366966	80081	559839472	5B|077.710661410|1135260|1135260	31:C>A	1	1	1	1	1	1	1	1	1	1	1	1	1	1	1	1	1	1	1	1	1	1	1	1	1	1	1	1	1	1	1	1	1	1	1	1	1	1	1	1	1	1
1206699|F|0-11:C>T-11:C>T	1206699	TGCAGACGTCGCATCCACTGCCTCCCTAGCCAGATCCACAGCACACGCACGCGGATCCAGCGCCTTCGT	1AL_TGACv1_scaffold_000684_length:114599	36877	232345197		11:C>T	0.986755	0	0	0	0	0	0	0	0	0	0	0	0	0	0	0	0	0	0	0	0	0	0	0	0	0	0	0	0	0	0	0	0	0	0	0	0	0	0	0	0	0
2242728|F|0-15:T>C-15:T>C	2242728	TGCAGACGTCGCCTGTGCTGAAGGTGTCGTCGAACCAGGTTTCGGTGTCGACAGAAGGTCCGAGATCGG	2DS_TGACv1_scaffold_177841_length:88770	8339	110063986	2B|075.126695860|2242728|2242728	15:T>C	0.986755	0	0	0	0	0	0	0	0	0	0	0	0	0	0	0	0	0	0	0	0	0	0	0	0	0	0	0	0	0	0	0	0	0	0	0	0	0	0	0	0	0
2324081|F|0-19:C>T-19:C>T	2324081	TGCAGACGTCGGCCTGCTGCAAGCACGCCACGGCGTACGACCTGGAGGACTGGAACGGCGTGGCCCGCT	4BS_TGACv1_scaffold_328052_length:206301	173668	69378252	4B|032.581934480|2324081|2324081	19:C>T	0.97351	1	1	1	1	0	0	0	0	1	1	0	1	0	0	1	1	1	0	0	1	1	0	0	1	0	1	0	0	0	0	1	1	-	1	-	1	1	0	0	1	0
986087|F|0-53:G>T-53:G>T	986087	TGCAGACGTGATCGCCCTGCTGGTATTGTGGTGGCTAGAGGGATTGGAAAATTGATGGCATTGCACACG	7AL_TGACv1_scaffold_557227_length:81946	74199	733392785	7A|149.562166700|986087|986087	53:G>T	0.390728	-	0	-	-	-	0	0	0	-	-	-	0	0	-	-	-	-	0	-	-	-	0	-	-	0	0	-	0	-	-	0	-	-	-	-	0	-	-	0	-	-
4993585|F|0-45:A>G-45:A>G	4993585	TGCAGACGTTCCGCCAGTTGCTGTAGACTAGAACACAGCTGATCAAATGCCAGTTCGTCGGCAGCCGAG	6BL_TGACv1_scaffold_506592_length:2719	2048	461408955	6B|027.935921550|4993585|4993585	45:A>G	0.953642	1	1	1	1	1	1	1	1	1	1	1	-	1	1	1	1	1	1	1	1	1	1	1	1	1	1	1	1	1	1	1	1	1	1	1	1	1	1	1	1	1
1105759|F|0-27:G>A-27:G>A	1105759	TGCAGACGTTTTGGCTTTTGCTGGTGCGTACAAGAGCGATCATTGGGTGTCACCACAAAAACATGTGTG	2BS_TGACv1_scaffold_147188_length:79279	60839	133822063	2B|064.066443130|1105759|1105759	27:G>A	0.966887	1	1	1	1	1	1	1	1	1	1	1	1	-	1	1	1	1	1	1	1	1	1	1	1	1	1	1	1	1	1	1	1	1	1	1	1	1	1	-	1	1
2253534|F|0-50:A>C-50:A>C	2253534	TGCAGACTAAAAGCGTCTCCGTCGATCCAAAGGCACAATGCAATGCACGTAGACTAGCCTACAAACAAT	2BL_TGACv1_scaffold_129833_length:169639	94308	457674991	2B|075.762381370|2253534|2253534	50:A>C	1	0	0	0	0	0	0	0	0	0	0	0	0	0	0	0	0	0	0	0	0	0	0	0	0	0	0	0	0	0	0	0	0	0	0	0	0	0	0	0	0	0
1045255|F|0-7:C>T-7:C>T	1045255	TGCAGACCAAACCATCATGCTAAATTTAGTATAGAAGTGAACTCAGAAAGATCATGCAGACGAAACCAT	3B_TGACv1_scaffold_222904_length:105786	85093	585688979	3B|139.648252400|1057534|1057534	7:C>T	0.960265	0	1	0	0	0	1	1	0	0	0	0	0	1	1	0	0	1	0	0	0	-	1	1	1	1	1	-	0	1	1	1	0	0	1	0	0	0	0	1	1	1
1105390|F|0-36:T>C-36:T>C	1105390	TGCAGACTAAGGGTGTGTTTGGTTTCTGTCATGAAATGGAACAGTACGGGTCGGTTCCGTCCCAAGGGC		0	0	3A|047.663311520|1105390|1105390	36:T>C	0.966887	0	0	0	0	0	0	0	0	0	0	0	0	0	0	0	0	0	0	0	0	0	0	0	0	0	0	0	0	0	0	0	0	0	0	0	0	0	0	0	0	0
1766266|F|0-54:C>T-54:C>T	1766266	TGCAGACTACACAAGCTCGCTCCAGTAATCCATGGCCTCCGAGCATCGCCTCTACGCACTCAAGGCGTT	7BL_TGACv1_scaffold_580002_length:36035	22479	343969024	7B|114.819893100|1766266|1766266	54:C>T	0.913907	0	0	0	0	0	0	0	0	0	0	0	0	0	0	0	0	0	0	0	-	0	0	0	0	0	0	0	2	0	0	0	0	0	0	0	0	0	0	0	0	0
1128329|F|0-14:C>G-14:C>G	1128329	TGCAGACTACAGCGCCGACCACTAGGAGAAGCAGCAATAGCATGAACCGTGAAGCAGAACGATGACCGA		0	0	1B|045.902344060|1128329|1128329	14:C>G	0.516556	1	1	1	1	1	1	1	-	1	1	-	1	-	-	-	-	1	1	1	1	1	1	-	1	1	1	-	-	1	1	1	-	1	-	-	1	1	1	-	1	-
1243804|F|0-6:C>A-6:C>A	1243804	TGCAGACTACTTTCCCTGTGAAGCCTGATCTCCATGGAAATGGGAAGGAGCTGGCGGCCGGTGGACCGA	5AL_TGACv1_scaffold_375505_length:79574	39843	478018519		6:C>A	0.913907	0	0	0	0	0	0	0	-	0	0	0	0	0	0	0	-	0	0	0	0	0	0	0	0	0	0	0	0	0	0	0	-	0	0	0	0	0	-	0	-	0
2279784|F|0-50:C>T-50:C>T	2279784	TGCAGACTAGAATGCCCCACCAGAGATCGACCCAGCCCAGCGAGTCTCGGCCGATGGTGATCACCTTGT	U_TGACv1_scaffold_641600_length:143065	52688	768567924	2B|091.474719170|2279784|2279784	50:C>T	0.986755	0	0	0	0	0	0	0	0	0	0	0	0	0	0	0	0	0	0	0	0	0	0	0	0	0	0	0	0	0	0	0	0	0	0	0	0	0	0	0	0	0
1084390|F|0-34:C>T-34:C>T	1084390	TGCAGACTAGATAGGGAGGGATTAAGCAGATCAACTGTGTCATGCCAGGAAAAAACTTTTGTAATATAT	6BS_TGACv1_scaffold_515418_length:39060	33293	93572364	6B|021.336623490|1084390|1084390	34:C>T	0.960265	1	1	1	1	1	1	1	1	1	1	1	1	1	1	1	1	1	1	1	1	1	1	1	1	1	1	1	1	1	1	1	1	1	1	1	1	1	1	1	1	1
1862408|F|0-6:C>A-6:C>A	1862408	TGCAGACTAGCAGCGGTGATGTTGACAGCTCCACTTGGCTCGAACGAAACTAGTAGTAGAATAAAGCAT	2DL_TGACv1_scaffold_158722_length:93828	54338	502107089		6:C>A	0.986755	0	0	0	0	0	0	0	0	0	0	0	0	0	0	0	0	0	0	0	0	0	0	0	0	0	0	0	0	0	0	0	0	0	0	0	0	0	0	0	0	0
2280656|F|0-55:C>T-55:C>T	2280656	TGCAGACTAGTGGAATGCCATTTGCCTCGAGGAGCAGCTACACCAGTGGATACCACGACATTGCTGTCA	5AL_TGACv1_scaffold_379686_length:13216	10344	395875177	5A|040.887381990|2280656|2280656	55:C>T	0.748344	-	0	-	0	0	0	0	0	0	0	0	0	0	0	-	0	0	0	-	0	0	0	0	0	0	0	0	-	0	0	0	0	0	0	0	0	-	-	-	0	0
2279027|F|0-66:G>T-66:G>T	2279027	TGCAGACTAGTGTCGACATAGAGCCACACGTGTCGAGACGGCAGGAGGCTGCTCGGGGTAGCGTGGGCG	2BL_TGACv1_scaffold_130939_length:82110	69532	647897009	2B|078.576413080|2279027|2279027	66:G>T	1	0	0	0	0	0	0	0	0	0	0	0	0	0	0	0	0	0	0	0	0	0	0	0	0	0	0	0	0	0	0	0	0	0	0	0	0	0	0	0	0	0
1105147|F|0-53:G>T-53:G>T	1105147	TGCAGACTATTTGTGATTTCTATATATCTTCCAGTTGCTTGGTGTAACCTGAAGAATTCACAAACATTC	7AL_TGACv1_scaffold_556111_length:223288	72756	734919959	7A|156.872203900|1105147|1105147	53:G>T	0.754967	-	2	0	0	2	2	2	2	1	2	-	2	0	2	0	0	0	0	-	-	2	-	0	2	0	0	-	0	2	-	0	-	0	-	0	0	0	2	0	-	1
1138746|F|0-14:T>C-14:T>C	1138746	TGCAGACTATTTTTTGTGCCTGTTCGCCTCGTCCCGGCCATCCTTTTATTACCGCTGATTACCCGAGAT	U_TGACv1_scaffold_641662_length:138908	59468	511543716	7A|080.573426230|1138746|1138746	14:T>C	0.516556	-	-	1	1	-	1	1	1	-	1	1	-	-	1	-	1	-	1	-	1	-	1	-	-	-	-	-	-	1	1	1	-	1	1	1	-	-	-	1	1	-
1094278|F|0-35:A>G-35:A>G	1094278	TGCAGACTCAAACACTGGGTGCGGCTGCGCCCGTAAAGTGGGCAAAAAGGTGAACTTCTCTGTTCCTCT	6BS_TGACv1_scaffold_514204_length:87397	12689	34038702	6B|013.143634280|1094278|1094278	35:A>G	0.609272	0	0	0	-	0	0	0	0	-	0	0	0	0	-	0	0	0	0	-	0	0	-	0	0	-	0	-	-	0	-	0	-	0	-	0	0	0	0	-	0	0
1069219|F|0-51:C>T-51:C>T	1069219	TGCAGACTCAATAGGATCTACGTACACCCACCTAAAGCGCCAAGAGATCGCCGAGTGGGCAGTAGGATC	6BL_TGACv1_scaffold_499911_length:150869	109655	692549181	6B|060.463882520|1069219|1069219	51:C>T	1	0	0	0	0	0	0	0	0	0	0	0	0	0	0	0	0	0	0	0	0	0	0	0	0	0	0	0	0	0	0	0	0	0	0	0	0	0	0	0	0	0
1075802|F|0-58:G>A-58:G>A	1075802	TGCAGACTCAGGATTCTTGAAGAATGATTATTTTACATGGCTAAGAAATTAGTTCAACGCCGAGATCGG	U_TGACv1_scaffold_641076_length:215500	69354	705524446	6B|074.770887640|1075802|1075802	58:G>A	0.980132	0	0	0	0	0	0	0	0	2	0	0	0	0	0	0	0	0	0	0	0	2	2	0	0	0	0	0	0	0	0	0	0	0	0	0	0	0	0	0	0	0
991349|F|0-19:A>G-19:A>G	991349	TGCAGACTCCACCCAGATAAACATGGACGGTGGGTGTGCGTACTTTGTCTTTTTACATCGCTTGTACAG	5AL_TGACv1_scaffold_378984_length:18887	15851	568264305	5A|080.062763870|991349|991349	19:A>G	0.993377	1	1	1	1	1	1	1	1	1	1	1	1	1	1	1	1	1	1	1	1	1	2	1	1	1	1	1	1	1	1	1	1	1	1	1	1	1	1	1	1	1
1138009|F|0-40:C>T-40:C>T	1138009	TGCAGACTCCAGATTTTATGACCAAGTTCTTCCTCATAGTCGTACCGATGTGTATCATATTTATGTGAT	6BL_TGACv1_scaffold_501119_length:68587	51302	506726304	6B|034.606652340|1138009|1138009	40:C>T	0.887417	-	0	0	-	0	0	0	0	-	0	0	0	-	0	0	0	0	0	0	-	-	0	0	0	0	-	0	0	0	0	0	0	0	0	0	0	0	0	0	0	0
985353|F|0-8:C>A-8:C>A	985353	TGCAGACTCCATGGTCGTCCCTTGCTTAGTTAGATGCTAACCCCCACCCACTTTTACACTAACCCCTGT	2BL_TGACv1_scaffold_129392_length:300362	269879	420723626	2B|073.599071500|985353|985353	8:C>A	0.847682	0	0	0	0	0	0	0	0	0	-	-	-	-	0	0	0	0	-	0	0	0	0	0	0	0	-	0	0	0	0	0	0	0	0	0	-	0	0	-	0	0
1371542|F|0-17:T>C-17:T>C	1371542	TGCAGACTCCTGCTGAATATGGACTTGAGCTTAGCGCAATCAACAACTTCCATTTTCCTCAAGGATGCA		0	0	3B|131.016365600|1371542|1371542	17:T>C	1	1	1	1	1	1	1	1	1	1	1	1	1	1	1	1	1	1	1	1	1	1	1	1	1	1	1	1	1	1	1	1	1	1	1	1	1	1	1	1	1	1
1126502|F|0-13:G>A-13:G>A	1126502	TGCAGACTCGCACGTCCTAAAACAAGAACGGCAGCAAGCCCCACGCTCTCTCAGCGATTTGCGACATCC	3DL_TGACv1_scaffold_249209_length:168016	49727	604606659	3D|144.826685700|1126502|1126502	13:G>A	0.966887	0	0	0	0	0	0	0	0	0	0	0	0	0	0	0	0	0	0	0	0	0	0	0	0	0	0	0	0	0	0	0	0	0	0	0	0	0	-	0	0	0
993175|F|0-43:A>G-43:A>G	993175	TGCAGACTCGCGCACAAGCTCCTCTGCTTCCTCACGCGCCACGACAAGAAGCAGCACCACCGAGATCGG	5AL_TGACv1_scaffold_374535_length:132251	39815	333615314	4A|058.090415700|993175|993175	43:A>G	0.993377	0	0	0	2	0	0	2	0	2	0	0	0	2	0	0	0	2	2	2	2	0	0	0	0	0	0	2	2	0	2	0	2	0	2	2	0	2	0	2	2	0
1088274|F|0-60:T>C-60:T>C	1088274	TGCAGACTCGCTGTTCGGCCTCATGATCGCATTGCACTACCACATTTCTCAACAACTCGCTGTCAATGT	2DS_TGACv1_scaffold_177273_length:171787	36449	19022053	2D|020.853067800|1088274|1088274	60:T>C	0.986755	1	0	1	1	1	1	0	0	0	0	1	0	0	1	0	1	0	0	1	1	1	2	0	1	0	1	0	1	1	2	0	0	1	1	1	0	1	0	0	0	1
988616|F|0-27:G>A-27:G>A	988616	TGCAGACTCGGGGACCAACACACATAAGAAAACTGAAGGGAGACAGTGAAGGGGGATTCATGCAGTATA	2BS_TGACv1_scaffold_146233_length:166021	2476	97976141	2B|059.940619370|988616|988616	27:G>A	0.993377	1	1	1	1	1	1	1	1	1	1	1	1	1	1	1	1	1	1	1	1	1	1	1	1	1	1	1	1	1	1	1	1	1	1	1	1	1	1	1	1	1
1006437|F|0-32:T>C-32:T>C	1006437	TGCAGACTCTGGACGGTGAAGCACGAGTGAACTTGACAAAGCCAAAGAGAGAGCGCGTGTGTCCTCCAC	3B_TGACv1_scaffold_220712_length:338773	111504	367844156	3B|052.903570450|1006437|1006437	32:T>C	0.94702	1	1	-	1	1	1	1	1	-	1	1	1	1	2	1	1	1	1	1	1	1	1	1	1	1	1	1	1	1	1	1	1	1	1	1	1	1	1	1	-	1
1074810|F|0-65:G>A-65:G>A	1074810	TGCAGACTGACACGAGCGAGGGCGACTCACAGGCAGCAGCTGAAACTGGTGCCTCGTCGCGAGGTGAGC	3DL_TGACv1_scaffold_249723_length:103035	57308	614891571	3D|149.346155900|1074810|1074810	65:G>A	0.97351	0	0	0	0	-	0	0	0	0	0	0	0	0	0	0	0	0	0	0	0	0	0	0	0	0	0	0	0	0	0	0	0	0	0	-	0	0	0	0	0	0
1260377|F|0-12:G>T-12:G>T	1260377	TGCAGACTGAGCGGGCAGCTGAAGCCAAGGTTCCGCTTGTTTCGGGTAACAACATTATCAAGCCCCACG	3AL_TGACv1_scaffold_194861_length:85850	9264	747402850	3A|147.587492900|1260377|1260377	12:G>T	0.953642	1	1	1	1	1	1	1	1	1	-	1	1	1	1	1	1	1	1	-	1	1	1	1	-	1	1	1	1	1	1	1	1	1	1	1	1	1	1	1	1	1
985352|F|0-29:G>A-29:G>A	985352	TGCAGACTGAGTAGAGACGCAAGCTTTGCGGTGTCAACGCGTTCGTTTTTGCAGTCTTTGAAGTCCTAC	7DL_TGACv1_scaffold_603500_length:78070	3844	536453056	7A|089.279518000|985352|985352	29:G>A	0.986755	2	2	0	0	2	2	0	0	2	0	0	2	2	0	2	0	2	2	2	0	2	2	2	0	2	2	2	2	0	0	2	2	0	0	0	2	2	2	0	0	2
1214252|F|0-14:G>C-14:G>C	1214252	TGCAGACTGCAACAGGCGGGCCGGCCCGGCCCGGCCCGCCAGAGGATGATTATTACACAGGCCGTGCCA	U_TGACv1_scaffold_640886_length:263944	176460	342858457	4B|032.845807420|1214252|1214252	14:G>C	0.966887	0	0	0	0	0	0	0	0	0	0	0	0	0	0	0	0	0	0	-	0	0	0	0	0	-	0	0	0	0	0	0	0	0	0	-	0	0	0	0	0	0
1219812|F|0-19:C>T-19:C>T	1219812	TGCAGACTGCAATCTGCTTCCAAAACACCAAATAACCGCGGTTAGCTTCCTGCCGTGTGGAGCAGCAAG	1AL_TGACv1_scaffold_000405_length:145658	15081	493586908	1A|105.594689800|1219812|1219812	19:C>T	0.986755	1	0	0	0	0	2	1	0	2	0	0	1	0	1	0	1	0	1	0	0	1	0	0	1	1	1	1	0	1	0	1	0	0	0	0	1	0	1	0	1	0
977989|F|0-40:T>G-40:T>G	977989	TGCAGACTGCACTGACTGGTGGTGGTGGATGAAATGGACGTGTAAACCTGCATGCTTTCCTTTCCTTTT	2BS_TGACv1_scaffold_148055_length:43898	18588	78813097	2B|054.326444450|977989|977989	40:T>G	0.933775	0	0	0	0	0	0	0	0	0	0	1	0	1	1	1	1	0	0	1	1	1	0	1	1	1	0	1	1	1	1	2	1	0	0	0	1	1	0	0	1	0
3023913|F|0-52:T>A-52:T>A	3023913	TGCAGACTGCCAGCGTCCCTTGCCCCTGCCGTCGTGTTACTCGTGAAGGTCTTGCTTGCTAGCCAGATA	1DL_TGACv1_scaffold_061539_length:109038	44129	433508242	1D|087.553064710|3023913|3023913	52:T>A	0.86755	0	0	0	0	0	0	0	0	0	-	0	-	0	0	0	-	0	0	0	0	0	0	0	0	0	0	0	0	0	0	0	0	0	-	0	0	0	0	0	-	0
4394050|F|0-19:A>T-19:A>T	4394050	TGCAGACTGCCGTTGACCGAGCTTAGCATGCCGCAGTCGTTGGGGCTCGATGTACCACGAGCGCCGAGA	7BL_TGACv1_scaffold_578555_length:75829	42317	599869999	7B|059.357228970|4394050|4394050	19:A>T	1	1	1	1	1	1	1	1	1	1	1	1	1	1	1	1	1	1	1	1	1	1	1	1	1	1	1	1	1	1	1	1	1	1	1	1	1	1	1	1	1	1
1126468|F|0-51:G>A-51:G>A	1126468	TGCAGACTGCTAGATGCGCCCCGACGATGCGGATGCAGACTTTATGCGCCCGCATGCCGACGGCTTACG	7AL_TGACv1_scaffold_558230_length:47423	15586	615374707	7A|089.818211310|1126468|1126468	51:G>A	0.980132	0	0	0	0	0	0	0	0	0	0	0	0	0	0	0	0	0	0	0	0	0	0	0	0	0	-	0	0	0	0	0	0	0	0	0	0	0	0	0	0	0
1057521|F|0-45:G>A-45:G>A	1057521	TGCAGACTGGACAACACTATCACTCGTATCATGATTTTGCCTCCTGCTCCATTTGTACTCACAATATCT	2BS_TGACv1_scaffold_146430_length:135470	116574	21942964	2B|017.843085550|1057521|1057521	45:G>A	1	0	0	0	0	0	0	0	2	0	2	0	2	2	2	0	0	2	0	2	0	0	2	2	0	0	0	2	0	2	0	0	2	0	0	0	0	2	2	0	2	0
2279741|F|0-18:C>G-18:C>G	2279741	TGCAGACTGGTAAAGATACGCAAGCTAGCTGATCGATCGAGGCTGCGATGATAAAACAGGAGCCTCGAA	2AL_TGACv1_scaffold_093231_length:166898	16737	778828049	2A|120.717029700|2279741|2279741	18:C>G	0.549669	1	-	1	-	1	1	1	1	1	1	-	-	-	1	1	1	1	-	-	-	1	1	1	1	-	-	-	1	1	-	-	-	1	1	-	1	-	1	1	-	1
977988|F|0-9:T>C-9:T>C	977988	TGCAGACTGTAGCCCTGTCTCCCCCGCACTACCATCACCTCCACCTAATGGACCAGCGCATCGCATATA	7BS_TGACv1_scaffold_592117_length:180969	155826	194318754	5B|080.080618460|977988|977988	9:T>C	0.993377	0	0	0	-	0	0	0	0	0	0	0	0	0	0	0	0	0	0	0	0	0	0	0	0	0	0	0	0	0	0	0	0	0	0	0	0	0	0	0	0	0
990160|F|0-47:G>A-47:G>A	990160	TGCAGACTGTATATTTCAGCTTGCATTCTCTTTTTACATGAAGATAAGAAATGAAGTAAATACTTGTAG	4DL_TGACv1_scaffold_343021_length:109206	24513	400281184	1D|045.136651750|990160|990160	47:G>A	0.84106	0	0	1	1	1	0	1	0	-	1	0	-	1	0	1	0	1	1	1	0	0	1	-	0	0	-	0	1	0	1	-	0	1	0	-	1	1	1	-	0	0
1116079|F|0-22:C>G-22:C>G	1116079	TGCAGACTGTCTGGCAATCTGTCTCAATAATGATCGTCTGCATATTTTCTGCCACAACCATTAACATTC	3B_TGACv1_scaffold_223381_length:92591	86323	760387658		22:C>G	0.97351	0	0	0	0	0	0	0	0	0	0	0	0	0	0	0	0	0	0	0	0	0	0	0	0	0	0	0	0	0	0	-	0	0	0	0	0	0	0	0	0	0
1090442|F|0-37:A>G-37:A>G	1090442	TGCAGACTGTTGTCACTGTGCCACGAATATGATGACTACGTGTCCGATGTCACTGGCGCCGCGGTGTCG	4AS_TGACv1_scaffold_307572_length:62598	60776	147271048		37:A>G	0.993377	0	0	0	0	0	0	0	0	0	0	0	0	0	0	0	0	0	0	0	0	0	0	0	0	0	0	0	0	0	0	0	0	0	0	0	0	0	0	0	0	0
985494|F|0-46:G>A-46:G>A	985494	TGCAGACTTATAAAACACAAAAAGATTGATCATGTCGTGAGAATCAGCTAGCTTCCAGGCAGCTATCGC	5DL_TGACv1_scaffold_433390_length:118593	6851	337528218	5B|031.443309810|985494|985494	46:G>A	0.960265	0	0	0	0	0	0	0	0	0	0	0	0	0	0	0	0	0	0	0	0	0	0	0	0	0	0	0	0	0	0	0	0	0	0	0	0	0	0	0	-	0
979512|F|0-45:G>A-45:G>A	979512	TGCAGACTTCACGTTTTCAAGTCTACCTATTATCAGCTCATGAGGGTTTGTAGGTTTCAGCCGAGATCG	5BS_TGACv1_scaffold_423549_length:126790	88193	19729352	5B|012.881641560|979512|979512	45:G>A	0.993377	0	0	2	2	0	0	2	2	0	0	0	2	2	2	0	2	2	2	0	2	2	2	2	2	2	-	0	0	2	2	0	2	2	0	2	2	0	0	0	2	2
1014176|F|0-48:G>A-48:G>A	1014176	TGCAGACTTCATCAGCGAGGGAAACCCACGACACGGCCAGCGGCGGCCGCGAGGCCCGCACAACGGCGT	7AS_TGACv1_scaffold_569517_length:125507	44655	184347342		48:G>A	1	0	0	0	0	0	0	0	0	0	0	0	0	0	0	0	0	0	0	0	0	0	0	0	0	0	0	0	0	0	0	0	0	0	0	0	0	0	0	0	0	0
1122716|F|0-7:T>G-7:T>G	1122716	TGCAGACTTCGGTGTCTGGCGCACGGGCACGGGTGAGGGCGGCAAGGAAGCCGTTCAGGGCTTGCTCGG	1DS_TGACv1_scaffold_080192_length:154038	139461	50022787	1D|054.198302210|1122716|1122716	7:T>G	0.993377	1	1	0	0	0	1	0	1	0	0	1	0	0	1	0	1	0	0	0	1	1	2	1	1	1	1	1	0	1	0	1	1	0	1	0	0	0	0	1	1	1
1046420|F|0-50:A>G-50:A>G	1046420	TGCAGACTTGATTATTGGGACCTTATAATCACTAATTTACTCTTTTTTGCATGTTGCGTAGATGATGCA	7AS_TGACv1_scaffold_569585_length:117459	4984	95515978		50:A>G	0.927152	0	0	0	0	0	0	0	0	0	0	0	0	0	0	0	-	0	0	-	0	0	0	0	0	0	-	0	0	0	0	-	-	0	0	0	0	0	0	-	-	0
1216133|F|0-42:A>G-42:A>G	1216133	TGCAGACTTGCTTCTTCTATTAGTAAATCCTAATCGCCATTAACCATGGAAACTTTTTTAGACTTGCTT	2BS_TGACv1_scaffold_147144_length:81233	52571	107579204	2B|063.158316250|1216133|1216133	42:A>G	0.89404	0	0	0	0	0	0	0	0	0	0	0	0	0	0	0	0	0	0	0	0	0	0	-	0	0	0	0	0	0	0	0	0	0	0	0	0	0	0	-	-	0
991342|F|0-68:C>T-68:C>T	991342	TGCAGACTTGCTTCTTTTTACCGTTGTACTATTAGTAGATCCTACTCGTCATTAGCCCTGAAAACTTTC	2AS_TGACv1_scaffold_113562_length:66096	30272	70651692	2A|058.207542250|991342|991342	68:C>T	0.913907	1	1	1	1	1	1	1	1	1	1	1	1	1	1	1	1	1	1	1	1	1	1	1	1	1	1	-	1	1	1	1	-	1	1	1	1	1	-	1	1	1
1234563|F|0-55:C>G-55:C>G	1234563	TGCAGACTTGCTTTCCTTGCAGGTGTGACAGACAGCTGGCGAATATGTTCTGCTCCATGGCATGTGCTA	3AS_TGACv1_scaffold_211135_length:103961	45971	60203435	3A|038.839361900|1234563|1234563	55:C>G	0.847682	-	1	1	1	1	1	1	1	1	-	1	-	-	1	1	-	1	1	1	1	1	1	-	1	-	1	1	-	1	1	1	1	1	1	1	1	-	1	-	1	1
1694752|F|0-38:G>A-38:G>A	100001366	TGCAGACTTGGAGAGCAGCCAGTGTGAGCACGGCGGGCGTGGGAGACCTGCACGAGCGGTGAGGGAGAC	3DL_TGACv1_scaffold_251494_length:43636	21577	270479060	5B|084.653392580|1694752|1694752	38:G>A	0.97351	1	2	2	1	1	1	1	1	1	2	2	2	1	2	1	1	1	1	2	2	1	2	2	1	2	2	1	2	1	1	1	2	2	2	1	2	1	2	2	1	2
1049059|F|0-16:G>A-16:G>A	1049059	TGCAGACTTGGGACAGGTACACTTTTGGTAGTGTTAAAAAAGAGATCAAGCAACTAGTACGTCAGTTGG	7DL_TGACv1_scaffold_602602_length:215073	74236	480809930		16:G>A	0.993377	0	0	0	0	0	0	0	0	0	0	0	0	0	0	0	0	0	0	0	0	0	0	0	0	0	0	0	0	0	0	0	0	0	0	0	0	0	0	0	0	0
4910784|F|0-67:T>C-67:T>C	4910784	TGCAGACTTGTCGGGGGCCCAGCCGCAGTTGCTCGAGGTGGCATGGTCAACAACGGTGTTGGTGGAATG	7DS_TGACv1_scaffold_622616_length:69823	61996	111799222	7D|074.429695180|4910784|4910784	67:T>C	0.97351	1	1	1	1	1	1	1	1	1	1	1	1	1	1	1	1	1	1	1	1	1	1	1	1	1	1	1	1	1	1	1	1	1	-	1	1	1	1	-	1	1
1205651|F|0-42:G>A-42:G>A	1205651	TGCAGACTTGTTATTATACAGAAGCAGTACTACTCTTCAAGGGAGCTCCAGCTACATACGGACGTCATG	3DL_TGACv1_scaffold_251384_length:45509	26276	579127446		42:G>A	0.927152	1	1	2	1	1	1	1	0	1	1	0	1	0	1	0	1	0	1	1	0	-	1	1	0	0	-	1	-	0	1	1	1	0	0	0	0	1	0	1	1	0
1406008|F|0-16:A>G-16:A>G	1406008	TGCAGACTTGTTCCTGATGCGCCCAATAGCGTATACACACTACTCCGTGAGATCATGTCGGAAATAAGC		0	0	6B|023.187063460|1406008|1406008	16:A>G	0.516556	-	-	-	-	-	1	1	1	-	1	1	1	1	-	1	1	-	-	-	-	1	1	-	1	-	-	-	1	1	1	1	-	1	-	-	1	-	-	-	-	1
36650693|F|0-14:G>A-14:G>A	36650693	TGCAGAGAAAAAAAGCATGCATCGGATTAGGAGATGAAGGAAAATAACAGAGAAGGGACCCTTGTGGGG	3B_TGACv1_scaffold_224949_length:58782	48865	41929812	3B|133.180564900|1002975|1002975	14:G>A	0.94702	0	1	0	-	0	1	1	0	0	-	1	1	0	1	1	1	1	1	0	0	1	1	0	1	0	1	1	-	1	0	1	1	0	-	1	2	1	1	1	1	1
1201705|F|0-24:A>C-24:A>C	1201705	TGCAGAGAAAACTAGAGGTAAAAAATGTCACATACAGAGAGAGAGAATAGATAGGCAAGCTATCGTTCC	7AS_TGACv1_scaffold_569765_length:101833	62542	283915243		24:A>C	0.86755	1	1	0	0	1	0	0	0	1	0	0	1	-	0	1	-	1	0	1	-	1	0	1	1	1	1	1	0	0	0	-	1	0	0	0	1	1	1	0	0	1
26672835|F|0-18:G>T-18:G>T	26672835	TGCAGAGAAACAAGATAAGGAATAAGCTGCTCATCTTTGGCTTTGGGAAGGTTCACTCCATATAAAAGA	1BL_TGACv1_scaffold_030794_length:161603	60425	640481322		18:G>T	0.874172	-	0	1	-	1	0	1	1	0	1	-	1	0	-	0	0	0	2	0	1	0	1	1	0	1	-	1	1	1	0	0	1	1	1	0	1	0	0	0	1	1
1190017|F|0-20:C>T-20:C>T	1190017	TGCAGAGAAACAGAGTTTGCCCATTCATAGATGATAGATCACGCTTCTCACCAACATAGCTGCTTCAGA	3AS_TGACv1_scaffold_212718_length:37445	26656	41068859	3A|033.619212550|1190017|1190017	20:C>T	0.953642	1	1	1	1	1	1	1	1	-	1	1	1	1	1	1	1	1	1	1	1	1	1	-	1	1	1	1	1	1	1	1	1	1	1	1	1	1	1	1	1	1
1049818|F|0-60:G>A-60:G>A	1049818	TGCAGAGAAAGAGAAAGCAACCACAGTTAAAAACAAAATGGTACAACCATTGCACCTGTAGAAACAGTG	7BL_TGACv1_scaffold_577088_length:191849	120554	678342469	7B|094.018657600|1049818|1049818	60:G>A	0.953642	0	0	0	0	0	0	0	0	0	0	0	-	0	0	0	0	0	0	0	0	0	0	0	0	0	0	0	-	0	0	0	0	0	0	0	0	0	0	0	0	0
1069940|F|0-50:C>T-50:C>T	1069940	TGCAGAGAAAGCACGTCTGCTCATGCATTGAATGTATAAATTGACAGGTTCTCTATTTTGGTGTGTGAG	5BL_TGACv1_scaffold_404618_length:173981	66159	239302628	3B|050.547245950|1069940|1069940	50:C>T	0.966887	0	0	0	0	0	0	0	0	0	0	0	0	0	0	0	0	0	0	0	0	0	0	0	0	0	0	0	0	0	0	0	0	0	0	0	0	0	0	0	0	0
1096353|F|0-61:C>G-61:C>G	1096353	TGCAGAGAAAGCGCCGCGGAGGGCGCGGCGGGCCCTAGGGGGATTGCGAGGGCCGCCAGTCCCAGAAAC	5AL_TGACv1_scaffold_374563_length:129771	51807	688984224		61:C>G	0.97351	0	0	0	0	0	0	0	0	0	0	0	0	0	-	0	0	0	0	0	0	0	0	0	0	0	0	0	0	0	0	0	0	0	0	0	0	0	0	0	0	0
1066399|F|0-13:C>T-13:C>T	1066399	TGCAGAGAAAGCTCGTCTGCTCATGCATTGAATGTATAAAGGCAAGTTTTCTTTTTTGGTGTGTGAGGA	6BS_TGACv1_scaffold_513183_length:263479	28484	206564330	6B|031.550176240|1066399|1066399	13:C>T	0.556291	-	1	-	-	1	1	1	0	1	-	1	-	-	1	1	-	-	1	1	1	1	-	1	1	1	1	1	2	-	-	-	-	0	1	0	-	-	1	1	-	-
2258975|F|0-41:G>T-41:G>T	2258975	TGCAGAGAAATGAGTAATGTTCTGCCCTTTTTCTTTATCGAGGTACCGTTCTTGCTTCTTTTTTAATGT	1AL_TGACv1_scaffold_002521_length:45637	25118	539964262	1A|153.327474700|2258975|2258975	41:G>T	0.953642	1	0	0	1	0	0	1	0	0	0	1	1	1	1	1	-	0	0	-	0	1	1	0	-	1	0	1	1	0	1	1	1	0	0	0	-	2	-	1	0	1
1134376|F|0-11:T>C-11:T>C	1134376	TGCAGAGAACATTGCGCCTTTTCTCACTTGCAGCACTTTGGTACTTCATCATCTATCTATCAAGCTTGC	2DL_TGACv1_scaffold_159206_length:73456	31599	577125155	2D|120.248307000|1134376|1134376	11:T>C	0.94702	1	1	1	1	1	1	1	1	1	1	1	1	1	1	1	1	1	1	1	1	1	1	1	1	1	1	1	1	1	1	1	1	1	1	1	1	1	1	-	1	1
1086242|F|0-42:A>G-42:A>G	1086242	TGCAGAGAACAGATGGCTAGGTCTAAATGCGAAGTTGCAGACAACCAGACGCTGCATGCCAAAACGAGG	2AL_TGACv1_scaffold_095335_length:54996	39636	526068976	2A|068.042224140|1086242|1086242	42:A>G	0.940397	0	0	1	0	1	1	1	0	-	-	1	1	-	-	1	1	0	0	-	-	1	1	0	1	1	0	1	1	0	0	1	0	0	1	0	0	0	0	0	1	0
984424|F|0-34:C>G-34:C>G	984424	TGCAGAGAACCTCTGACGACTGAAGGTGAAACGCCAGTACACCAATTGTTTCTTGCGCAACGGCCGAGA	1DL_TGACv1_scaffold_061144_length:191913	162893	288103561	1A|085.839412050|984424|984424	34:C>G	0.993377	0	0	1	0	1	1	0	1	0	0	1	1	0	0	1	0	1	0	1	1	0	1	1	0	1	0	1	2	1	1	2	1	1	1	1	1	2	0	1	0	1
1100631|F|0-40:T>A-40:T>A	1100631	TGCAGAGAACGCGCACGGCAACCAGACTGAATGAATAGACTGTTAGAATCTCCTGGACCCTGTGGCACC	2AL_TGACv1_scaffold_092944_length:273157	197774	565327381	2A|072.957165440|1100631|1100631	40:T>A	1	0	0	0	0	0	0	0	0	0	0	0	0	0	0	0	0	0	0	0	0	0	0	0	0	0	0	0	0	0	0	0	0	0	0	0	0	0	0	0	0	0
2262945|F|0-15:A>C-15:A>C	2262945	TGCAGAGAACTGGAAACGCGTCGATACGTTCCTGAAGTGGACGAGCCTCTCCGAGCTCCTGTCGAGGGT	5BL_TGACv1_scaffold_404426_length:210510	16445	668828146	5B|120.367925100|2262945|2262945	15:A>C	0.986755	1	0	1	0	1	0	1	0	1	0	1	1	0	0	0	0	0	0	1	0	0	1	1	0	0	0	1	0	1	0	1	0	0	0	0	0	0	1	1	1	0
2262944|F|0-62:G>A-62:G>A	2262944	TGCAGAGAAGAAAACAGAGAGAGCAGAGCAGGGGCGCATCGTGGCCGTTGGATTCGAAATGGGCATGGA	2BL_TGACv1_scaffold_129936_length:155452	105891	785614813	2B|104.024710300|2262944|2262944	62:G>A	0.900662	0	0	0	-	0	0	0	0	0	0	0	0	0	0	0	0	0	0	0	0	0	0	-	0	0	-	0	0	0	0	0	0	0	0	-	0	0	0	0	0	0
1064694|F|0-68:A>T-68:A>T	1064694	TGCAGAGAAGACGACCGTTGTGGGAGTCACTTGTTGTTGACGTGTTGTAATTAATTCCAAGTGGAAAAA	6AL_TGACv1_scaffold_472779_length:50517	15849	598626579	6A|087.034212870|1064694|1064694	68:A>T	0.97351	0	0	0	0	0	0	0	0	0	0	0	0	0	0	0	0	0	0	0	0	0	0	0	0	0	0	0	0	0	0	0	0	0	0	0	0	0	0	0	0	0
2259448|F|0-37:C>T-37:C>T	2259448	TGCAGAGAAGATTATTCAATGATAAGGCCTTTTTGGACTTCTAGCTTAATCATCACCACTCGATGAAGA	3B_TGACv1_scaffold_226381_length:38851	29764	14482147	3B|016.283764510|2259448|2259448	37:C>T	0.933775	1	0	0	-	1	1	1	1	1	0	1	0	0	0	1	1	1	0	1	0	1	0	1	1	1	0	1	1	0	1	1	-	1	1	1	0	1	1	-	0	0
1299160|F|0-67:T>G-67:T>G	1299160	TGCAGAGAAGCTCACCAAGCACATGTGGATTTTCATGCTCACGGTTTTCCTGCTCATCTTTATCGATTC	6AL_TGACv1_scaffold_471258_length:140496	96150	610285874	6A|098.315669030|1299160|1299160	67:T>G	0.801325	0	-	2	0	-	0	2	0	0	0	-	1	2	0	-	1	1	-	2	2	1	2	0	-	-	-	-	2	1	-	0	0	0	0	1	2	0	2	2	2	1
1160335|F|0-22:G>C-22:G>C	1160335	TGCAGAGAAGCTGGAATTACTTGCTGGAGCAAGGGCTGTTGTCTTTGTGTCTAAGCCATGTCCGAGATC	7AS_TGACv1_scaffold_572287_length:13355	11383	14896503	7A|011.592602300|1160335|1160335	22:G>C	0.927152	0	-	0	0	0	0	0	0	-	0	0	0	0	0	0	0	0	0	0	0	0	0	-	0	0	0	0	0	0	0	0	0	-	0	0	0	0	0	0	0	0
9724061|F|0-26:A>G-26:A>G	9724061	TGCAGAGAAGGCGATGCGAGGAGAACACGCATGGAGCTAATGGCGGCGGGAGGAGCTGTGGCCTGTGGG	2DL_TGACv1_scaffold_160781_length:37076	10532	618827910		26:A>G	0.89404	0	0	0	0	0	0	0	0	0	0	0	0	-	0	0	0	0	0	-	0	0	0	0	0	0	0	0	0	0	0	0	-	0	0	0	0	0	0	0	0	0
1069206|F|0-10:G>C-10:G>C	1069206	TGCAGAGAATGTCGGCAGAAAAGCGTCCATGAATATACTCCTACAATAAGCATCCCAAGGGACAGCACT	5AS_TGACv1_scaffold_395198_length:17180	10474	5650428	5A|007.377875808|1069206|1069206	10:G>C	1	1	0	2	1	1	0	0	0	1	1	1	1	0	1	0	0	0	1	1	0	0	1	0	1	1	0	1	1	0	1	1	1	0	1	0	1	1	1	1	0	0
1088490|F|0-67:C>A-67:C>A	1088490	TGCAGAGACAACATTAAAAACCAGCACGAAAAGGAGGTCAAGGTCACACACTGTGCGCAGATGAGAGCA	4AS_TGACv1_scaffold_306318_length:207118	164891	3880485		67:C>A	0.986755	0	0	0	0	0	0	0	0	0	0	0	0	0	0	0	0	0	0	0	0	0	0	0	0	0	0	0	0	0	0	0	0	0	0	0	0	0	0	0	0	0
991332|F|0-31:C>T-31:C>T	991332	TGCAGAGACACGGCTGAAATATGAAATACGACATGGATTAGGATAGCAGGTGTTCTCTGCCTGCAAGTT	2BS_TGACv1_scaffold_147897_length:48702	20243	160283272		31:C>T	0.927152	0	0	0	0	0	0	0	0	0	0	0	0	0	0	0	-	0	0	0	0	0	0	0	0	-	0	0	0	0	0	0	-	0	0	0	0	0	0	0	0	0
1100193|F|0-8:C>A-8:C>A	1100193	TGCAGAGACAGCATTTTCCTTCTTTCCCCTGACACTTAACGCCAACAGCCACAGCAAAATGAAGGACTA	5AL_TGACv1_scaffold_375448_length:81158	44606	596581182		8:C>A	0.940397	0	-	-	0	0	0	0	0	0	0	0	0	0	0	0	0	0	0	0	0	0	0	0	0	0	0	0	0	0	0	0	-	0	0	0	0	0	0	0	0	0
1072290|F|0-31:G>A-31:G>A	1072290	TGCAGAGACAGCATTTTCTTTCTTTCTCCTGGCACTTAACAGTAACAACCACAACAAATGAAGGACAAA	5BL_TGACv1_scaffold_404662_length:166957	112423	585024471	5B|086.293591450|1072290|1072290	31:G>A	0.966887	1	2	2	1	1	0	1	0	1	0	1	1	0	1	0	0	1	1	1	0	0	2	1	0	0	1	1	0	1	0	0	-	0	1	1	0	0	0	1	1	0
1067266|F|0-38:T>G-38:T>G	1067266	TGCAGAGACCAAGCAATGTGAGCTATCCAAGCAGTGACTACCCTCACAATGCTATGAGCATAACGGGTC		0	0	4B|076.593843870|1067266|1067266	38:T>G	0.615894	-	-	0	0	0	-	0	-	0	0	0	0	-	-	0	0	0	-	0	-	0	0	0	-	-	-	0	-	-	0	0	-	-	0	0	-	0	-	0	-	0
2241900|F|0-56:G>A-56:G>A	2241900	TGCAGAGACCATAAGTAACTCGACACCTCGATCCATAAGATCCATAAGCATGGGCAGCATAGGCATGAA	6DS_TGACv1_scaffold_543424_length:52631	39819	23431748		56:G>A	0.993377	0	0	2	0	0	2	2	0	2	0	2	2	0	0	2	0	2	0	0	0	0	2	2	2	0	0	0	0	0	0	0	2	0	0	2	2	0	2	0	0	0
26126738|F|0-19:A>C-19:A>C	26126738	TGCAGAGACCATGCTGGGTATCATGGTGGACCTCGGAGGGCTCCTGGCTGCGCTCGTCGGCGGCTGGTT	6AS_TGACv1_scaffold_486370_length:67316	31935	54560715		19:A>C	0.97351	1	1	1	1	1	1	1	1	1	1	1	1	1	1	1	1	1	1	1	1	1	1	1	1	1	1	1	1	1	1	-	1	1	1	1	1	1	1	-	1	1
1122286|F|0-67:C>G-67:C>G	1122286	TGCAGAGACCGAGCGCCGTGCGCGCTGACGCCCATGCCCATGCACATGCATGCGCGCGCGCAAATGTCG	3B_TGACv1_scaffold_220723_length:333189	222960	17770144	3B|017.539210780|1122286|1122286	67:C>G	0.980132	1	0	0	1	1	1	1	1	1	0	1	0	0	0	1	1	1	0	1	0	1	2	1	1	1	0	1	1	0	1	1	0	1	1	1	0	1	1	0	0	0
1040005|F|0-29:A>C-29:A>C	1040005	TGCAGAGACGATATACAACAACCAGTCACATGTCATGCAATCATCCCTGCCCCTTTAGGGGAGTACATT	2BS_TGACv1_scaffold_157857_length:503	98	15634061		29:A>C	0.456954	0	2	-	2	-	-	2	-	-	-	2	2	2	2	2	0	-	-	-	-	2	-	1	2	2	-	-	-	2	-	-	2	-	2	-	2	-	-	0	-	-
998825|F|0-58:C>T-58:C>T	998825	TGCAGAGACGGACGTGACGTGACCGTCACGGCGGCGGGCAAAAGGACCAGGCGTTCTACAGTGACAGTG	6AL_TGACv1_scaffold_472174_length:71004	28668	546597355	6A|057.580155560|998825|998825	58:C>T	0.980132	0	1	0	0	1	1	2	0	1	1	1	0	0	1	1	0	0	1	1	1	0	0	1	1	1	1	1	1	0	0	0	0	1	1	0	0	0	1	1	0	0
1122706|F|0-20:T>C-20:T>C	1122706	TGCAGAGACGGGAGGATAAATGGTGACGCCATCCATGAACCTTAACTCTGTCAATCTGGTGCACCCAGC	6BS_TGACv1_scaffold_513988_length:103155	65673	31875970	6B|013.143634280|1122706|1122706	20:T>C	0.960265	0	0	0	1	0	0	0	0	1	0	0	0	0	1	0	0	0	0	1	0	0	1	0	0	1	0	1	1	0	1	0	1	0	1	0	0	2	0	0	0	0
1218886|F|0-33:C>G-33:C>G	1218886	TGCAGAGACGGTGGAATAGCAATATCTGCACTCCGCAGGGTTGCTAGCCTCGTGATTCCGTGAAGTCAG	2AL_TGACv1_scaffold_095745_length:46398	37007	653421950		33:C>G	1	0	0	0	0	0	0	0	0	0	0	0	0	0	0	0	0	0	0	0	0	0	0	0	0	0	0	0	0	0	0	0	0	0	0	0	0	0	0	0	0	0
1002968|F|0-60:C>T-60:C>T	1002968	TGCAGAGACGGTTCTTCACTGACGAATTCTTTTCTTTCAGAATGATCAGCATTTGTTCCACTGGCGCTG	5AL_TGACv1_scaffold_374407_length:147584	19542	582958870	5A|084.936260030|1002968|1002968	60:C>T	0.97351	0	0	0	0	0	0	0	0	0	0	0	1	1	1	1	0	0	0	0	0	0	0	1	0	0	0	1	1	1	0	0	0	0	0	0	1	1	1	0	0	0
2307519|F|0-43:C>G-43:C>G	2307519	TGCAGAGACGTCGACGCGGCCTAGATCTGGAGGCTTGTTACTTCTGCTCAAGAAGACGAAGGATTGTAC	4AL_TGACv1_scaffold_288165_length:322121	71712	725760743	4A|123.954512800|2307519|2307519	43:C>G	0.410596	-	-	0	0	-	-	0	0	0	-	0	0	-	0	-	0	-	-	0	0	0	-	0	0	-	-	0	-	-	0	-	-	0	0	0	0	-	-	-	-	-
1203933|F|0-12:A>G-12:A>G	1203933	TGCAGAGACTCAAACATCATCACAGGACAGAGAGGCGACAATAGATTCACGCTCTGACCACACTTTGAT	2AL_TGACv1_scaffold_093138_length:183437	66774	733716061		12:A>G	0.933775	0	0	0	0	0	0	0	0	0	0	0	0	0	0	0	0	0	0	0	0	0	0	0	0	0	0	0	0	0	0	0	0	0	0	0	0	0	0	0	-	0
1063136|F|0-14:C>A-14:C>A	1063136	TGCAGAGACTGTCTCTACTCAGACCAGTCGTAGCTTTTCTCCACACGACCAACTGGTCTTATGACTTGG	7AL_TGACv1_scaffold_557206_length:82737	75998	726658975	7A|157.960827400|1063136|1063136	14:C>A	0.980132	0	0	0	0	0	0	0	-	0	0	0	0	0	0	0	0	0	0	0	0	0	0	0	0	0	0	0	0	0	0	0	0	0	0	0	0	0	0	0	0	0
1201940|F|0-46:G>T-46:G>T	1201940	TGCAGAGAGAAAAGGTTTTAGGTGCTGCATCACAAGCTCAGAACCTGGAATAGTTAGTTTCCAGAGGCA	2DS_TGACv1_scaffold_177216_length:204263	53318	19603816	2D|020.853067800|1201940|1201940	46:G>T	0.960265	1	0	1	1	1	1	1	0	0	0	1	0	1	1	0	1	1	0	1	1	-	2	0	1	0	1	0	1	1	0	0	0	1	1	1	0	1	0	1	0	1
1090329|F|0-22:G>A-22:G>A	1090329	TGCAGAGAGAAGAGACATGCGCGTGCTACAGTGGAGAGAAGAGACGTGAGCGGAGAGCCTCCGAGATCG	6BL_TGACv1_scaffold_499487_length:250476	200577	578902845	3B|053.398919060|1090329|1090329	22:G>A	0.933775	-	0	0	0	0	0	0	0	0	0	0	0	0	0	0	0	0	0	0	0	0	0	0	0	0	0	0	0	0	0	0	0	0	0	0	0	0	0	0	0	0
1165103|F|0-20:T>G-20:T>G	1165103	TGCAGAGAGAAGCAGCCATATGATTTACCTGCTCCAGACGGTGCATTTGCAGCAGGTGCCCTGAAAGAA	5DL_TGACv1_scaffold_434320_length:69026	11094	543092149	5D|130.221639100|1165103|1165103	20:T>G	0.761589	0	0	0	0	0	0	0	-	-	0	0	0	-	0	0	0	0	-	0	-	0	-	0	-	-	0	0	0	0	-	-	0	0	0	0	0	0	0	-	0	0
1245342|F|0-25:G>C-25:G>C	1245342	TGCAGAGAGACAGCTGCGGAAGCGGGCGCGGACGATGAGATGAGGAGGGCAAAGGTGCGGAGCGTCACT	5BL_TGACv1_scaffold_406483_length:65391	2680	508037375	5B|048.306895030|1245342|1245342	25:G>C	0.576159	0	-	0	-	-	0	0	-	-	0	0	0	0	0	0	0	0	0	-	0	0	0	-	0	-	-	0	-	0	0	0	0	0	-	-	0	-	0	-	0	0
2258582|F|0-7:A>T-7:A>T	2258582	TGCAGAGAGACTATAATTTGCATCGCCAGCAGATCGATCGATATCCAACAATCACCATGTCAGTGCTGC	2BS_TGACv1_scaffold_147102_length:83475	80920	116416050	2B|063.569447590|2258582|2258582	7:A>T	0.900662	0	-	0	0	0	0	0	0	0	0	0	0	0	0	-	0	0	0	0	0	0	0	0	0	0	-	0	0	0	0	-	-	0	0	0	-	0	-	0	0	0
990715|F|0-10:C>T-10:C>T	100001379	TGCAGAGAGACTTTAGACAGAAAGGTGTCACACAGTGTAATCTCACAGAGTTCTTGCAGCGCCCAGATC	7BL_TGACv1_scaffold_578565_length:75524	61795	708846607	7A|149.478123300|990715|990715	10:C>T	0.986755	0	0	2	2	0	0	0	0	0	0	0	2	0	2	2	0	2	2	2	0	0	2	0	2	0	0	2	2	0	2	2	2	2	2	2	2	0	2	0	2	2
4705937|F|0-12:T>G-12:T>G	4705937	TGCAGAGAGAGATGGGGAGGGAGGGAGGGAGGAGGAGCGCAGCGGCGGTGCTGGTCGATCCCGTTCCAC	2BS_TGACv1_scaffold_146258_length:161612	113196	699149557		12:T>G	0.496689	0	-	0	0	0	-	0	0	-	0	0	-	0	-	-	-	-	-	-	0	-	0	0	0	0	0	-	-	0	-	-	-	-	-	-	-	0	-	-	0	-
981130|F|0-65:C>T-65:C>T	981130	TGCAGAGAGAGCTGAGTTGGGTCGTGCAGTAGATCCTCCCTCAGCTTGGCCGCACCCTCTCTCAGCCCC	7AS_TGACv1_scaffold_569900_length:92438	73582	102070120		65:C>T	0.993377	0	0	0	0	0	0	0	0	0	0	0	0	0	0	0	0	0	0	0	0	0	0	0	0	0	0	0	0	0	0	0	0	0	0	0	0	0	0	0	0	0
3951926|F|0-5:A>T-5:A>T	3951926	TGCAGAGAGAGGCAACTAGGGGACGCAGAGGAGGACGGGAAGATGGGGAGGTCGAGGCCAGTGGTGCTA	2AL_TGACv1_scaffold_093455_length:137600	66185	381192774	2A|068.916301130|3951926|3951926	5:A>T	0.986755	0	0	0	0	0	0	0	0	0	0	0	0	0	0	0	0	0	0	0	0	0	0	0	0	0	0	-	0	0	0	0	0	0	0	0	0	0	0	0	0	0
1027267|F|0-48:A>G-48:A>G	1027267	TGCAGAGAGAGGCCCGCGGATTTGGTGAAGGAAGCTGGGGAGGAGGCCAAGCGAGGCTGGACCGTGGGG		0	607155053	2A|073.106095460|1027267|1027267	48:A>G	0.97351	0	0	0	0	0	0	0	0	0	0	0	0	0	0	0	0	0	0	0	0	0	0	0	0	0	0	0	0	0	0	0	0	0	0	0	0	0	0	0	0	0
1001843|F|0-17:G>A-17:G>A	1001843	TGCAGAGAGATCCAAGTGCATGACCGATCTAATGGTTGCAGATCTCAAAAAATACTGCTACTGCCGCAC	6DL_TGACv1_scaffold_526656_length:120455	82330	241296267	6D|049.549700240|1001843|1001843	17:G>A	0.97351	1	0	0	1	1	0	0	0	0	1	0	1	1	1	1	1	1	1	1	0	1	0	1	0	1	0	1	1	1	0	0	1	0	0	0	1	1	1	1	1	0
1023566|F|0-36:A>G-36:A>G	1023566	TGCAGAGAGCGAAGTCTGTCAGGTGAGAGTAGTTAAAGCAAGCAAGCCACGGGAGAGAGTGAGAGGGTG	2DS_TGACv1_scaffold_179584_length:28132	15142	13365438	2A|007.412254308|1023566|1023566	36:A>G	0.993377	0	0	0	0	0	0	0	0	0	0	0	0	0	0	0	0	0	0	0	0	0	0	0	0	0	0	0	0	0	0	0	0	0	0	0	0	0	0	0	0	0
1229609|F|0-61:G>A-61:G>A	1229609	TGCAGAGAGCGCCGCCTCACTCTCCCAGGCCTTCTCCCCATCCGCGACGTCGGCACACGGTGCGGGCAA	3AL_TGACv1_scaffold_194072_length:142830	30076	313879574	3B|080.844376420|1229609|1229609	61:G>A	0.89404	1	0	1	1	0	1	0	1	1	1	1	0	0	0	1	1	0	1	0	1	1	2	0	0	1	0	0	1	0	0	-	1	0	1	1	1	1	1	0	0	0
1228899|F|0-26:C>A-26:C>A	1228899	TGCAGAGAGCGCGGCATGACTCGCTGCGTGGAGCTTGCGGAAGGAGGGGTCCCTGACGACGCTGCGCCA	2AL_TGACv1_scaffold_094755_length:69578	6824	766097074	2A|123.617335300|1228899|1228899	26:C>A	0.794702	0	-	0	0	0	0	0	0	0	0	0	0	0	-	0	0	0	-	0	0	0	0	0	0	-	0	0	0	0	0	-	-	0	0	0	0	0	0	-	0	0
992492|F|0-31:A>G-31:A>G	992492	TGCAGAGAGCTAACCAACCCTGTTTGGATCAAGAGCAGCTTGTTCAAAAATAGGGTGCAGCCTTGCGCA	7AL_TGACv1_scaffold_556284_length:171994	127565	564082022	7A|088.981966040|992492|992492	31:A>G	0.94702	0	0	0	0	0	0	0	0	0	0	0	0	0	0	0	-	0	0	0	0	0	0	0	0	0	0	0	0	0	0	0	0	0	0	0	0	0	0	0	0	0
1184156|F|0-47:G>C-47:G>C	1184156	TGCAGAGAGCTGTGGAGGAGCGACGGCCGCTCTAAGCTAGTCGGCACGTGCAACGGGATCCTCTGCCTT	2DL_TGACv1_scaffold_159248_length:72148	48108	613127688	2D|132.406894600|1184156|1184156	47:G>C	0.993377	1	2	2	1	2	2	1	1	2	2	2	1	2	1	1	2	2	2	2	2	2	2	2	2	2	2	1	1	2	2	1	2	1	1	1	1	2	2	1	2	2
1695244|F|0-16:A>G-16:A>G	1695244	TGCAGAGAGGAGAGGGAATACGAATGTCACATCACTACATCAAATCAAGGCACTCATAAAGCAAATCGA	5AL_TGACv1_scaffold_374024_length:252591	165994	321936778	5A|142.539845200|1695244|1695244	16:A>G	0.933775	1	1	1	1	1	1	1	1	1	1	1	1	1	1	1	1	1	1	1	1	-	1	1	1	1	1	-	1	1	1	1	1	1	1	1	1	1	1	1	1	1
3938372|F|0-22:G>A-22:G>A	3938372	TGCAGAGAGGAGCGCTGTTGTCGTTGCTGCCTCCATCGTGGAGCTCGAGCTCATCCAGGGGTCCGAGAT	7BL_TGACv1_scaffold_579248_length:53867	31882	743820083	7B|130.555968500|3938372|3938372	22:G>A	1	1	1	1	1	1	1	1	1	1	1	1	1	1	1	1	1	1	1	1	1	1	1	1	1	1	1	1	1	1	1	1	1	1	1	1	1	1	1	1	1	1
2275533|F|0-49:G>C-49:G>C	2275533	TGCAGAGAGGATTCTACGACTCCAGCTGCCCTGATGCAGAGGATATCGTGAGGTCTACTGTCGAGAAGT	3AS_TGACv1_scaffold_210894_length:128670	72590	107054044		49:G>C	1	0	0	0	0	0	0	0	0	0	0	0	0	0	0	0	0	0	0	0	0	0	0	0	0	0	0	0	0	0	0	0	0	0	0	0	0	0	0	0	0	0
3938561|F|0-22:C>T-22:C>T	3938561	TGCAGAGAGGCCGCCGGTGCTTCGATGCGGCAGTTGTCGGCGGCTGTGTTGCTGTCATGTAGCATCGAC	3AL_TGACv1_scaffold_198348_length:17258	14007	696211142		22:C>T	0.927152	1	1	1	1	1	1	1	1	1	1	1	1	1	1	1	1	-	1	1	1	1	1	1	1	1	1	1	1	1	1	1	1	-	1	-	-	1	1	1	-	1
1210223|F|0-17:A>G-17:A>G	1210223	TGCAGAGAGGCGTCAAGAAAGATATCCAGTATCTCCAGAGAGAGCTGGAAAGCATGCAAGCTGCCCTCC		0	0	4A|131.629975500|1210223|1210223	17:A>G	0.940397	2	0	0	2	0	2	2	0	0	0	2	2	0	2	0	2	0	0	2	0	2	2	2	2	0	0	2	0	0	2	0	2	2	2	2	2	0	0	2	0	0
1008985|F|0-17:G>C-17:G>C	1008985	TGCAGAGAGGGCGAGAGGTGCCGTGCATTGCGTGATCACATGCATCGTCGGTAGCCAAGGCCGAGATCG	7AS_TGACv1_scaffold_570825_length:50179	20054	69893107	7A|052.419573610|1008985|1008985	17:G>C	1	0	0	0	0	0	0	0	0	0	0	0	0	0	0	0	0	0	0	0	0	0	0	0	0	0	0	0	0	0	0	0	0	0	0	0	0	0	0	0	0	0
1090114|F|0-20:G>A-20:G>A	1090114	TGCAGAGAGGTGACAGATATGGGCACATGCGGGGAAGTGTTGGTTGCACTTGGGCCATTGTCCGAGATC	2AL_TGACv1_scaffold_093982_length:99649	9930	753061764		20:G>A	0.953642	0	0	0	0	0	0	0	0	0	0	0	0	0	0	-	0	0	0	0	0	0	0	0	0	0	0	0	0	0	0	0	-	0	0	0	0	0	0	0	0	0
1107434|F|0-34:G>C-34:G>C	1107434	TGCAGAGAGGTGGTCAGCGAAGGCACTCAACAGGGCATCATTTGTTGAGCCCCCTTGACCAGCCTCAAA	2DS_TGACv1_scaffold_177136_length:502247	473639	53193521		34:G>C	0.97351	0	0	0	0	0	0	0	0	0	0	0	0	0	0	0	0	0	0	0	0	0	0	0	0	0	0	0	0	0	0	0	0	0	0	0	0	0	0	0	0	0
1297575|F|0-22:G>A-22:G>A	100001382	TGCAGAGAGTAAAGCTACTGGGGAAGAGGCGGTGAAGTTTGACTAACCTGAACATTTGGATGGATTATT	1AL_TGACv1_scaffold_002511_length:45787	26426	298116709		22:G>A	0.94702	0	0	0	0	0	0	0	-	0	0	0	0	0	0	0	-	0	0	0	0	0	0	0	0	0	0	0	0	0	0	0	0	0	0	-	0	0	0	0	0	0
1059469|F|0-17:A>G-17:A>G	1059469	TGCAGAGAGTAAGATTCAGTCAAAACTAATTCAGTTGGACCAAAACAAATACATCAGTGCAGAAAAATG	U_TGACv1_scaffold_640781_length:322182	249709	457881649	4B|036.725606080|1059469|1059469	17:A>G	0.993377	0	0	0	0	0	0	0	0	0	0	0	0	0	0	0	0	0	0	0	0	0	0	0	0	0	0	0	0	0	0	0	0	0	0	0	0	0	0	0	0	0
1077006|F|0-54:T>A-54:T>A	1077006	TGCAGAGAGTAGGGTCCTCTCTCTCACTGCTCCATGTGTATCTCCTATTTTTGCTCTTGATTTCATGAA	2DL_TGACv1_scaffold_159759_length:57252	26475	392157009	2D|072.487048540|1077006|1077006	54:T>A	0.986755	0	0	0	0	0	0	0	0	0	0	0	0	0	0	0	0	0	0	0	0	0	0	0	0	0	0	0	0	0	0	0	0	0	0	0	0	0	0	0	0	0
1408411|F|0-9:A>T-9:A>T	1408411	TGCAGAGAGACCACCTTGGCGTCAAACTCATGACTGCGCTGCACCAAGCCCTTTGTGCAAAATACAAGC	4BS_TGACv1_scaffold_329165_length:77203	12171	95721670	4B|031.472496910|1408411|1408411	9:A>T	1	1	1	1	1	1	1	1	1	1	1	1	1	1	1	1	1	1	1	1	1	1	1	1	1	1	1	1	1	1	1	1	1	1	1	1	1	1	1	1	1	1
1079678|F|0-48:C>G-48:C>G	1079678	TGCAGAGAGTGGTGTAAGTGGGCTGGACTTGGTCAGTGTTGGGCTACACTATGAAGAAGTGGGTGATCT	5AL_TGACv1_scaffold_374319_length:160423	146377	476666695	2A|048.366018250|1079678|1079678	48:C>G	0.986755	1	0	2	0	1	0	0	0	0	1	1	0	-	0	1	0	0	0	0	1	1	2	0	0	0	0	0	1	0	0	1	0	0	0	0	0	1	1	1	1	1
2371505|F|0-24:A>C-24:A>C	100001384	TGCAGAGAGTGGTTCGAGCACAAGACGGCCGATGAGCCCCTGACCCGCACCACCCCGTCGCATGTGCGC	4BS_TGACv1_scaffold_328892_length:92699	23877	30865737		24:A>C	1	0	0	0	0	0	0	0	0	0	0	0	0	0	0	0	0	0	0	0	0	0	0	0	0	0	0	0	0	0	0	0	0	0	0	0	0	0	0	0	0	0
1166194|F|0-57:G>C-57:G>C	1166194	TGCAGAGAGTTAAGAGCATTTCATTAGGCAACGTATGTTCTTGGGTTGATCTTCTCCGATAAATTTGTG	1AL_TGACv1_scaffold_002205_length:51986	27398	531877996	1A|136.765137100|1166194|1166194	57:G>C	0.94702	0	0	0	0	0	0	0	0	0	0	0	0	0	0	0	-	0	0	0	0	0	-	0	0	0	0	0	0	0	0	0	-	0	0	0	0	-	0	0	0	0
1215941|F|0-53:C>T-53:C>T	1215941	TGCAGAGAGTTCCACACCTTTTCTCAAAAAAAGAGCTTCACACATGTGATAGTCCACTAGAAGCGGAGC		0	0	3D|052.142230290|1215941|1215941	53:C>T	0.933775	0	0	0	0	0	0	0	0	0	0	0	0	0	0	0	0	0	0	0	0	0	0	0	0	0	0	0	-	0	0	0	0	0	0	0	0	0	0	0	0	0
1090178|F|0-20:C>G-20:C>G	1090178	TGCAGAGATAACTCGGAGCACAAACAACGGTTTGCTGATCGCGGCGATTTGCGGCCCGAGGTGCAGCGA	2DS_TGACv1_scaffold_177296_length:162493	83795	68467849	2D|052.695271190|1090178|1090178	20:C>G	0.986755	2	0	0	2	0	0	2	2	0	2	0	2	2	2	2	0	2	0	0	0	0	2	2	0	2	0	2	2	0	0	2	0	0	2	2	0	0	0	2	0	0
1238441|F|0-43:G>C-43:G>C	1238441	TGCAGAGATACGCCCCCAGATCAACGGGGGAGCCTCCGTGAGCGCGCAGCAGCTTCGCGGCCAATTTCT	7AS_TGACv1_scaffold_569514_length:125778	48590	89947430	7A|061.409742880|1238441|1238441	43:G>C	0.907285	0	-	0	0	0	0	0	0	0	0	-	0	0	0	0	0	0	0	0	0	0	0	0	-	0	0	-	0	-	0	0	-	-	0	0	0	0	-	0	0	0
1254406|F|0-39:G>A-39:G>A	1254406	TGCAGAGATAGATATTCGTGACTACCAACATAGAGCGCAGCCGATCCAGGTGGCACGGCCAGGCACGAT	5AL_TGACv1_scaffold_375643_length:74789	68511	433831556	5A|039.967993170|1254406|1254406	39:G>A	0.529801	-	0	-	0	0	0	0	0	0	-	-	0	-	0	-	0	0	0	-	0	0	0	0	0	0	0	-	-	0	0	0	0	-	-	0	0	-	-	-	0	-
4911045|F|0-42:C>T-42:C>T	4911045	TGCAGAGATATGACTCTCTGTAAAGCCATAATACAATTGCTTCGCTTCACAAACATCACCTCAGTTTCT	6AS_TGACv1_scaffold_490305_length:4646	936	13880488		42:C>T	0.827815	0	0	2	1	0	1	0	1	-	0	0	0	0	0	0	-	0	0	0	1	-	-	0	0	0	0	-	1	1	1	1	1	0	-	1	-	0	1	-	0	1
1863851|F|0-33:T>C-33:T>C	1863851	TGCAGAGATATTAAAGTATATGATCTAGCTTTGTATGCAGGCTAATGGATCGATTCTGTTCAAGGCTAG	3AS_TGACv1_scaffold_213926_length:14706	3925	61285776	3A|039.973756900|1863851|1863851	33:T>C	1	0	1	2	1	0	0	1	0	0	1	0	1	0	1	0	1	1	2	0	0	1	1	1	1	1	1	1	0	0	1	0	0	0	0	0	1	0	1	0	0	0
2277489|F|0-21:T>C-21:T>C	2277489	TGCAGAGATCACTAGACCCTCTGCCGTTGACAAATGGGGGTTCTTCATCTCGACCTCGGAACGTCAGTG	3B_TGACv1_scaffold_222120_length:138474	76997	739026276		21:T>C	0.774834	1	1	1	1	1	-	1	-	1	1	1	1	1	-	1	-	1	1	1	-	-	1	1	1	-	-	1	1	1	1	-	1	1	-	1	1	-	1	1	1	1
2277536|F|0-9:G>C-9:G>C	2277536	TGCAGAGATGCTGGCAGATCGTCCAGAGCTCGAGCAGAACGGCACACACGACGTAGAGTTGAGACGGAG	5AL_TGACv1_scaffold_373983_length:287676	25184	451877077	5A|046.217326320|2277536|2277536	9:G>C	0.953642	0	2	2	1	0	1	1	1	1	0	-	1	-	1	0	1	1	1	0	1	1	2	1	1	1	0	-	0	1	1	1	-	0	0	1	1	0	0	0	0	0
993160|F|0-54:A>G-54:A>G	993160	TGCAGAGATCCTTCGCCTGCCCACTTGAAGACTGCCCCTTCAGCTATATAAGAAAAGATCACTTGAACC	6BS_TGACv1_scaffold_513178_length:271885	18302	38880559	6D|026.784650310|993160|993160	54:A>G	0.556291	-	-	-	0	-	-	1	-	2	-	1	1	-	-	1	-	1	-	0	-	-	2	1	1	0	-	0	0	-	0	-	2	-	0	-	1	-	1	-	-	0
2249420|F|0-6:G>C-6:G>C	2249420	TGCAGAGATCGCTCGCCTCGGATTCTTCCCCGCCACTAAACCGCGGGCAATCCGAGGAAATCGAACCAA	2DL_TGACv1_scaffold_159217_length:73156	61021	478877017		6:G>C	0.907285	0	0	0	0	0	0	0	0	0	0	0	0	0	0	0	-	0	0	0	0	0	0	0	0	0	0	0	0	0	0	0	0	0	0	0	0	0	0	0	0	0
1021013|F|0-53:G>T-53:G>T	1021013	TGCAGAGATCTACTATGTGTTTGTGTTTCCTAGGTACGTACGGGACGGTGCTGGACAAGTGGACATATA	7BL_TGACv1_scaffold_578215_length:90200	33432	721700979	7B|122.096424500|1021013|1021013	53:G>T	0.986755	1	1	1	1	1	1	1	1	1	1	1	1	1	1	1	1	1	1	1	1	1	1	1	1	1	1	1	1	1	1	1	1	1	1	1	1	1	1	1	1	1
4991762|F|0-47:C>A-47:C>A	4991762	TGCAGAGATCTTCTTTTGTACTACTCTGCGTACAAGTTAAAGCAGCTCGCCAGCTGCATAATTAATCAG	2BL_TGACv1_scaffold_132367_length:38915	27179	772058406	2B|095.751053880|1219456|1219456	47:C>A	0.97351	1	-	1	1	1	1	1	1	1	1	1	1	1	1	1	1	1	1	1	1	1	1	1	1	1	1	1	1	1	1	1	1	1	1	1	1	1	1	1	1	1
1140961|F|0-19:A>G-19:A>G	1140961	TGCAGAGATGAAAAAGGACAAGATCTGACCTTCAGGTGAGCCAACACGTTGAGATCCAGGGCGCAGTGC		0	0	7B|127.613852100|1140961|1140961	19:A>G	0.94702	1	1	1	1	1	1	1	1	1	1	1	1	1	1	1	1	1	1	1	1	1	1	1	1	1	1	1	1	1	1	1	1	1	1	1	1	1	1	1	1	1
1247826|F|0-63:T>C-63:T>C	1247826	TGCAGAGATGCCCAACGAGCTAGCTTGGCTCTTCACTTTCCCGTTACCCGTTTCAAACGCAAATGGAAG	7DL_TGACv1_scaffold_604973_length:33840	14918	579138447	5B|065.379306150|1247826|1247826	63:T>C	0.907285	1	0	-	1	0	0	0	1	0	1	0	1	1	0	0	0	1	1	1	0	0	1	0	0	0	1	0	0	1	0	0	0	0	1	1	-	1	1	0	0	1
1094631|F|0-27:G>C-27:G>C	1094631	TGCAGAGATGCTTCTTACCTTGATCGCGGTGCTTGCTTCGGCGTGGCCCGCGGCGGCATCGCAACCACC	6BL_TGACv1_scaffold_500853_length:78587	59220	460206599	6B|030.951829030|1094631|1094631	27:G>C	1	1	1	1	1	1	1	1	1	1	1	1	1	1	1	1	1	1	1	1	1	1	1	1	1	1	1	1	1	1	1	1	1	1	1	1	1	1	1	1	1	1
1001835|F|0-33:C>G-33:C>G	1001835	TGCAGAGATGGCTTGCAAATTGCAACTGACTGACAATGAATAAGCTAGTAATCTTGGCTTGTTTTATCA	7AS_TGACv1_scaffold_571302_length:36095	13661	85957080	7A|061.028585620|1001835|1001835	33:C>G	0.880795	0	0	0	-	0	0	0	0	-	0	0	0	0	0	0	-	0	0	0	0	-	0	0	-	0	0	0	0	0	0	0	0	0	0	0	0	0	0	-	0	0
1118410|F|0-67:C>T-67:C>T	1118410	TGCAGAGATGGGGACTGTACGGGCGCCTGGACTGGAGTGTAGAGGAGAGCATAGTCGTCTGGCACCTCG	7DL_TGACv1_scaffold_602724_length:160522	18249	622272675		67:C>T	0.913907	0	0	0	0	0	0	0	0	0	0	0	0	0	0	0	0	0	0	0	0	0	-	0	0	0	-	-	0	0	0	0	-	0	-	0	0	0	0	0	0	0
1768848|F|0-17:A>G-17:A>G	1768848	TGCAGAGATGTGAGTATATGTGAGTATTGTTAGGTCCCGAAGTCAGCATCACCATCGCCATTCGTTAAT		0	0	7B|129.565377500|1116107|1116107	17:A>G	0.960265	1	1	1	1	1	1	1	1	1	1	1	1	1	1	1	1	1	1	1	1	1	1	1	1	1	1	1	1	1	1	1	1	1	1	1	1	1	1	1	1	1
1033607|F|0-49:C>G-49:C>G	1033607	TGCAGAGATTATGATTGTGGATTTCTTATTCATGTTAGTTGGCATGATACGGGAAGAGGTGGAGTTAGC	5BL_TGACv1_scaffold_405426_length:105864	29407	390066815	7B|048.301065660|1060180|1060180	49:C>G	0.953642	0	0	0	0	0	0	0	0	0	0	0	0	0	0	0	0	0	0	0	0	0	0	0	0	0	0	0	0	0	0	0	0	0	0	0	0	0	-	0	0	0
1001832|F|0-41:C>G-41:C>G	1001832	TGCAGAGATTGCAGGGCGAGAGGCACCGTGCTGTGCTAGGCCTGCTGGACCGAGACCCAGATCTTGACG	5AL_TGACv1_scaffold_375669_length:73900	26250	570937592	5A|086.701094990|1001832|1001832	41:C>G	0.980132	0	0	2	0	0	0	0	1	0	1	0	1	1	1	1	0	0	0	0	2	0	1	1	0	0	0	1	1	1	0	0	0	1	0	0	1	1	1	-	0	0
2261752|F|0-45:G>A-45:G>A	2261752	TGCAGAGCAAAGAAATTCAGAACATGTTCGCCACAATCTCGTCACGTGCAGCAGGTCGACTCCATCAAA	2AL_TGACv1_scaffold_094218_length:88573	70634	748559003	2A|114.400554400|2261752|2261752	45:G>A	0.940397	1	1	1	1	1	1	1	1	1	1	1	1	1	1	1	1	1	1	1	1	1	1	1	1	1	1	1	1	1	1	1	1	1	1	1	1	-	1	1	1	1
1864821|F|0-36:G>A-36:G>A	1864821	TGCAGAGCAAATTCAGGAAAGTTACGAAGCAGAGCAGGCAAGAATTCGACGCCGTTGATGGAAGGATCC	4AS_TGACv1_scaffold_306420_length:174037	79327	46617693	4A|020.128809490|1864821|1864821	36:G>A	0.986755	1	1	1	1	1	1	1	1	1	1	1	1	1	1	1	1	1	2	1	1	1	1	1	1	1	1	1	1	1	1	1	1	1	1	1	1	1	1	1	1	1
5365073|F|0-27:C>T-27:C>T	5365073	TGCAGAGCAAATTTTCCAAGTTCCAAGCTGCATGGAGTCCTCAAATAGGAGAATTTCATCTAGCGCTGA	2BS_TGACv1_scaffold_146271_length:159172	145637	150882530		27:C>T	0.953642	-	1	2	2	1	2	2	2	1	2	2	2	1	2	1	2	2	2	1	2	2	2	1	-	-	1	2	2	1	2	2	1	2	2	2	1	0	1	2	2	1
11863504|F|0-31:G>A-31:G>A	11863504	TGCAGAGCAACATCATCAGCATCGGCCAACTGGACGAGAACGACTACGACACTCGCATCACCCACGGCG	5BS_TGACv1_scaffold_423623_length:113162	21996	18943114	1A|130.102505700|1219150|1219150	31:G>A	0.821192	2	2	2	1	1	1	2	1	2	-	1	1	1	1	1	2	2	1	0	2	2	-	2	0	-	2	2	0	1	-	2	1	2	2	1	1	2	0	1	1	1
1205641|F|0-19:T>C-19:T>C	1205641	TGCAGAGCAACATCATCAGTGTCGGCCAACTGGACGAGAACGACTACGACACCCGCATCAACCACGGCG	1DL_TGACv1_scaffold_063268_length:42112	15419	465783918	1D|114.271680300|1205641|1205641	19:T>C	0.913907	2	2	2	2	2	2	2	1	2	2	2	2	2	2	2	1	0	2	0	2	2	2	1	2	0	1	2	2	2	0	2	1	-	2	1	2	2	0	1	2	2
979478|F|0-56:G>A-56:G>A	979478	TGCAGAGCAACATCGTGCCACGGTGCTTTGTGAACAATTATACGTTTTGGCTTTGAGTTTCAGGCAAGT	6DS_TGACv1_scaffold_543722_length:41354	27732	6570375	6D|004.112877967|979478|979478	56:G>A	0.966887	0	0	0	0	2	0	0	0	0	0	0	0	0	0	0	0	0	0	0	0	0	0	0	0	0	0	0	0	0	0	0	0	0	-	0	0	0	0	0	-	0
2289200|F|0-67:C>A-67:C>A	2289200	TGCAGAGCAACATTTTCTGTAAAATCCTGCTTATGAATGTGGATGATGGGTCAGGGCTGTCGAACTGCA	5BL_TGACv1_scaffold_404865_length:147362	17410	658925650		67:C>A	1	0	0	0	0	0	0	0	0	0	0	0	0	0	0	0	0	0	0	0	0	0	0	0	0	0	0	0	0	0	0	0	0	0	0	0	0	0	0	0	0	0
2272876|F|0-40:A>G-40:A>G	2272876	TGCAGAGCAACGAAGACGGTGCAACAGCAGCAACAAGACGACGGCGTCGACGATGACCCTGCCATGTAC	5DL_TGACv1_scaffold_433109_length:162947	97595	232402861		40:A>G	0.97351	0	0	0	0	0	0	0	0	0	-	0	0	0	0	0	0	0	0	0	0	0	0	0	0	0	0	0	0	0	0	0	0	0	0	0	0	0	0	0	0	0
1187077|F|0-14:C>G-14:C>G	1187077	TGCAGAGCAACTGCCAACATCTATGCTGTCAACGGTACCTTCCAGGCCAACATTGAACACCTCCCAGTG	2DS_TGACv1_scaffold_178759_length:48071	1113	72780194	2A|117.552346800|1187077|1187077	14:C>G	0.933775	0	0	0	0	0	0	0	0	0	0	0	0	0	0	-	0	0	0	0	0	0	0	0	0	0	0	0	0	0	0	0	-	0	0	0	0	-	0	0	0	0
1089780|F|0-20:C>T-20:C>T	1089780	TGCAGAGCAAGAAGAAGCAACAGAAGAGCACGGTCAGTCTAGGACAGAGATGGACGAGGCCGAGATCGG	2BS_TGACv1_scaffold_146738_length:104061	95749	40893976	2B|028.016500700|1089780|1089780	20:C>T	1	0	0	0	0	0	0	0	0	0	0	0	0	0	0	0	0	0	0	0	0	0	0	0	0	0	0	0	0	0	0	0	0	0	0	0	0	0	0	0	0	0
1086078|F|0-33:C>G-33:C>G	1086078	TGCAGAGCAAGAGCCCCAACTTCAGCAACAACCCAACAGTAGTGTCTGACATAGTGATGTCTAACCGAG	2BS_TGACv1_scaffold_147583_length:60892	20970	147481434	2B|063.409413830|1086078|1086078	33:C>G	0.993377	0	0	0	0	0	0	0	0	0	0	0	0	0	0	0	0	0	0	0	0	0	0	0	0	0	0	0	0	0	0	0	0	0	0	0	0	0	0	0	0	0
1019731|F|0-62:A>G-62:A>G	1019731	TGCAGAGCAAGATGGTGTTTAGAACCACAGTTGGAGTAACGAGATACGGAAAGGTTCAGATGATTCAGA	6BL_TGACv1_scaffold_500652_length:88917	4410	577184432	6B|037.827489790|1019731|1019731	62:A>G	0.94702	1	1	1	0	1	1	1	1	0	0	1	1	1	0	1	-	1	1	0	1	1	1	1	-	0	1	-	0	1	1	1	0	1	0	1	1	1	1	-	1	0
1110826|F|0-56:G>C-56:G>C	1110826	TGCAGAGCAATGCGGATCAGCCGAAGCACTGCTTCCACTGCCCTCACATCGCCACAGGCCCGCACCGAG	U_TGACv1_scaffold_640699_length:574943	393452	547568224	5B|073.198185220|1110826|1110826	56:G>C	0.642384	1	-	1	-	0	1	1	-	-	1	1	1	1	-	1	1	-	0	-	1	1	1	-	1	-	-	-	1	1	1	1	1	1	-	-	1	-	1	-	-	1
1209742|F|0-32:A>G-32:A>G	1209742	TGCAGAGCACACCACAAATTGCTCACTAGCTCACTCGCTGCCTCACTGGGTACGGCTCACCAAGCTCAA	2DL_TGACv1_scaffold_159043_length:79080	40305	609493877	2D|131.699362200|1209742|1209742	32:A>G	0.927152	0	1	1	0	1	1	0	0	1	1	1	0	1	0	0	1	1	1	1	1	1	2	1	1	1	1	0	0	1	1	0	1	0	0	0	0	-	1	0	1	1
1123169|F|0-15:A>C-15:A>C	1123169	TGCAGAGCACATGACAGTCACATGAAGTTCTTCTCTGCTACTATAAAGCGATTCAGATGACAAACGTTT	3DL_TGACv1_scaffold_249449_length:128672	37032	410513390	3D|060.697345450|1123169|1123169	15:A>C	0.94702	0	0	2	0	2	0	2	2	2	2	0	2	0	2	2	0	0	0	0	0	0	0	2	2	0	1	2	0	0	0	0	0	-	0	0	2	0	2	2	0	0
1667202|F|0-61:A>C-61:A>C	1667202	TGCAGAGCACATTCTCCTGTGGACGAATGGAGCGGCTAAACGAGCACGCAAGAGGCTGCTGATGATACT	4DL_TGACv1_scaffold_344369_length:47387	34657	481885074	4D|066.813781120|1667202|1667202	61:A>C	0.94702	0	0	0	0	0	0	0	0	0	0	-	-	0	0	0	0	0	0	0	0	0	0	-	0	0	0	0	0	0	0	0	0	0	0	0	0	0	0	-	0	0
1110659|F|0-33:C>T-33:C>T	1110659	TGCAGAGCACCAAGTCCTCTTGCATAATTGAAGCGCCGTGCCATGCATCCAGATTCAGGGCCGAGATCG	5BL_TGACv1_scaffold_406882_length:54648	6634	551671257	5B|080.761455030|1110659|1110659	33:C>T	0.953642	1	1	1	1	1	0	2	0	1	0	0	0	0	1	0	0	1	1	1	0	0	0	0	0	1	1	1	0	0	0	0	0	0	1	1	0	1	0	1	1	0
1257516|F|0-60:T>C-60:T>C	1257516	TGCAGAGCACCCCCATTGGCATATATGAGCATGATGAGCCAAACATCAATCACTTTGTGATCCCTTGCA	U_TGACv1_scaffold_720493_length:574	414	300880052		60:T>C	0.94702	0	0	0	0	0	0	0	0	0	0	0	0	0	0	0	0	0	0	0	0	0	0	0	0	0	-	0	0	0	0	0	-	-	0	0	0	0	0	0	0	0
1185372|F|0-47:A>G-47:A>G	1185372	TGCAGAGCACCTCCCAACTTAACACAGCAAATACATAGCTAACTATAACAGGAGACCCGACATTTGGTG	1DL_TGACv1_scaffold_061456_length:118878	52748	435258956	1D|086.057771110|379611|wPt-6059	47:A>G	0.880795	1	1	1	1	1	1	1	-	1	1	1	1	1	1	1	-	1	1	1	1	1	1	1	1	1	1	-	1	1	1	-	1	1	1	1	-	1	1	1	-	1
1096151|F|0-30:G>C-30:G>C	1096151	TGCAGAGCACCTGGTCGGGCGGCACGCGAGGGCGGCGGGATCACTGTCTATCGGTACGGCGACGCGGAA	2BL_TGACv1_scaffold_131191_length:73831	58330	572308245	2B|077.773415990|1096151|1096151	30:G>C	0.953642	1	1	1	1	1	1	1	1	1	1	1	1	1	1	1	1	1	1	1	1	1	1	1	1	1	1	1	1	1	1	1	1	1	1	1	1	1	1	1	1	1
2267680|F|0-34:A>G-34:A>G	2267680	TGCAGAGCACGAGATCGAGGCGCAGCAGCGACGGACAGCAGGAGAAGTTCAGTTGGCGGTCTTTGAGGT	3B_TGACv1_scaffold_221923_length:148489	128997	69361379	3B|046.823434200|2267680|2267680	34:A>G	0.97351	1	1	1	1	1	1	1	1	1	1	1	1	1	1	1	1	1	1	1	1	1	1	1	1	1	1	1	1	1	1	1	1	1	1	1	1	1	1	1	1	1
1070168|F|0-31:C>A-31:C>A	1070168	TGCAGAGCACGCACAGGAGCACGAACATGTCCAGGAGTGTTGGATGCTCGCGTGCACGCATGTTAGGCC	6BS_TGACv1_scaffold_513408_length:173115	149618	121220580	6B|023.546201170|1070168|1070168	31:C>A	0.986755	2	2	2	0	2	2	2	2	0	2	2	2	2	0	2	0	2	2	0	2	0	2	0	2	2	2	0	0	2	0	2	0	2	0	2	2	2	2	0	0	0
1106755|F|0-19:A>G-19:A>G	1106755	TGCAGAGCACTAGAGCATCAATTAGATCACACAAGGAGGCGTCAAGGCAGCGCACTACAGCAGCGATCT	7BL_TGACv1_scaffold_578227_length:89693	56597	518835133	5B|040.833114740|1106755|1106755	19:A>G	0.980132	1	1	1	1	1	1	1	1	1	1	1	1	1	1	1	1	1	1	1	1	1	1	1	1	1	1	1	1	1	1	1	1	1	1	1	1	1	1	1	1	1
3022360|F|0-45:A>G-45:A>G	3022360	TGCAGAGCACTGTATCCCAGCAGTCCCATCTTCATATTGTTCCGCAGCATGTGCTCTAGTGGTGTTAGT	2BL_TGACv1_scaffold_130443_length:111799	35609	532487086		45:A>G	0.94702	0	0	0	0	0	0	0	0	0	0	0	0	0	0	0	-	0	0	0	0	0	0	0	0	0	0	0	0	0	0	0	0	0	0	0	-	0	0	0	0	0
1091877|F|0-46:T>G-46:T>G	1091877	TGCAGAGCAGAGCGCAAGAAGCATACTCAACGAGAGTACATGATATTGCAAGCGGATGAATTGTTAAAA	7BL_TGACv1_scaffold_577304_length:156352	8980	548166602	7B|049.020917190|1091877|1091877	46:T>G	0.940397	-	1	1	1	1	1	1	1	1	-	1	1	-	1	1	1	1	1	1	1	1	1	1	1	1	1	1	1	1	1	1	1	-	1	1	1	1	1	-	1	1
1159943|F|0-8:A>C-8:A>C	1159943	TGCAGAGCAGAGGCGCATATGCAGTGCAGCCGTGAGCCGACTGTTCCGCAAGGCGACAAACGGAGGAAA	7AS_TGACv1_scaffold_571045_length:43649	30824	136450442	7A|074.702763380|1159943|1159943	8:A>C	0.933775	1	1	0	0	1	0	0	0	1	0	0	1	1	0	1	0	0	0	1	1	0	0	1	1	1	1	0	0	1	1	0	1	0	0	1	1	1	1	0	0	1
1034124|F|0-38:G>C-38:G>C	1034124	TGCAGAGCAGATTCCACTCGCTACAGTGTCATCCTGTTGTGTTTTCTGTTCATTGCGTTCAAATGGGCC	7AS_TGACv1_scaffold_569306_length:158347	86816	112775432		38:G>C	0.986755	0	0	0	0	0	0	0	0	0	0	0	0	0	0	0	0	0	0	0	0	0	0	0	0	0	0	0	0	0	0	0	0	0	0	0	0	0	0	0	0	0
995319|F|0-39:A>G-39:A>G	995319	TGCAGAGCAGCAAATGCTAAACATATTCATAAAATCCTCAGCCTCCAGAGTACTCCAGCCTCTACAATG		0	482182115	3A|047.727743070|995319|995319	39:A>G	0.993377	0	1	2	0	0	0	1	0	0	0	0	1	0	1	1	1	1	0	0	1	1	1	1	0	1	-	1	1	0	0	0	0	0	0	0	1	0	1	0	0	0
4990006|F|0-67:G>C-67:G>C	4990006	TGCAGAGCAGCGAGCTCGCTTCTTTCAACATGAAAAGAGGTGAAGACACCAAGGAGGCAGAGGAGCCGA	3AL_TGACv1_scaffold_195762_length:57048	35019	731219470	3A|132.063345500|4990006|4990006	67:G>C	0.966887	1	1	1	1	1	1	1	1	1	1	1	1	1	1	1	1	1	1	1	1	1	1	1	1	1	1	1	1	1	1	1	1	1	1	-	1	1	1	1	1	1
1102363|F|0-8:A>G-8:A>G	1102363	TGCAGAGCAGCGCACACCTGAGCCGCCGCTTCGTCCTTGTCTCCGTCCAGCCTTCCCCTCAGGACCCGA	1DL_TGACv1_scaffold_062467_length:62836	47831	261892580	1A|080.509351600|1124420|1124420	8:A>G	0.986755	0	0	2	0	2	2	0	2	0	0	2	2	0	0	2	0	2	0	2	2	0	2	2	0	2	0	2	2	2	2	2	2	2	2	2	2	2	0	2	0	2
1070167|F|0-52:A>G-52:A>G	1070167	TGCAGAGCAGGGCAAGGCATAGTTGATCCCCTCCCACGTACCACTCCTCGTGAAAACAAGCAGAAATGG	6DL_TGACv1_scaffold_526369_length:200361	134797	288582469		52:A>G	0.907285	0	0	0	0	0	0	0	0	0	0	0	0	0	0	0	0	0	0	0	0	0	0	0	0	0	-	0	0	0	0	0	0	0	0	0	0	0	0	-	0	0
1068196|F|0-9:G>A-9:G>A	1068196	TGCAGAGCAGTCCCTCGCGGGGATCAGAAAATTCTGGCATTTCCAGCTAATCTCCAAAATTTCCCCTGA	7DS_TGACv1_scaffold_622864_length:61939	35805	101424119	7D|073.221817800|1068196|1068196	9:G>A	0.980132	0	0	0	0	0	0	0	0	0	0	0	0	0	0	0	0	0	0	0	0	0	0	0	0	0	0	0	0	0	0	0	0	0	0	0	-	0	0	0	0	0
1065547|F|0-28:A>G-28:A>G	1065547	TGCAGAGCATAGTTTTAAATAGTGAGCTATGCTAATTAGCGGCACACTGCTCAAACTGGTATAACACAG	1AL_TGACv1_scaffold_000208_length:185131	96486	497201654	1A|107.586876000|1065547|1065547	28:A>G	0.993377	0	1	1	1	1	2	0	1	1	1	1	0	0	0	1	0	0	0	1	1	0	1	1	0	0	0	0	1	0	1	0	1	1	1	1	0	1	0	1	0	1
1105748|F|0-62:C>G-62:C>G	1105748	TGCAGAGCATCATCCATCCCATCCCCAGGTCATAAACCCAAGTCGGACTCGCCTTCCTCCTCCCCAACT	2AS_TGACv1_scaffold_114204_length:45331	15588	70983353	2A|058.207542250|1105748|1105748	62:C>G	0.960265	0	0	0	0	0	0	0	0	0	-	0	0	0	0	0	0	0	0	0	0	0	0	0	0	0	0	0	0	0	0	0	0	0	0	0	0	0	0	-	0	0
1002952|F|0-37:T>C-37:T>C	1002952	TGCAGAGCATCATCCATTCATCATCCCATCCCCCAAGTCATAAACCCAAGTCGGACTCGCCTTCCTCCT	2BS_TGACv1_scaffold_148548_length:30443	12616	108903877	2B|063.158316250|1002952|1002952	37:T>C	0.781457	1	-	1	1	1	1	1	-	1	0	0	1	0	0	0	0	1	1	0	0	0	-	-	0	0	1	0	-	0	0	1	0	1	-	1	-	-	-	1	0	1
1088421|F|0-14:C>A-14:C>A	1088421	TGCAGAGCATCATCCCATCCCCCAAGTCATAAACCCAAGTCGGACTCGCCTTCCTCCTCCCCAACTACT	2DS_TGACv1_scaffold_179233_length:35411	11014	72169399	2A|120.671886600|1088421|1088421	14:C>A	0.927152	0	0	0	0	0	0	0	0	0	0	0	0	0	0	0	-	0	0	0	0	0	0	0	0	0	-	0	0	0	0	0	0	0	-	0	0	0	0	0	0	0
1079667|F|0-15:C>G-15:C>G	1079667	TGCAGAGCATCCCATCAACATTACCATAAACCCATCATCAAGGGAGAGGGTATTTTTTACCTACTGCTA	5BL_TGACv1_scaffold_404521_length:190425	173765	293412111		15:C>G	0.84106	0	0	0	0	0	0	0	0	0	0	0	0	0	0	0	-	0	0	0	0	-	0	0	0	-	0	0	0	0	0	0	0	0	0	0	0	0	0	-	0	0
1232996|F|0-17:T>G-17:T>G	1232996	TGCAGAGCATCGGGAGGTAGGGTGCAGGTGCAGGGGAGAAATGTATGAGCTCTGTCTCCGTGGAGCAAG	3B_TGACv1_scaffold_224179_length:72237	63453	726470883	3B|080.178729180|1232996|1232996	17:T>G	0.97351	2	1	2	2	2	2	1	2	2	2	1	1	1	2	2	2	1	2	1	2	2	2	1	1	2	-	1	2	1	1	2	2	1	2	2	2	2	2	-	1	1
1209740|F|0-16:A>G-16:A>G	1209740	TGCAGAGCATCTCCGAAGCCGCGGCGGGCCAGAGCAGCAGCACCAGCAGCAGCATCTCTGAATCCACTG	5DL_TGACv1_scaffold_435762_length:38406	28256	312058694		16:A>G	0.993377	0	0	0	0	0	0	0	0	0	0	0	0	0	0	0	0	0	0	0	0	0	0	0	0	0	0	0	0	0	0	0	0	0	0	0	0	0	0	0	0	0
1070164|F|0-14:G>C-14:G>C	1070164	TGCAGAGCATGCAAGGGTAGGCTCTCTACTGAAGGATTTTACTAATTAAAGAACGTGTGTTCCGAGATC	1AL_TGACv1_scaffold_000237_length:177784	51071	460955192	1A|095.026039910|1070164|1070164	14:G>C	0.993377	0	0	0	0	0	0	0	0	0	0	0	0	0	0	0	0	0	0	0	0	0	0	0	0	0	-	0	0	0	0	0	0	0	0	0	0	0	0	0	0	0
1231804|F|0-16:C>A-16:C>A	1231804	TGCAGAGCATGCGGAGCCATGGAGAGGACGCCTACGGCCATTGTGCGCGTGTGCTCGGGATCCTCGGAG	3AS_TGACv1_scaffold_210783_length:149655	121191	4438908		16:C>A	0.933775	1	0	2	1	2	1	1	1	1	2	2	1	2	1	2	1	1	2	2	1	1	1	1	2	0	2	2	2	2	2	-	2	2	0	2	0	1	2	-	2	2
2293103|F|0-64:T>C-64:T>C	2293103	TGCAGAGCATGGTAGCTTCATCCCTCTGAAATGCTGAACCTGTACTGGAGCAGTTTAACTTGAGTCTCA	6BL_TGACv1_scaffold_501358_length:60518	54907	680731028		64:T>C	0.827815	1	0	0	0	2	1	0	1	1	0	1	1	0	0	0	-	0	1	1	1	-	1	1	-	0	0	1	1	1	1	1	1	0	1	1	1	1	1	0	-	0
1000766|F|0-62:C>T-62:C>T	1000766	TGCAGAGCATGTGGCTGGACAGGGAGAGCGGCGCCAAGTGCTACATGGTGTCGGCGAGGGAGCTGTCCA	7DS_TGACv1_scaffold_621920_length:106470	27600	31118121	1B|096.919529820|1000766|1000766	62:C>T	1	0	0	0	0	0	0	0	0	0	0	0	0	0	2	0	0	0	0	0	0	0	0	0	0	0	0	0	0	0	0	0	0	0	0	0	0	0	0	0	0	0
1097176|F|0-14:T>G-14:T>G	1097176	TGCAGAGCCAAATATGAAATGCCTTTCATCTACCGCTCAAAATTGTCTGGACGCGTCTTCCCCGAGATC	1DL_TGACv1_scaffold_063072_length:46367	32422	426977800	1D|084.435179220|1097176|1097176	14:T>G	0.993377	0	0	0	0	0	0	0	0	0	0	0	0	0	0	0	0	0	0	0	0	0	0	0	0	0	0	0	0	0	0	0	0	0	0	0	0	0	0	0	0	0
2262508|F|0-30:T>C-30:T>C	2262508	TGCAGAGCCAAGAAACAGACACGGACTGAATATTTGCATCGATCCATATACATGAGTGCGACACGTGCA	7BS_TGACv1_scaffold_592106_length:183015	10903	95917969	7B|026.518777040|2262508|2262508	30:T>C	0.933775	0	0	0	0	0	0	0	0	0	0	0	0	0	0	0	0	0	0	0	0	0	0	0	0	0	0	-	0	0	0	0	-	0	0	0	0	0	-	0	0	0
2291940|F|0-24:G>A-24:G>A	2291940	TGCAGAGCCAAGGCAACGCAAGCAGAGGGGAGGAGCCCCAACACCAAATCTCACGGCAGTTCGAGGACT	5DL_TGACv1_scaffold_433451_length:112598	85796	378799016	5D|043.604231010|2291940|2291940	24:G>A	0.993377	1	1	0	1	0	0	1	0	1	0	1	1	0	1	1	0	0	0	1	1	0	0	1	1	0	0	0	1	1	1	0	1	0	0	1	0	0	0	0	1	2
1121287|F|0-59:A>C-59:A>C	1121287	TGCAGAGCCATACCACTCGCTAGTGTCAGTGTGGATGTGTCGTCTCCCAACCACAAAATATCATCTTGG		0	0		59:A>C	0.874172	1	0	0	1	1	0	1	1	1	0	0	1	1	-	0	0	0	1	1	1	0	2	0	1	0	0	0	1	0	1	0	0	0	0	0	1	1	2	1	0	0
1110073|F|0-15:A>G-15:A>G	1110073	TGCAGAGCCATGTAAATGGACCAGCCCAGTTCGGGACGTGAGCACGCACACATTTTGACATGTGTGACT	7AS_TGACv1_scaffold_570935_length:47240	3361	129282438	7A|076.495003030|1110073|1110073	15:A>G	0.794702	1	1	0	-	1	0	0	0	1	-	0	1	1	0	1	-	0	0	1	1	0	0	-	1	1	-	0	0	1	1	0	1	0	0	1	1	1	1	-	-	1
1092069|F|0-17:A>G-17:A>G	1092069	TGCAGAGCCCAAGCCCCACCACCAGATTCCCAGGCCCTAAATGTACGCGCAGTGTCGGCGATCCGAGAT	4AL_TGACv1_scaffold_289430_length:83743	7202	597076028	4A|047.166887570|1092069|1092069	17:A>G	0.993377	0	0	0	0	0	0	0	0	0	0	0	0	0	0	0	0	0	0	0	0	0	0	0	0	0	0	0	0	0	0	0	0	0	0	0	0	-	0	0	0	0
1212853|F|0-34:A>G-34:A>G	1212853	TGCAGAGCCCCACAACCATCAAATCCGAGGTGTCAGAGTGATGTGAGGAGCTGAAGCGCCTTTTCTTGC	1DS_TGACv1_scaffold_080147_length:191927	110042	11681975	1D|023.032250490|1212853|1212853	34:A>G	0.556291	1	-	-	1	1	1	1	-	1	-	1	1	-	-	1	-	-	1	1	1	-	1	1	-	1	-	1	-	-	1	1	1	1	1	1	1	-	1	-	-	-
1097002|F|0-65:C>A-65:C>A	1097002	TGCAGAGCCCCTCTTCACGCAGCGGCGGGAAACGGGGCGACGTGGGCGACGCGCGGCCACGCGCGCGGC	2BL_TGACv1_scaffold_130283_length:121698	54548	631849897	2B|078.758628100|1097002|1097002	65:C>A	0.986755	0	1	0	1	0	1	0	0	0	0	1	0	0	1	1	1	1	0	0	1	1	0	0	1	1	1	1	1	1	1	0	0	2	0	0	1	0	0	0	1	0
4393705|F|0-51:T>C-51:T>C	4393705	TGCAGAGCCCGAGGCAGGGGCAGCAGCCCGTCGAGCACGGCGACGTCGATCTCGCCGTCGCCGTCGAAG	3B_TGACv1_scaffold_221868_length:151782	129529	24055479	3B|023.587918640|4393705|4393705	51:T>C	0.933775	1	-	0	1	1	1	0	1	1	0	1	0	0	0	1	1	1	0	1	0	1	0	1	1	1	0	1	1	0	1	1	0	1	1	1	0	-	1	0	0	0
1091937|F|0-15:T>C-15:T>C	1091937	TGCAGAGCCCGCCACTTGTGTTCTGCCGCACCAAAAAAACCACGGTCTTGCTGGCTTCCCACCGTATCA	4AL_TGACv1_scaffold_288261_length:233626	184634	668323370	4A|096.082244080|1091937|1091937	15:T>C	0.933775	0	0	0	0	0	0	0	0	0	0	0	0	0	0	0	0	0	0	0	0	0	0	0	0	0	0	0	0	0	0	0	-	0	0	0	0	0	0	0	0	0
1128069|F|0-8:C>G-8:C>G	1128069	TGCAGAGCCGCCTTGCGGCCAGCCCTCTGGGCGTGTGTGAGCGGCCTGACGGCCTCGTGTGCCTGCCCG		0	0	5D|150.471241500|1128069|1128069	8:C>G	0.986755	0	0	0	0	0	0	0	0	0	0	0	0	0	0	0	0	0	0	0	0	0	0	0	0	0	0	0	0	0	0	0	0	0	0	0	0	0	0	0	0	0
1230858|F|0-48:C>T-48:C>T	1230858	TGCAGAGCCGCGTGAAGAGCTCCTTCTTGGAGCGCCCAAGGTGGTCACCAGCATCGTCGGCGCGGGCGA	6DL_TGACv1_scaffold_526742_length:109285	20705	454939700	6D|093.069254120|1230858|1230858	48:C>T	0.94702	1	2	2	1	1	1	0	1	1	1	1	0	0	1	1	0	0	1	0	0	0	2	1	0	1	0	0	0	0	1	1	-	1	1	0	0	0	0	0	0	0
1208017|F|0-53:G>A-53:G>A	1208017	TGCAGAGCCTGATATAACTTAAGAAGATTACTTGATTTTTTGGGGTTGCTGCCGCTTTCGGGGCTTGAC	6BL_TGACv1_scaffold_501351_length:60744	4200	582867642		53:G>A	0.980132	0	0	0	0	0	0	0	0	0	0	0	0	0	0	0	0	0	0	0	0	0	0	0	0	0	0	0	0	0	0	0	0	0	0	0	0	-	0	2	0	0
4440397|F|0-44:C>G-44:C>G	4440397	TGCAGAGCCTGGGCGGCGGTGCCACGGGCGGCGGGGTCGAGGGCCAGGAGCGTGGTAAGGAGCGGGAAA	7AL_TGACv1_scaffold_556609_length:124029	77430	641050291		44:C>G	0.97351	0	0	1	1	0	0	1	1	0	1	1	0	2	1	0	1	1	0	2	1	0	1	0	1	0	0	0	0	1	1	2	0	1	1	1	0	0	0	0	1	0
1353553|F|0-38:T>C-38:T>C	1353553	TGCAGAGCGAGGGAGAAGGTAGATGTATGGCCTGCCTGTGGCTGACGGCACGGGAGGGGCTGGTTGGGC	2BS_TGACv1_scaffold_146998_length:87842	49934	54443909	2B|040.740762360|1353553|1353553	38:T>C	0.953642	0	0	0	0	0	0	0	0	0	0	0	0	0	0	0	0	0	0	-	0	0	0	0	0	0	0	0	0	0	0	0	0	0	0	0	0	0	-	0	0	0
1189988|F|0-20:A>G-20:A>G	1189988	TGCAGAGCGAGGTCATGCACACGGTGTGGGTCGGCACGCAGGCTGACGAGGCGTTCGGGGACGCATGGC	7BL_TGACv1_scaffold_579547_length:46320	27440	738143273	7B|128.903715500|1189988|1189988	20:A>G	0.953642	1	1	1	1	1	1	1	1	1	1	1	1	1	1	1	1	1	1	1	1	1	1	1	1	1	1	1	1	1	1	1	-	1	1	1	1	-	1	1	1	1
3021601|F|0-24:G>A-24:G>A	3021601	TGCAGAGCGATGCGTGCAAGCAGCGGGCCATCAGAAAATTGCACCGATACTGACCGCTTTGCTAGCTAG	4BS_TGACv1_scaffold_331001_length:16971	15616	17921500	4B|013.114895960|3021601|3021601	24:G>A	0.940397	0	0	0	0	0	0	0	0	0	0	0	0	0	0	0	0	0	0	0	0	0	0	0	0	0	-	0	0	0	0	0	0	0	0	0	0	-	0	0	0	0
2284086|F|0-28:T>G-28:T>G	2284086	TGCAGAGCGCCAAGGCGACGGCGGTGCATCAGTTCCTGGGGTCCGAGGAGTACAAGCGGCGGCTCGACG	7AS_TGACv1_scaffold_570851_length:49494	34276	90225438		28:T>G	0.860927	1	1	1	1	1	-	1	-	1	-	1	1	1	1	1	1	1	1	1	1	1	1	-	1	1	1	1	1	1	1	1	1	1	1	1	1	-	1	1	1	1
7940341|F|0-9:T>C-9:T>C	7940341	TGCAGAGCGTGAGCCCCAACCAGCTATAACACGACCTAAACTCGATAATCACAGTGACCACGCGTTGTG	5AL_TGACv1_scaffold_378041_length:29314	16530	522153893	5A|057.824304150|2277317|2277317	9:T>C	0.993377	1	1	2	2	1	2	2	1	2	1	1	1	1	2	1	2	2	2	1	2	2	1	2	2	2	2	2	1	2	2	1	2	1	2	2	2	2	1	1	1	1
1090900|F|0-60:C>G-60:C>G	1090900	TGCAGAGCGCGAGGCGAATCGGCATCAGGAAAACCCGTGGCTGATAAGAAAAAATCATGGCCGAGAGAT	6BL_TGACv1_scaffold_501073_length:69944	27281	519405991	6B|034.606652340|1090900|1090900	60:C>G	0.966887	0	0	0	0	0	0	0	0	0	0	0	0	0	0	0	0	0	0	0	0	0	0	0	0	0	0	0	0	0	0	0	0	0	0	0	0	0	0	0	-	0
988602|F|0-16:A>G-16:A>G	988602	TGCAGAGCGCGCTCCAACTCATGGGCTGCAAGCCACGCCACGCTTTCAGGGTCCGTCTTCCACCCTCAT	3B_TGACv1_scaffold_222904_length:105786	84963	585689109		16:A>G	0.986755	2	0	2	2	2	0	0	2	2	0	0	0	0	0	0	0	0	0	2	0	0	0	2	0	2	0	-	0	0	2	0	0	2	-	0	0	2	0	0	0	0
1093049|F|0-31:G>A-31:G>A	1093049	TGCAGAGCGCGGACACCTGGGTCCTACAGGAGTTGCAGGAAGGTTCAACTGCGTCGCAAGCACTGCTGC	1BL_TGACv1_scaffold_033883_length:31166	28685	566183865	1B|144.283403800|1093049|1093049	31:G>A	0.953642	0	0	0	0	0	0	0	0	0	0	0	0	0	0	0	-	0	0	0	0	0	0	0	0	0	0	0	0	0	0	0	0	0	0	0	0	0	0	0	0	0
5562969|F|0-20:G>C-20:G>C	5562969	TGCAGAGCGGCAGGTCGGCGGGGAGCGCCTCCAGGCTGAGGTTGGCGTCCCTCAGCGCGAACACCACCT	3B_TGACv1_scaffold_220838_length:278039	268505	65399317		20:G>C	1	2	2	2	2	0	0	2	2	2	0	0	0	2	0	2	2	2	0	0	0	2	0	0	2	0	2	2	0	2	2	2	2	2	0	0	0	0	2	2	0	0
1229356|F|0-21:T>C-21:T>C	1229356	TGCAGAGCGGCTACTGACCGATCCACGGCCAGGACATGACATGCGCGCGTCGGCGTCGCCTTTGATTGA	2AL_TGACv1_scaffold_096509_length:33791	4778	718230473	2A|087.535104180|1229356|1229356	21:T>C	0.927152	1	1	1	1	1	1	1	1	1	1	-	1	-	1	1	1	1	1	1	1	1	1	1	1	1	1	1	1	1	1	1	1	1	1	1	1	-	1	1	1	1
1210192|F|0-10:G>A-10:G>A	1210192	TGCAGAGCGGGTGCTCGGCGGCGGCGAGGCAGATGGCGCTGGAGCTGCTCAAGATTTACAAGGTGAACG	2AL_TGACv1_scaffold_095739_length:46562	11628	514233113		10:G>A	1	2	2	2	0	2	2	0	0	2	0	0	2	2	0	0	0	0	2	0	0	0	2	0	0	0	2	0	0	0	0	2	0	0	0	0	0	2	2	2	0	2
997851|F|0-58:C>T-58:C>T	997851	TGCAGAGCGTAGAGGGGGCGCTCAGGCTCGGAGTACCTCCACAGCTCGGTGCAGCTCCCTGTTGGCGAT	2AL_TGACv1_scaffold_095041_length:62409	11190	713630813		58:C>T	0.874172	0	0	0	0	0	0	0	0	0	0	0	-	0	0	0	-	0	0	-	0	0	0	0	0	0	0	0	0	0	0	0	0	0	0	0	0	0	0	0	0	0
2253468|F|0-20:A>G-20:A>G	2253468	TGCAGAGCGTAGGACCTCCCATAGCTATTCGAGACAATGAACCGATCACTGAATTCCGAAATACCATAA	3AL_TGACv1_scaffold_196290_length:45475	39700	574346197	3A|049.231898270|2253468|2253468	20:A>G	0.993377	0	1	2	1	1	1	0	1	0	1	1	0	1	0	0	0	0	1	1	0	0	2	0	0	0	1	0	0	1	1	1	0	1	1	1	0	1	0	1	0	1
1398044|F|0-34:A>G-34:A>G	1398044	TGCAGAGCGTCCATGACAGGAGCGTCTCCCATACATTGTACGAGATAGCATGCAGATGCAGGAGCATCT	7BL_TGACv1_scaffold_577341_length:152038	100305	716306243	7B|109.262872900|1398044|1398044	34:A>G	0.662252	1	1	-	-	1	1	1	1	1	1	1	1	1	-	-	1	-	1	-	-	1	1	1	1	1	1	1	-	1	1	1	-	1	1	-	-	-	-	1	-	-
1091835|F|0-20:A>G-20:A>G	1091835	TGCAGAGCGTCGCGCAGGGTAGGGTTGCCGCGGCCGCGGGAGGGCGAATGATCAATGACGCCGAGATCG	3DL_TGACv1_scaffold_253583_length:16767	9842	455753871	3B|068.924005940|1091835|1091835	20:A>G	1	0	0	0	0	0	0	0	0	0	0	0	0	0	0	0	0	0	0	0	0	0	0	0	0	0	0	0	0	0	0	0	0	0	0	0	0	0	0	0	0	0
1017971|F|0-45:G>C-45:G>C	1017971	TGCAGAGCGTCTGATCGGATGACTCTGGAGGCGGCTAAAATCATCGTGGTGATTTGTAGTAGCCACCCA	2BS_TGACv1_scaffold_147962_length:46720	44883	256966785	2B|074.142412410|1017971|1017971	45:G>C	0.986755	0	0	0	0	0	0	0	0	0	0	0	0	0	0	0	0	0	0	0	0	0	0	0	0	0	0	0	0	0	0	0	0	-	0	0	0	0	0	0	0	0
1089243|F|0-40:G>C-40:G>C	1089243	TGCAGAGCGTGCTGCACCAGGCGTCGGGTGCTGAGGCGGTGGACCTCACCGCCGCGCTCATCCGAGATC	2BS_TGACv1_scaffold_147048_length:85490	33993	15630919		40:G>C	1	2	2	2	2	0	2	2	0	2	0	2	0	0	0	2	2	0	2	0	2	2	2	0	2	2	2	0	2	0	2	2	0	2	2	2	2	0	0	2	0	2
1067301|F|0-43:G>A-43:G>A	100001404	TGCAGAGCGTGTACGTGGAGCACGAGGTGGAGGCGCTGATCCAGGTGGCGCTGCTGTGCACGCAGGGGT	U_TGACv1_scaffold_641935_length:120136	52603	412833741		43:G>A	1	0	0	0	0	0	0	0	0	0	0	0	0	0	0	0	0	0	0	0	0	0	0	2	0	0	0	0	0	0	0	0	0	0	0	0	0	0	0	0	0	0
984817|F|0-64:T>C-64:T>C	984817	TGCAGAGCGTGTGCACAAGTGCAGCATGTTGTACTGCCCCATGGTGCGTGACCACCTTCTTGATTTGTA	3B_TGACv1_scaffold_225676_length:47611	29510	2902162	3B|006.158422613|984817|984817	64:T>C	0.986755	2	2	1	0	1	2	2	2	2	1	1	0	1	0	1	2	2	2	1	0	2	0	2	1	1	1	1	1	1	1	2	1	1	1	1	1	2	1	0	1	1
993827|F|0-7:T>C-7:T>C	993827	TGCAGAGTGTTCGGCCGCAGAGGATCCCGCTGAGCGCGCCGCAAGTGCGTAGTACCCGACTTGGGAGGG	2BS_TGACv1_scaffold_145909_length:295103	271515	142867096	2B|061.939442560|993827|993827	7:T>C	0.940397	1	1	1	1	1	1	1	1	1	1	1	1	1	1	-	1	1	1	1	1	1	1	1	1	1	-	1	1	1	1	-	1	1	1	-	1	1	-	1	1	1
1218618|F|0-26:T>A-26:T>A	1218618	TGCAGAGCTAAAGAATTAACTAATTCTCTTAGTATTAACCAGTCCATGACAGTCTACCTGAAGATCTCT	2BL_TGACv1_scaffold_130409_length:114344	69673	790748904	2B|105.810339200|1218618|1218618	26:T>A	0.960265	0	0	0	0	0	0	0	0	0	0	0	0	0	0	0	0	0	0	0	0	0	0	0	0	0	0	0	0	0	0	0	0	0	0	0	0	0	-	0	-	0
1073365|F|0-44:C>A-44:C>A	1073365	TGCAGAGCTACCATGGATCTGCCATTAAAACGAACCGATAATTGCCTTGGCCTCTCGCACTCACAAACC	1BL_TGACv1_scaffold_031063_length:130121	58804	535940233	1B|101.654182000|1073365|1073365	44:C>A	0.97351	0	0	0	0	0	0	0	0	0	0	0	0	0	0	0	0	0	0	0	0	0	0	0	0	0	0	0	0	0	0	0	0	0	0	0	0	0	0	0	0	0
2290124|F|0-51:C>G-51:C>G	2290124	TGCAGAGCTAGACAAAGAACACAATACAAACAACCTCGAGTCCTATTTACCCCCATATGCGCCAGTTTA	1AL_TGACv1_scaffold_000394_length:147075	112512	586050243	1A|242.957627200|2290124|2290124	51:C>G	0.834437	1	-	1	1	1	1	1	1	1	1	1	-	1	-	1	-	1	1	1	1	1	1	1	1	1	1	1	1	1	-	1	1	1	-	-	1	1	1	-	1	1
1221037|F|0-11:C>G-11:C>G	1221037	TGCAGAGCTAGCGATGAACACGTGCGTGCGTACCTCCGTTGAGCCACAGCATGAGGGGCTTCTTCTCCG	2DL_TGACv1_scaffold_157894_length:276673	249607	476686520		11:C>G	0.993377	0	0	0	0	0	0	0	0	0	0	0	0	0	0	0	0	0	0	0	0	0	0	0	0	0	0	0	0	0	0	0	0	0	0	0	0	0	0	0	0	0
3953714|F|0-37:G>A-37:G>A	3953714	TGCAGAGCTCAAGCTCGTGGAGGTTGTCGAGGGCGGGGGATCTGAGCCAGGCGTCGGCTCGGTCGACGG	1BL_TGACv1_scaffold_034332_length:24452	5592	667135958	1A|229.150548900|3953714|3953714	37:G>A	0.94702	0	0	0	0	0	0	0	0	0	0	0	0	0	0	0	0	0	0	0	0	0	0	0	-	0	0	0	0	0	0	0	0	0	0	0	0	0	0	0	0	0
1230274|F|0-44:A>C-44:A>C	1230274	TGCAGAGCTCAATTCGTTTCCTGCTGAGAGAGAGAGAGAGCGAGAGAGAGAGAGAGAGAGAGAGCAGGC		0	0		44:A>C	0.89404	0	0	0	0	0	0	0	0	0	0	0	0	0	0	0	0	0	0	0	0	0	0	0	0	0	0	0	0	0	0	0	0	0	0	0	0	0	0	0	0	0
1254292|F|0-31:T>C-31:T>C	1254292	TGCAGAGCTCAGCTGGCCTGGCCGCCGCTGCTGCTCCAGCTTCTTGGAATCATTTCCAGGCCGAGATCG		0	0	2B|022.503591640|1254292|1254292	31:T>C	0.490066	0	0	-	0	0	0	0	-	0	-	0	0	0	0	-	0	0	-	-	-	0	-	0	0	0	0	-	-	0	-	-	-	-	-	-	0	0	0	-	0	-
1203924|F|0-37:A>T-37:A>T	1203924	TGCAGAGCTCCTTACAAAACAAAAAGATTCTCTCCATAGATCAAAAGGGTTTGCTTGATCGGACTCATT	3B_TGACv1_scaffold_224164_length:72543	23904	2513640	3B|005.928643219|1203924|1203924	37:A>T	0.523179	1	-	1	-	1	1	1	1	-	-	-	-	-	-	1	1	1	1	1	-	1	-	-	1	-	-	1	1	1	1	1	-	-	1	-	-	1	-	-	-	-
1201223|F|0-54:G>A-54:G>A	1201223	TGCAGAGCTCGGCATCCCCGCCTACTTCTTCTGCACCTCTGGGGCCCAGATCCTGGCTTTCTTCTTGCA	2DS_TGACv1_scaffold_180054_length:20023	7191	109554628		54:G>A	0.92053	0	0	0	0	0	0	0	0	0	0	0	0	0	0	0	0	0	0	0	0	0	0	0	0	-	0	0	0	0	0	0	0	0	0	0	0	0	-	0	0	0
1228818|F|0-54:G>T-54:G>T	1228818	TGCAGAGCTCGGCGCCGCGAGCGAGCGAGCTGCTTATTTACGTGGGGTGGGGGCGGCACGAGGCGTGCG	U_TGACv1_scaffold_641834_length:128106	75403	84400504	7B|012.498274810|1228818|1228818	54:G>T	0.97351	1	0	0	0	0	0	1	1	0	0	0	1	1	0	1	-	0	0	0	1	0	0	0	1	0	0	1	0	1	0	1	1	1	0	1	-	1	1	0	0	0
1229100|F|0-36:C>T-36:C>T	1229100	TGCAGAGCTCGGCGCCGCGAGCGAGCTGCTTATTTACGTCGGGTGGGGGCGGCACGAGGCGTGCGCTGC	7BS_TGACv1_scaffold_593855_length:40868	6461	14072681	7B|012.498274810|1229100|1229100	36:C>T	0.993377	-	2	2	2	2	2	1	1	2	2	2	1	1	2	1	2	2	2	2	1	2	0	2	1	1	2	1	2	1	2	1	1	1	2	1	2	1	1	2	1	2
1005176|F|0-30:G>C-30:G>C	1005176	TGCAGAGCTCGTCCGCGGCGCGGGCGGACGGCCCCCGCGTGGTAGAGGAGGAGGAGGAGAAGTTCCATA	2AL_TGACv1_scaffold_097528_length:21221	13441	554102095	1B|054.017468010|1005176|1005176	30:G>C	1	0	0	0	0	0	0	0	0	0	0	0	0	0	0	0	0	0	0	0	0	0	0	0	0	0	0	0	0	0	0	0	0	0	0	0	0	0	0	0	0	0
1212301|F|0-30:G>C-30:G>C	1212301	TGCAGAGCTGAGCAGGAGGCTCGGCCTGACGGACAGAGTCAGCGCTGGTGTTGGCGCCATCAGATCAGT	2DL_TGACv1_scaffold_159413_length:66956	46339	612342840		30:G>C	0.582781	0	0	-	-	0	0	0	-	0	0	-	-	-	-	0	0	-	-	-	0	0	0	0	0	0	0	0	-	-	0	0	-	-	0	-	0	0	0	0	0	0
981105|F|0-33:G>A-33:G>A	981105	TGCAGAGCTGATGCTGCTGGGGTTCATCTCCCTGCTGCTCACCGTGTTCCAGGGAGCCACGCAGAAGAT	7DS_TGACv1_scaffold_622792_length:63967	20156	13454220	7D|008.177186003|981105|981105	33:G>A	0.960265	0	0	0	0	0	0	0	0	0	0	0	0	0	0	0	0	0	0	0	0	0	0	0	0	0	0	0	0	0	0	0	0	0	-	0	0	0	0	0	-	0
1203923|F|0-63:C>T-63:C>T	1203923	TGCAGAGCTGCACACCCGCTCACCGAAGCCATCACCGCCCATACAACAACGACATCGGCGTTGCCGAGA	7AS_TGACv1_scaffold_569524_length:125024	13713	77028563	7A|053.941818550|1203923|1203923	63:C>T	0.847682	-	0	0	0	0	0	0	0	0	0	-	0	0	0	-	0	0	0	0	-	0	0	0	0	0	-	0	0	0	0	0	0	-	0	-	0	0	0	-	0	0
1050579|F|0-20:C>T-20:C>T	1050579	TGCAGAGCTGCTTTTCCAAACGAAACTTTGTAGTCCCTTTGTAATCTGAGCCTCTATACCCCCATCCCA	3B_TGACv1_scaffold_223175_length:98067	71310	558502284	3B|065.798113980|1050579|1050579	20:C>T	0.993377	0	0	0	0	0	0	0	0	0	0	0	0	0	0	0	0	0	0	0	0	0	0	0	0	0	0	0	0	0	0	0	0	0	0	0	0	0	0	0	0	0
1059461|F|0-9:G>C-9:G>C	1059461	TGCAGAGCTGGCCTCCGTCATCCGTCATGAAAGTTTCAGCCTGGAGAGCTACCACAATAGCTTCGTCAT	6DS_TGACv1_scaffold_542812_length:101786	79617	5325299		9:G>C	0.980132	0	0	2	0	0	2	0	0	0	0	2	0	0	0	0	2	2	0	0	0	0	2	0	0	0	2	0	2	0	2	2	2	0	2	2	0	0	2	-	0	2
1239492|F|0-12:C>G-12:C>G	1239492	TGCAGAGCTGGGCGGGCCATGGCCCATTTGGCCTTGCCTAAGCTCCGCCAGTGACTGGGCACTGGCCAA		0	0		12:C>G	0.907285	0	0	-	0	0	0	0	0	0	0	0	0	0	0	0	-	0	0	0	0	0	0	0	0	0	0	0	0	0	0	-	0	0	0	0	0	0	0	0	0	0
7157937|F|0-22:T>A-22:T>A	7157937	TGCAGAGCTGGTACCCTGTTGCTAAGATCGCGGCGGAGGCGGCGGCACTCGAGTACGGGCGGGAGACCG	5BL_TGACv1_scaffold_405898_length:84562	80943	454637234	5B|044.177452470|2282193|2282193	22:T>A	0.986755	1	1	1	1	1	1	1	1	1	1	1	1	1	1	-	1	1	1	1	1	1	1	1	1	1	1	1	1	1	1	1	1	1	1	1	1	1	1	1	1	1
1201430|F|0-58:G>A-58:G>A	1201430	TGCAGAGCTTCGTCCGCGCTCGCGACCGCGTCCGCGTCCACCACCACGACCACGACGAGGACCGCCGCT	2AL_TGACv1_scaffold_096892_length:29180	3014	460327562	2A|065.700597180|1201430|1201430	58:G>A	0.993377	0	0	0	0	0	0	0	0	0	0	0	0	0	0	0	0	0	0	0	0	0	0	0	0	0	0	0	0	0	0	0	0	0	0	0	0	0	0	-	0	0
9724071|F|0-38:A>G-38:A>G	9724071	TGCAGAGCTTGGAGGGGCGTGCCATACGAGTGAGTGCCATGGAGGTGCCAGGCATGGCCGTAAGCAAGG	7BL_TGACv1_scaffold_579847_length:38904	29477	590187134	7B|057.232934650|1202514|1202514	38:A>G	0.880795	1	1	-	-	1	1	1	1	1	1	-	1	1	1	1	1	1	1	1	1	1	1	1	1	1	-	1	1	1	1	-	1	1	1	1	1	1	1	1	1	1
2243977|F|0-40:C>T-40:C>T	2243977	TGCAGAGGAAAAAATAGTATGTTTCGATGGAGTTCATCATCATTGATGACAGTAGGTAGAGCCGAGATC	3DL_TGACv1_scaffold_250807_length:58504	32104	347568930	3D|060.361425810|2243977|2243977	40:C>T	0.907285	2	2	2	2	0	0	2	-	1	0	2	2	-	2	-	-	2	1	2	0	-	2	2	0	0	0	1	0	2	0	0	0	0	2	1	0	0	0	2	2	0
996087|F|0-39:C>T-39:C>T	996087	TGCAGAGGAAAGCGTCCGTGCCATGCCATAGGGTGCTTGCAAGACAAGCCTTGCGAAGCTACAATGGCC	4BL_TGACv1_scaffold_321595_length:70211	48585	552833548	4B|040.411813250|996087|996087	39:C>T	0.993377	0	0	0	0	0	0	0	0	0	0	0	0	0	0	0	0	0	0	0	0	2	0	0	0	0	0	0	0	0	0	0	0	0	0	0	0	0	0	0	0	0
993154|F|0-29:C>G-29:C>G	993154	TGCAGAGGAAAGGCTGGCTCCTGGCTATACTTATATACAGATAGATCACCAACCGCTTCAAATTCCGAG	7AL_TGACv1_scaffold_558214_length:47872	6188	626955964	7A|090.202702230|993154|993154	29:C>G	1	0	0	0	0	0	0	0	0	0	0	0	0	0	0	0	0	0	0	0	0	0	0	0	0	0	0	0	0	0	0	0	0	0	0	0	0	0	0	0	0	0
2290119|F|0-32:A>G-32:A>G	2290119	TGCAGAGGAAAGGGATCGGAGGCCTCTCTCAGACGCAGTGGGAGATCGAAGCGCCTCCCTTTTTAAACC	U_TGACv1_scaffold_641076_length:215500	67549	705522641	6B|075.490789020|2290119|2290119	32:A>G	0.933775	0	0	0	0	0	0	0	0	0	0	0	0	0	0	0	0	0	0	0	0	0	0	0	-	0	-	0	0	0	0	0	0	0	0	0	0	0	0	0	0	0
32020571|F|0-40:C>T-40:C>T	32020571	TGCAGAGGAAAGTGACGCGCGCTCCCAGTAAGAATTGGTGCGTACTCCACAAACTGTTTCTATCGACCA	2BL_TGACv1_scaffold_130714_length:93463	24429	418277724		40:C>T	0.960265	1	1	1	1	1	1	1	1	1	1	1	1	1	1	1	1	1	1	1	1	1	1	1	1	1	1	1	1	1	1	1	1	1	1	1	1	1	-	1	1	1
1069862|F|0-65:G>A-65:G>A	1069862	TGCAGAGGAACCTTTTGGAAACGTTCGTTGGAGGTGCAACTTTCTCATGAACTATCTCATTCCTTGCAC	4DL_TGACv1_scaffold_344198_length:51871	16434	455482705	4D|056.524319880|1069862|1069862	65:G>A	0.92053	0	0	0	0	0	0	1	1	0	1	0	0	-	1	0	1	1	0	0	0	1	2	0	-	0	0	0	0	0	1	0	1	0	1	-	0	-	1	-	1	0
2243919|F|0-51:G>C-51:G>C	2243919	TGCAGAGGAAGAAAGAGGAGTGCATATTCTTTCCTCACGATCTGCTCCATCGACGCCTTCTGCCTTTAG	1AL_TGACv1_scaffold_000365_length:152255	99615	470833314		51:G>C	0.993377	0	0	0	0	0	0	0	0	0	0	0	0	0	0	0	-	0	0	0	0	0	0	0	0	0	0	0	0	0	0	0	0	0	0	0	0	0	0	0	0	0
2258574|F|0-10:T>G-10:T>G	2258574	TGCAGAGGAATCCAAGCTGTTACTTCAGTTTCTGAGGCAAGACCAAAGCATTGATAAATCGATATGTGA	5BL_TGACv1_scaffold_406277_length:71000	22098	622618187	5B|104.492900200|2258574|2258574	10:T>G	0.927152	-	1	1	1	1	1	1	1	1	-	1	1	1	1	1	-	1	1	1	1	1	1	1	1	1	-	1	1	1	1	1	1	1	1	1	1	-	1	1	1	1
5368847|F|0-7:G>A-7:G>A	5368847	TGCAGAGGAAGCCGAGCAGCAACCGGAGCCTGACCGGCTCGAGACCATCGTCGACCAAGGGGAACAACA	1AS_TGACv1_scaffold_020508_length:38634	9285	14507399		7:G>A	0.807947	-	0	0	0	0	0	0	-	0	-	0	0	-	0	-	0	0	0	-	0	-	-	0	0	0	-	0	0	0	-	0	0	0	0	0	-	0	0	0	0	0
1214868|F|0-68:G>A-68:G>A	1214868	TGCAGAGGAAGGACAGCTAAAATAAACATGATAAGCAGCGGAGAAAATTTAGGCGCTGGCAAAAACCTG	3AS_TGACv1_scaffold_211423_length:83105	35772	101328491		68:G>A	0.980132	0	2	2	0	0	2	0	2	2	0	2	0	0	0	0	0	0	0	0	2	0	2	0	2	0	2	0	0	0	2	1	0	2	2	0	0	0	-	0	0	2
5360633|F|0-8:G>A-8:G>A	5360633	TGCAGAGGGAGGCAGGAGCTGAGGCGCGAGGGTGCAGGGCGGCGGCCTGCGGCGCCTGGCGGAGGAGGA	5AS_TGACv1_scaffold_393138_length:95537	43125	49946607	2B|062.853014150|5360633|5360633	8:G>A	0.980132	2	1	2	1	2	1	1	1	1	2	2	1	2	1	1	1	1	1	2	1	1	2	1	1	1	1	2	2	1	2	1	-	1	2	1	1	2	1	2	1	2
3956124|F|0-46:T>C-46:T>C	3956124	TGCAGAGGAAGGGTCGACGGCACGGGCGGTCACCCGTTCGGGGGCCTGGGGGGCTACGGCATGGCTGGA	3B_TGACv1_scaffold_220873_length:269051	19374	35370284	3B|011.918022170|3956124|3956124	46:T>C	0.913907	0	1	2	1	0	0	0	0	0	1	0	1	1	1	0	0	0	1	0	1	0	1	0	0	0	1	0	0	1	0	0	1	0	0	0	1	0	0	1	1	1
1010332|F|0-55:G>A-55:G>A	1010332	TGCAGAGGAAGTCTTGTCCCTGGAATCTCTACGCATGGCTTACCCTACCTTGAGCGTCACGGATGGTGA	2BL_TGACv1_scaffold_130444_length:111495	39642	580019715	2A|077.295937870|1010332|1010332	55:G>A	0.97351	0	0	0	0	0	0	0	0	0	0	0	0	0	0	0	0	0	0	0	0	0	0	0	0	0	0	0	0	0	0	0	0	0	0	0	0	0	0	-	0	0
1029624|F|0-32:T>C-32:T>C	1029624	TGCAGAGGAATGGAGGAGGGAACCTGCTGAGATGGGAGGTGGCGGCGTGGGGAAGAAGGTCTCTCTTCG	1BL_TGACv1_scaffold_031910_length:81860	22837	7642790	1B|159.091429300|1029624|1029624	32:T>C	0.993377	0	0	2	1	1	0	0	1	1	1	0	0	0	0	1	1	0	1	0	1	0	0	0	0	1	0	1	1	0	0	0	0	0	1	0	1	0	0	1	0	2
5360618|F|0-11:G>A-11:G>A	5360618	TGCAGAGGACCGCGTCGTCGTGATCAACGTCGGCAAGGCCGACAAGAGCTCGTGCGCTGAGGTGCGCCC	6BL_TGACv1_scaffold_499800_length:167172	13336	692235189	3B|073.196901980|1208362|1208362	11:G>A	1	1	0	0	1	0	1	1	2	1	1	0	1	1	0	0	0	0	0	1	0	0	1	1	1	1	0	0	1	0	0	1	1	0	1	0	1	1	1	1	1	0
1102120|F|0-9:C>T-9:C>T	1102120	TGCAGAGGACCGAGGACATGGGGTGGCAATGGCAAAGAAGCCAAGTCTTCCTCAGCAACACGTTCACTT	5BS_TGACv1_scaffold_423576_length:120755	107997	6538700	5B|003.086469063|1102120|1102120	9:C>T	0.741722	0	0	0	0	0	-	0	-	0	-	-	-	0	-	0	0	0	-	0	0	0	0	0	0	-	0	0	0	0	0	0	-	0	-	-	-	0	-	0	-	0
1102694|F|0-13:C>T-13:C>T	1102694	TGCAGAGGACGAACCAGTCCCCGTTTTCACCACCACCGCCTCCGCCACTCACCTCCTCACCCGTCCGTC	1AL_TGACv1_scaffold_000380_length:149975	66694	283575865	1A|079.445144680|1102694|1102694	13:C>T	0.980132	0	0	0	0	0	0	0	0	0	0	0	0	0	0	0	0	0	0	0	0	0	0	0	0	0	0	0	0	0	0	0	0	0	0	0	0	0	0	0	0	0
2291805|F|0-13:G>A-13:G>A	2291805	TGCAGAGGACGACGACCGTCACTGACATGCATGGCTGCACCATGTTGTCTAGGTCGCGTTGCCGCAGGG	5AL_TGACv1_scaffold_374855_length:107801	46642	582636509	5A|084.936260030|2291805|2291805	13:G>A	0.97351	0	0	0	0	0	0	0	0	0	0	0	0	0	0	0	0	0	0	0	0	0	0	0	0	0	0	0	0	0	0	0	0	0	0	0	0	0	0	0	0	0
977937|F|0-20:G>A-20:G>A	977937	TGCAGAGGACTTGGATTTTTGGATTTGGACATCATGAACAAATGCTTGCTAATAAAATGGCTCCGAGAT	2AL_TGACv1_scaffold_096227_length:38096	7289	677497860	2A|078.349231090|977937|977937	20:G>A	0.960265	1	1	1	1	1	1	1	1	1	1	1	1	1	1	1	1	1	1	1	1	1	1	1	1	1	-	1	1	1	1	1	1	1	1	1	1	1	1	1	1	2
1079659|F|0-46:A>T-46:A>T	1079659	TGCAGAGGAGAAAGAGAACATGGGAACCATTGCGTTTTGTTTTTTTAAAAACACAGTCATCAGCTCAGT	6AS_TGACv1_scaffold_486203_length:75774	67041	199016535	6A|048.309678050|1079659|1079659	46:A>T	0.966887	0	1	2	0	1	1	1	0	1	0	1	0	0	1	1	0	0	1	1	1	0	0	1	1	1	1	0	1	0	0	0	0	1	1	0	0	0	1	1	0	0
5324268|F|0-15:T>C-15:T>C	5324268	TGCAGAGGAGAAAGATGCCATTTTTCCCAATGGAGTGAGAGGGGGAGCTACGCAGAGGAGTAAGCCGAG	U_TGACv1_scaffold_692561_length:1211	232	572394407		15:T>C	0.960265	0	0	0	0	0	0	0	0	0	0	0	0	0	0	0	0	0	0	0	0	0	0	0	0	0	0	0	0	0	0	0	0	0	0	0	0	0	0	0	0	0
2264416|F|0-15:C>T-15:C>T	2264416	TGCAGAGGAGAAGACCTTCGCAGAATTGTTCGACATGAACGTTTTTGTAGCTGCGGCGCAAGAAAGGCA	1BL_TGACv1_scaffold_031906_length:82045	71404	660012726	1B|247.341233700|2264416|2264416	15:C>T	0.960265	1	1	1	1	1	1	1	1	1	1	1	1	1	1	1	-	1	1	1	1	1	1	1	1	1	1	1	1	1	1	1	1	1	1	1	1	1	-	1	1	1
1676187|F|0-29:G>C-29:G>C	1676187	TGCAGAGGAGACGGGGCGGCGTTCATCCAGGGCAGGAGACCATGATGCTGGAACTGGAGCCGACGGACC	1BL_TGACv1_scaffold_031159_length:123413	70991	595177492		29:G>C	0.880795	1	1	1	1	1	1	1	1	1	1	1	1	1	1	1	1	1	1	1	1	1	-	-	1	1	1	1	1	1	1	1	1	1	1	-	1	1	1	1	-	1
1713671|F|0-47:C>T-47:C>T	1713671	TGCAGAGGAGAGTCGACGGGGCGGCGGCGCTGTGGAGGTCCGACCGACGCCATGGACGACGCGGCGGCT	3B_TGACv1_scaffold_220869_length:269876	8384	214154432		47:C>T	0.986755	0	0	0	0	0	0	0	0	0	-	0	0	0	0	0	0	0	0	0	0	0	0	0	0	0	0	0	0	0	0	0	0	0	0	0	0	-	0	0	0	0
1104042|F|0-33:A>G-33:A>G	1104042	TGCAGAGGAGCATGAAGGCGTTCCGAGACCAACAGCGGAAGAGACATCTATCAGGTGGAGGTCACGAGC	5BL_TGACv1_scaffold_405159_length:121629	45104	399398178	5B|033.033109690|1104042|1104042	33:A>G	0.966887	0	0	0	0	0	0	0	0	0	0	0	0	0	0	0	0	0	0	0	0	0	0	0	0	0	-	0	0	0	0	0	0	0	0	0	0	0	0	0	0	0
1098420|F|0-15:G>C-15:G>C	1098420	TGCAGAGGAGCCGAAGGCGTCTCGGCCTAGCACCCTATGTGCAGTAGCGCATTTGGCTCGGTCCGAGAT	1BL_TGACv1_scaffold_030646_length:188161	11711	589768769	1B|159.891713500|1098420|1098420	15:G>C	0.980132	1	1	1	1	1	1	1	1	1	-	1	1	1	1	1	1	1	1	1	1	1	1	1	1	1	1	1	1	1	1	1	1	1	1	1	1	1	1	1	1	1
1004030|F|0-18:G>A-18:G>A	1004030	TGCAGAGGAGCCGAACCCGTTGTTGAGGCCATCAATCTCGTCCAGCAGCTTGCCCCGAGGAAGTGGGAC	U_TGACv1_scaffold_641763_length:132789	94301	534055665	1A|133.651010100|1004030|1004030	18:G>A	0.980132	0	0	0	0	0	0	0	0	0	0	0	0	0	0	0	0	0	0	0	0	0	0	-	0	0	0	0	0	0	0	0	0	0	0	0	0	0	0	0	0	0
1025127|F|0-21:G>A-21:G>A	1025127	TGCAGAGGAGCGAGTCCAGCAGGGAAAGGAGGAGGCTGGCTGGGAAGCTTGGAGGAGGTCGCTGCTGCT	7BL_TGACv1_scaffold_577279_length:159290	68038	689203335	7A|135.244998900|1010264|1010264	21:G>A	1	2	0	2	2	2	2	0	0	0	0	2	2	2	0	0	0	0	0	0	2	0	0	2	0	0	2	0	2	2	0	0	0	0	2	0	0	2	0	2	0	0
1141633|F|0-11:G>A-11:G>A	1141633	TGCAGAGGAGCGGAACAGAATAGTCTGCATCCTGAGAAGACGACGCATCAACCGATTTTCCAGCCCCTC	3B_TGACv1_scaffold_225069_length:56942	5593	573497134	3B|065.592085030|1141633|1141633	11:G>A	1	0	0	0	0	0	0	0	0	0	0	0	0	0	0	0	0	0	0	0	0	0	0	0	0	0	0	0	0	0	0	0	0	0	0	0	0	0	0	0	0	0
1026962|F|0-39:T>G-39:T>G	1026962	TGCAGAGGAGGATGGTGGTGAGGGACGACGGCGGAGGAGTATGGTCGCTGGCTGAGTGCTTGGGGTTGA	5AS_TGACv1_scaffold_393618_length:64243	24220	52596646	2B|032.899748320|1026962|1026962	39:T>G	0.993377	2	1	1	0	2	2	2	2	2	2	1	1	1	1	1	1	2	2	1	1	1	1	1	1	1	1	1	1	1	1	2	1	2	2	2	1	1	2	1	1	2
2338904|F|0-62:G>C-62:G>C	2338904	TGCAGAGGAGGCGTGGCTGGATTTGAGGGCGAGCGGACTGCGTCGACCCGATCCAACAGCTAGGCGTCG		0	0	1D|040.431390000|2338904|2338904	62:G>C	0.94702	0	0	1	1	1	0	1	0	1	1	0	1	1	0	1	1	1	1	1	0	0	2	0	0	0	0	0	1	0	1	0	0	1	1	1	1	1	1	0	0	0
1058763|F|0-26:C>A-26:C>A	1058763	TGCAGAGGAGGGAAAAGAAGCATCAGCGGTAGTAGTTGCATCCAGTTCAGGAGATGAAAACAAGGAACA	7BL_TGACv1_scaffold_577121_length:183926	8411	743852037	7B|129.987474800|1058763|1058763	26:C>A	0.960265	1	1	1	1	1	1	1	1	1	1	1	1	1	1	1	1	1	1	1	1	1	1	1	1	1	1	1	1	1	1	1	1	1	1	1	1	1	1	1	1	1
1100004|F|0-66:G>A-66:G>A	1100004	TGCAGAGGAGGTTGAGTAGGAGGTAAGCAGAGCGCCCAAATATAGCATATGAAGCACCTCATCCGCGAG	5BL_TGACv1_scaffold_405372_length:109049	59346	590678073	5B|089.830230780|1100004|1100004	66:G>A	0.993377	0	0	0	0	0	0	0	0	0	0	0	0	0	0	0	0	0	0	0	0	0	0	0	0	0	0	0	0	0	0	0	0	0	0	0	0	0	0	0	0	0
29307904|F|0-52:T>A-52:T>A	29307904	TGCAGAGGAGTAGGCCGTTGCAGCTGTCCAGGAGGTTGAACCTGTCACAGTTTGGCAGGAAGGGGAGCG	7BS_TGACv1_scaffold_592819_length:91921	2915	21721496		52:T>A	0.933775	1	1	1	1	1	1	1	-	1	1	1	1	1	1	1	-	1	1	1	1	1	1	1	1	-	1	1	-	1	1	1	1	1	1	1	1	1	1	-	1	1
1105726|F|0-41:T>C-41:T>C	1105726	TGCAGAGGAGTCACGCTCATGCATGCATGCACACACACACATATGAACATGCATGCATGTGAGAGTGAG		0	0		41:T>C	0.940397	0	0	0	0	0	0	0	0	0	0	0	0	0	0	0	0	0	0	0	0	0	0	0	0	-	0	0	0	0	0	0	0	0	0	0	0	0	0	0	0	0
1275315|F|0-58:T>G-58:T>G	1275315	TGCAGAGGATCATGTGTGGGTTCCGCGGAGGCGAGCAGAAGGAGAGGCGACCAGATCGTGGTTGAGGGG	5BS_TGACv1_scaffold_423727_length:100159	48201	76157681		58:T>G	0.476821	1	1	1	-	1	-	1	1	-	-	-	-	1	1	-	-	1	1	1	1	-	-	-	-	1	-	1	1	-	-	1	-	-	-	-	-	1	-	1	-	1
2255968|F|0-10:T>C-10:T>C	2255968	TGCAGAGGATTCTGTCAAGATAACCTTGTGCGTCACCACACTGCTCGCACTGGTTTTTACCGCTCTCAC	3DL_TGACv1_scaffold_250291_length:74095	48891	424485491		10:T>C	0.92053	1	2	-	1	1	1	1	1	1	1	1	1	1	1	1	1	1	1	-	1	-	1	1	1	1	1	1	1	1	1	1	1	1	1	1	1	1	1	-	1	1
1004027|F|0-28:G>A-28:G>A	1004027	TGCAGAGGATGCAGGCGGAGCTCACATTGCTCATGAGCGCCAAGGCCATGGCCACAGCAGCGGCGGAGG	4AS_TGACv1_scaffold_307758_length:55071	13378	5021145		28:G>A	1	0	0	0	0	0	0	0	0	0	0	0	0	0	0	0	0	0	0	0	0	0	0	0	0	0	0	0	0	0	0	0	0	0	0	0	0	0	0	0	0	0
100001417|F|0-13:G>C-13:G>C	100001417	TGCAGAGGATGGGGATCGGGCTGGTGATATCGACGGCGGCGATGATCGCGGCGGCGCTGGTGGAGCGGG	4BL_TGACv1_scaffold_321258_length:92438	18778	660596978		13:G>C	0.847682	1	1	1	1	1	1	1	1	1	1	1	1	1	1	1	1	1	1	-	1	1	1	1	1	1	1	1	1	1	1	1	1	1	1	1	1	1	-	1	1	1
2260436|F|0-34:C>A-34:C>A	2260436	TGCAGAGGCAAAATGAGGTAGAGAAGGAAGCAGACGAAGCCGACGCAAAGACTGTAGCAGCTGAACAGA	1AL_TGACv1_scaffold_001065_length:90379	64723	586706362	1A|248.054225000|2260436|2260436	34:C>A	0.900662	0	1	1	1	1	1	1	1	1	1	0	1	1	1	0	-	1	0	1	1	1	0	1	1	0	-	-	1	0	-	0	0	1	-	-	0	0	0	0	1	0
977927|F|0-30:A>T-30:A>T	977927	TGCAGAGGCAACACCTGTTACCTAAAGGGAATTTTTCTTTTATTTACAGCTGACTACGGTGAAAGACAC	3AL_TGACv1_scaffold_194741_length:90784	53838	699106175		30:A>T	0.993377	0	0	1	1	2	1	0	1	0	1	0	1	2	0	0	0	1	1	1	1	0	1	1	0	1	1	0	1	1	0	1	0	1	0	1	1	1	0	0	1	0
1695986|F|0-48:T>C-48:T>C	1695986	TGCAGAGGCAACTCCGACCACATTTGGTTCGTCCCTATCTGTTTGGTTTTCATCTGCTCGCGAGCCTAA	6AS_TGACv1_scaffold_485756_length:107161	73512	13071131	6A|013.016965320|1695986|1695986	48:T>C	1	0	0	0	0	0	0	0	0	0	0	0	0	0	0	0	0	0	0	0	0	0	0	0	0	0	0	0	0	0	0	0	0	0	0	0	0	0	0	0	0	0
9722110|F|0-18:T>C-18:T>C	9722110	TGCAGAGGCAATGACCGCTGACGGCGGCGGTTTAAGCAAAGGCCGCGGCAAAGGGAGTCATGGCGGTTT	2BL_TGACv1_scaffold_133877_length:14577	10580	353379397		18:T>C	0.569536	-	-	-	0	-	-	0	-	-	0	0	-	-	0	0	0	0	-	0	0	-	0	0	0	0	-	0	0	0	0	0	0	0	0	0	0	-	-	-	0	-
1262742|F|0-45:C>G-45:C>G	1262742	TGCAGAGGCACAGCGACACGACAGGCATGCATTTACACAGAGGAGCCGCCGATCGAGAGAGCCGAGATC	3B_TGACv1_scaffold_221649_length:165789	62721	699274434	3B|081.179759020|1262742|1262742	45:C>G	1	1	1	1	1	1	1	1	1	1	1	1	1	1	1	1	1	1	1	1	1	1	1	1	1	1	1	1	1	1	1	1	1	1	1	1	1	1	1	1	1	1
4394059|F|0-50:T>A-50:T>A	4394059	TGCAGAGGCACCAAAGCAAGCAAGATCAGAAGAGAGAGAGAGAGAGAGAGTAGAGAGAGAGAGAGCACG	7AL_TGACv1_scaffold_556578_length:127527	24146	608407071	7A|089.818211310|4394059|4394059	50:T>A	0.576159	1	1	-	-	1	1	1	-	-	-	-	1	-	-	1	1	1	1	-	-	1	-	1	-	1	1	1	1	-	-	-	1	1	-	-	1	1	1	1	-	1
1100866|F|0-49:C>T-49:C>T	1100866	TGCAGAGGCACTCCTACAGCACGCACGCTGCCATTGCCAATACTTTGAGCATGGACATACCAGTATTGC	3AL_TGACv1_scaffold_195495_length:64018	29109	496760367	3A|047.727743070|1100866|1100866	49:C>T	0.980132	1	0	1	1	1	1	0	1	1	1	1	0	1	0	0	0	0	1	1	0	0	2	0	1	0	0	0	0	1	1	1	1	1	1	1	0	1	0	1	1	1
1142600|F|0-57:T>G-57:T>G	1142600	TGCAGAGGCACTGGGGCTGACTGCACCACGGAGCCGAGCTGGGAGCAGCAGGACTTGTTGGGCGCCGCG	5BL_TGACv1_scaffold_406904_length:54187	37409	609848413		57:T>G	0.86755	0	-	-	0	0	0	0	0	0	0	-	0	0	0	0	0	0	0	0	0	0	0	0	0	0	-	-	0	0	0	0	0	0	0	-	-	0	0	0	0	0
1089724|F|0-40:A>C-40:A>C	1089724	TGCAGAGGCACTTCTTCATCAACCAAACAAAGTATCAACCAAATGGTGTATGTCTACCGCTCGGCAGCC	1AL_TGACv1_scaffold_000799_length:106843	65459	549851141	1A|181.281527100|1089724|1089724	40:A>C	0.993377	0	1	1	0	1	1	1	1	1	1	0	0	0	1	1	0	1	1	1	1	-	0	1	1	0	1	0	0	1	0	0	0	1	1	1	0	1	0	0	1	0
1081461|F|0-58:C>G-58:C>G	1081461	TGCAGAGGCAGAGCGGTGGTCCAGCCTCCCCCATGACCTGCTCAACATAATCTACCTCCGTCTCGTCGC	3DL_TGACv1_scaffold_249335_length:143578	91079	606333633	3D|144.826685700|1081461|1081461	58:C>G	0.993377	0	0	0	0	0	0	0	0	0	0	0	0	0	0	0	0	0	0	0	0	0	0	0	0	0	0	0	0	0	0	0	0	0	0	0	0	0	0	0	0	0
1071224|F|0-48:G>A-48:G>A	1071224	TGCAGAGGCAGCAACTAAAGGAATCAGTTCGGTGTTCTCATCTGTTGGGAGACTACCGTTGCTGGCTCA	3DL_TGACv1_scaffold_249972_length:87560	26339	604285604	3D|144.163192900|1071224|1071224	48:G>A	0.986755	0	0	0	0	0	0	0	0	0	0	0	0	0	0	0	0	0	0	0	0	0	0	0	0	0	0	0	0	0	0	0	0	0	0	0	0	0	0	0	0	0
1076977|F|0-35:G>A-35:G>A	1076977	TGCAGAGGCAGGATGCATGCAGAGTCATCAGCGACGAAATGGAACATATCAAAACGCACAAGCTGCCCG	6BS_TGACv1_scaffold_514858_length:55847	16338	20239296	6B|009.304345352|1076977|1076977	35:G>A	0.966887	0	0	0	0	0	0	0	0	0	0	0	0	0	0	0	0	0	0	0	0	0	0	0	0	0	0	0	0	0	0	0	0	0	0	0	0	0	0	0	0	0
4260608|F|0-25:G>T-25:G>T	4260608	TGCAGAGGCATGCAAGGGACGACGAGGCTTCGATCGAGCGCAAGAGCTGCTGGCTACAGGTGCGTGCGG	7BL_TGACv1_scaffold_578978_length:61549	4595	564158191	7B|052.763641590|4260608|4260608	25:G>T	0.900662	0	1	2	0	1	1	1	1	1	0	1	0	0	2	1	1	0	1	0	0	1	1	1	1	1	1	1	1	0	1	0	1	0	0	0	1	0	0	1	1	0
2242564|F|0-13:T>C-13:T>C	2242564	TGCAGAGGCATGGTAAAAATCTTACAGTGCGGTAAGGGAAGGATGCAACATGTCGCCCGTCGACATTGA	5DL_TGACv1_scaffold_434164_length:73983	33029	505544947	5D|106.213181700|2242564|2242564	13:T>C	0.993377	1	1	1	1	1	1	1	1	1	1	1	1	1	1	1	1	1	1	1	1	1	1	1	1	1	1	1	1	1	1	1	1	1	1	1	-	1	1	1	1	1
1667384|F|0-38:G>A-38:G>A	1667384	TGCAGAGGCATGTCTCAGTCATGACGGTAAAAAGGCCAGGGACCTCGATTTGATTTGATTTGATTTGAT	7BL_TGACv1_scaffold_577082_length:192637	144969	511927913		38:G>A	0.980132	1	1	1	1	1	1	1	1	1	1	1	1	1	1	1	1	1	1	1	1	1	1	1	1	1	1	1	1	1	1	1	1	1	1	1	1	1	1	1	1	1
1090950|F|0-63:A>G-63:A>G	1090950	TGCAGAGGCCAGAGGCCAGGCCAGAGTAAAGACACCGCGGTCAAACGGGTGGGTAAATGCAATATTTAA	4BL_TGACv1_scaffold_321841_length:57976	37012	558060728	4B|047.119836640|1090950|1090950	63:A>G	0.980132	0	0	0	0	0	0	0	0	0	0	0	0	0	0	0	0	0	0	0	0	0	0	0	0	0	0	0	0	0	0	0	0	0	0	0	0	0	0	0	0	0
1209230|F|0-23:C>T-23:C>T	1209230	TGCAGAGGCCATGGAGGATGTACCAGCAAATCGCGTGCCACGATGGGTTCAGGGTGTTGAAGCTGCCGT	3B_TGACv1_scaffold_223611_length:86577	30383	42173299	3B|032.390712500|1209230|1209230	23:C>T	0.503311	-	0	0	-	-	-	0	-	0	0	0	-	0	0	-	-	-	-	0	-	-	0	0	0	-	0	-	-	0	0	-	0	0	-	-	0	-	-	0	0	0
1162572|F|0-33:T>C-33:T>C	1162572	TGCAGAGGCCCGAGGATAGACACCAATACCAGTTGAGGGTAGGTGCACCGAAGTAGCGTGTGCTCCACA	7DS_TGACv1_scaffold_622392_length:78747	15812	99894608	7D|070.635822220|1162572|1162572	33:T>C	0.993377	1	1	1	1	1	1	1	1	1	1	1	1	1	1	1	1	1	1	1	1	1	1	1	1	1	1	1	1	1	1	1	1	1	1	1	1	1	1	1	1	1
2336956|F|0-50:G>C-50:G>C	2336956	TGCAGAGGCCCGTGGGGCAGAGGAGGCGCTCGGCGCTGAGAAGCAGCGTGGATGACTCCAAAGCCACGG	3AL_TGACv1_scaffold_194875_length:85306	76291	577065550	3A|049.472043440|2336956|2336956	50:G>C	0.927152	0	0	0	0	-	-	0	0	0	0	-	0	0	0	-	0	0	0	0	0	0	0	0	0	0	-	0	0	0	0	-	0	0	0	0	0	0	0	0	0	0
1090690|F|0-37:C>T-37:C>T	1090690	TGCAGAGGCCGCTGCATGGCGATGGTTTGCTCGTCAGCAGACGGCAGACGCACGAGCCAGCGACTCCGA	4DL_TGACv1_scaffold_342747_length:143619	50131	435233264	4A|096.082244080|1090690|1090690	37:C>T	0.980132	1	1	1	1	1	1	1	1	1	1	1	1	1	1	1	1	1	1	1	1	1	1	1	1	1	1	1	1	1	1	1	1	1	1	1	1	1	1	1	1	1
1219147|F|0-63:A>G-63:A>G	1219147	TGCAGAGGCCTGCAAGCACCACCAATGCAAGCAAAGACACGGTATGCAGTACTGGTGTACACGATTTCA	5AL_TGACv1_scaffold_376186_length:60291	29277	383821010		63:A>G	0.97351	0	0	0	0	0	0	0	0	0	0	0	0	-	0	0	0	0	0	0	0	0	0	0	0	0	0	0	-	0	0	0	0	0	-	0	0	0	0	0	0	0
16933622|F|0-11:T>C-11:T>C	16933622	TGCAGAGGCGATGGATCGACGAAGAACAACGGCGACGACCGAGGAAGAAGATGGTGTCGATCCGAGATC	7BS_TGACv1_scaffold_592170_length:167718	108258	251775104		11:T>C	1	1	1	1	1	1	1	1	1	1	1	1	1	1	1	1	1	1	1	1	1	1	1	1	1	1	1	1	1	1	1	1	1	1	1	1	1	1	1	1	1	1
2278636|F|0-59:A>G-59:A>G	2278636	TGCAGAGGCGACGGATCGACGAAGAACAGCGGCGATGACCGAGGAAGAAGATGATGTCGATCTGGCCGA	7AS_TGACv1_scaffold_569734_length:104190	98983	91440660		59:A>G	1	0	0	0	0	0	0	0	0	0	0	0	0	0	0	0	0	0	0	0	0	0	0	0	0	0	0	0	0	0	0	0	0	0	0	0	0	0	0	0	0	0
1091543|F|0-12:C>G-12:C>G	1091543	TGCAGAGGCGAGCGACAACTTGACGAAGGCGGTGAGATTATTGAAGGCCAGCACCGAGAACCCCTTCCA	2AL_TGACv1_scaffold_093197_length:173561	104182	750177690	2A|115.279007000|1091543|1091543	12:C>G	0.980132	0	1	0	0	0	0	0	0	1	0	0	1	1	1	0	0	0	1	1	1	0	0	0	0	1	1	1	0	0	0	1	1	0	0	1	0	1	0	0	1	0
1696005|F|0-30:C>T-30:C>T	1696005	TGCAGAGGCGGCAGCTGGGGGAGGCGACCCCGAAATAAGCTGTTCTGCTTGCGGATCGAGCAACCGAGA	2BS_TGACv1_scaffold_147022_length:86843	53122	71304695		30:C>T	0.933775	-	0	-	0	0	0	0	0	0	0	0	0	0	0	0	0	0	0	0	0	0	0	-	0	0	0	0	0	0	0	0	0	0	0	0	0	0	0	0	0	0
1309112|F|0-27:G>A-27:G>A	1309112	TGCAGAGGCGGCCTTGCTGATGGCGGCGTCCAGCATGGACCTCGCCATGCTCAGCACCGTCTCCGCCAT	7AS_TGACv1_scaffold_569091_length:240662	106330	17686732	4A|120.119914400|1309112|1309112	27:G>A	0.470199	-	-	1	1	-	1	1	1	1	-	1	1	-	1	-	1	-	-	1	1	1	-	1	1	-	-	1	-	-	1	-	1	1	1	1	1	-	-	1	-	-
6035429|F|0-12:A>C-12:A>C	6035429	TGCAGAGGCGGGAGGTGACCCGTCGTTGCTGGTGATGGAGGTGGCTTCCATGAGGAACGACAACCGCTG	5DL_TGACv1_scaffold_433519_length:107159	54456	409007936		12:A>C	0.993377	0	0	0	0	0	0	0	0	0	0	0	0	0	0	0	0	0	0	0	0	0	0	0	0	0	0	0	0	0	0	0	0	0	0	0	0	0	0	0	0	0
2266746|F|0-32:G>T-32:G>T	2266746	TGCAGAGGCGGGAGGTGAGCCGTCGTCCTTGCGGGTGATGGAGGTAGCTTCCATGAGGAACGACAACCG	5AL_TGACv1_scaffold_376486_length:53634	17644	520532155	5A|057.824304150|2266746|2266746	32:G>T	0.993377	0	0	0	0	0	0	0	0	0	0	0	0	0	0	0	0	0	0	0	0	0	0	0	0	0	0	0	0	0	0	0	0	0	0	0	0	0	0	0	0	0
1203069|F|0-14:A>G-14:A>G	1203069	TGCAGAGGCTAGAGACACACACGACGTACAGCTTCCTCCTACCTCGCCGTCGCCGTTTGTCGTCGTGGA	3B_TGACv1_scaffold_223688_length:84487	62547	734686277	3D|095.960391830|1203069|1203069	14:A>G	0.986755	2	1	2	2	1	2	1	2	1	1	2	2	1	1	1	2	1	2	2	2	2	2	1	2	2	1	2	1	1	2	2	1	2	1	1	1	2	-	2	1	1
1033315|F|0-11:T>C-11:T>C	1033315	TGCAGAGGCTATGTCCCAAGAGCACACCGAGATGGAAGACCAAAAGCGTTGGGGAAGATGGACAGCTAA	2AS_TGACv1_scaffold_112126_length:279888	67928	53159348	2A|058.856104060|1033315|1033315	11:T>C	0.97351	0	0	0	0	0	0	0	0	0	0	0	0	0	0	0	0	0	0	0	0	0	0	0	0	0	0	0	0	0	0	0	0	0	0	0	0	0	0	0	0	0
1109764|F|0-17:A>G-17:A>G	1109764	TGCAGAGGCTCCGCGGGACGTGCCACCAATGGCGCGGCGTGATCAGCGACCCCTGCTTCATCATGGACC	5AL_TGACv1_scaffold_374835_length:109114	17376	469896498	5A|048.570058080|1109764|1109764	17:A>G	0.993377	0	0	0	0	0	0	0	0	0	0	0	2	0	0	0	0	0	0	0	0	0	0	0	0	0	0	0	0	0	0	0	0	0	0	0	0	0	0	0	0	0
32940165|F|0-60:G>C-60:G>C	32940165	TGCAGAGGCTCGCAAAGATGATCCAAATTGTGCAACATCAACATGCAAATGTCACTATGTGACCTCAGT	3B_TGACv1_scaffold_224636_length:64151	43084	770659731		60:G>C	0.960265	1	1	1	1	1	1	1	-	1	1	1	1	1	1	1	1	1	1	1	1	1	1	1	1	1	1	1	1	1	1	-	1	1	1	1	1	1	1	1	1	1
993145|F|0-11:C>T-11:C>T	993145	TGCAGAGGCTCCTGCTGCTCTTCGCGCTGCTTGGGACGTGTATGCTCATCGGTGACGGAGTGCTCACCC	6BL_TGACv1_scaffold_501501_length:55595	30661	570982038	6B|037.827489790|993145|993145	11:C>T	1	1	1	1	0	1	1	1	1	0	0	1	1	1	0	1	1	1	1	0	1	1	1	1	1	0	1	1	0	1	1	1	0	1	0	1	1	1	1	1	1	0
2270306|F|0-41:G>A-41:G>A	2270306	TGCAGAGGCTGCAAGATGGGACGCAAATTCGTCTCCAAGGTGCAAGATTTGTTTGATCGAGCTGGCACG	1BL_TGACv1_scaffold_034769_length:18567	15652	639941290	1B|206.344704400|2270306|2270306	41:G>A	0.89404	0	0	0	0	0	0	0	-	0	0	0	0	0	0	0	0	0	0	0	-	0	0	0	0	-	0	0	0	0	0	0	0	0	0	0	0	0	0	0	0	0
1231191|F|0-34:A>G-34:A>G	1231191	TGCAGAGGCTGCTGCGGCGGGAGGTCTTCAGGCAAGTCCGCGAGTGGAAGTTCGCGTCCAGGGGTCCGA	1BL_TGACv1_scaffold_031609_length:94892	75393	661567227	1B|239.091026000|1231191|1231191	34:A>G	0.993377	0	0	1	1	1	0	1	1	0	1	1	1	0	0	0	1	0	2	1	1	1	2	1	1	0	0	1	0	1	0	0	1	0	1	0	1	0	1	0	1	1
1691205|F|0-13:G>A-13:G>A	1691205	TGCAGAGGCTTTCGCGTTCCTGTCAAGAACAGCAGAGACAGACACAGAACACACAACGTGCTTGGTTCG	3B_TGACv1_scaffold_221246_length:205185	77327	720256004	3B|084.522513280|1691205|1691205	13:G>A	1	2	1	2	2	1	2	1	2	2	2	1	1	1	2	2	2	1	2	1	2	2	1	1	1	2	1	1	2	1	1	2	0	1	2	2	2	2	2	1	1	1
2252444|F|0-21:G>A-21:G>A	2252444	TGCAGAGGGAAATTTCTATTTGACGCACATTGCATCAAACTGTCGAGCAATTGCACAGACGGAGCGACC	4AL_TGACv1_scaffold_288978_length:109568	70040	601341703	4A|048.078697180|2252444|2252444	21:G>A	0.927152	0	1	0	0	0	0	1	0	1	0	0	0	-	1	0	0	1	1	0	1	0	0	1	1	0	-	1	1	0	1	0	1	0	0	1	0	1	0	-	1	0
986072|F|0-56:G>A-56:G>A	986072	TGCAGAGGGAATCAAGAAAATCAGCAACACCGCATGATCCTAACGAAGCATCAACAGACCGAACCAACA	5AL_TGACv1_scaffold_375080_length:96563	16904	514092701	5A|057.824304150|986072|986072	56:G>A	0.960265	0	2	1	1	0	2	1	0	1	0	0	0	0	1	0	1	1	1	0	1	1	2	1	1	-	1	1	0	1	1	-	1	0	-	1	1	1	0	0	0	0
991877|F|0-27:A>G-27:A>G	991877	TGCAGAGGGACCCTCCCACGGAAGCCGAATGTACGGAATTGTCCACTCTATCCCCTTGGCCAGCTCGTA	3DS_TGACv1_scaffold_272232_length:79899	21455	124079598		27:A>G	0.993377	0	0	0	0	0	0	0	0	0	0	0	0	0	0	0	2	0	0	2	0	0	0	0	0	0	0	0	0	0	0	0	0	0	0	0	0	0	0	0	0	0
1090593|F|0-44:C>T-44:C>T	1090593	TGCAGAGGGACTCGGCCGCTCGCCGCCTTTCCCCGTACCCCAGCCAAACGTTACGCGTGGTGATTCCGA	4BS_TGACv1_scaffold_328460_length:127192	122596	86466551	4B|032.581934480|1090593|1090593	44:C>T	1	1	1	1	1	0	0	0	0	1	1	0	1	0	0	1	1	1	0	0	0	1	0	0	2	0	1	0	0	0	0	1	1	1	1	1	1	1	0	0	1	0
2280187|F|0-11:T>C-11:T>C	2280187	TGCAGAGGGACTGATGGGAACCCAATGGCAATGGGTTCTCCACTCACGTAGCTAGCTCGATATGCAGGA	U_TGACv1_scaffold_645119_length:31228	18440	16065746	7A|011.886781760|2280187|2280187	11:T>C	0.97351	0	0	0	0	0	0	0	0	0	0	0	0	0	0	0	0	0	0	0	0	0	0	0	0	0	0	0	0	0	0	0	0	0	0	0	0	0	0	0	0	0
2291632|F|0-47:T>G-47:T>G	2291632	TGCAGAGGGACTGGCCGCCCGACGGCTGCAAGCTTTGGGACAGAACATGGCATGGAGCTCGAGACCTAT	4BS_TGACv1_scaffold_330815_length:20452	13751	245464196	4B|033.516266120|2291632|2291632	47:T>G	0.933775	0	0	0	0	0	0	0	0	0	0	0	0	0	0	0	0	0	0	0	0	0	0	0	-	0	-	0	0	0	0	0	-	0	0	0	0	0	0	0	0	0
5354350|F|0-29:G>A-29:G>A	5354350	TGCAGAGGGAGCTAGCTACAGTCAGGATCGCGCCGAATTCGCCGCGGAACTCGAGGGTTCAGAGGTGGA	2AL_TGACv1_scaffold_094059_length:95974	32049	670225776		29:G>A	0.980132	0	0	0	0	0	0	0	0	0	0	0	0	0	0	0	0	0	0	0	0	0	0	0	0	0	0	0	0	0	0	0	0	0	0	0	0	0	0	0	0	0
1240877|F|0-66:T>C-66:T>C	1240877	TGCAGAGGGAGTGCTGGCTAGCTGCTGCTATGCTGTGGAACTTTACAACTCAACGAGCACCGTGTATAC	4AL_TGACv1_scaffold_288540_length:156294	78313	575808158	4A|030.805190600|1212838|1212838	66:T>C	0.960265	1	1	1	1	1	1	1	1	1	1	1	1	1	1	1	1	1	1	1	1	1	1	1	1	1	1	1	1	1	1	1	1	1	1	1	1	1	1	1	1	1
2309576|F|0-35:G>A-35:G>A	2309576	TGCAGAGGGATAGAGGGAGGCAGAGGAGAATCCATGCAGGAGGTCGACGTGCACCCCAGGTCATCGGAG	3AL_TGACv1_scaffold_196891_length:34489	19229	705017495	3A|113.443446100|2309576|2309576	35:G>A	0.92053	0	0	0	0	0	0	0	0	0	0	0	0	0	0	0	0	0	0	0	0	0	0	0	0	0	-	0	0	0	0	0	0	0	0	0	0	0	0	-	0	0
5410697|F|0-34:A>G-34:A>G	5410697	TGCAGAGGGATGCAGGAGGTGAGGCAAGGCATCGAAGGGAGCTTGCGAGGCGGAGCGGAGCAGAGGCCA	1AL_TGACv1_scaffold_002055_length:55401	42066	509676208	1A|117.899498700|5410697|5410697	34:A>G	0.993377	1	1	1	1	1	1	1	1	1	1	1	1	1	1	1	1	1	1	1	1	1	1	1	1	1	1	1	-	1	1	1	1	1	1	1	1	1	1	1	1	1
6027419|F|0-24:A>G-24:A>G	6027419	TGCAGAGGGCAATCCTCGATATCTAAGAAGACCTCGGGCTTATTAGGGGAAGAGAGCTCGTGCCAGATC	4BL_TGACv1_scaffold_320262_length:464754	438142	636779180		24:A>G	0.549669	-	0	0	-	0	0	0	0	-	-	0	-	0	0	0	-	-	0	0	-	-	-	0	0	-	0	0	0	0	0	0	0	0	0	0	0	-	0	-	-	0
1008958|F|0-64:G>A-64:G>A	1008958	TGCAGAGGGCCGCGGCTGTAGCCGTGAGCCACCGTGGGGACTCCTGCCGCGCCACACACACCCCGACGC	5AL_TGACv1_scaffold_376740_length:48942	21676	617920635	5A|112.811094800|1008958|1008958	64:G>A	0.980132	0	0	0	0	0	0	0	0	0	0	0	0	0	0	0	0	0	0	0	0	0	0	0	0	0	0	0	0	0	0	0	0	0	0	0	0	0	-	0	0	0
1208355|F|0-43:A>G-43:A>G	1208355	TGCAGAGGGCCTGGACGCCTGGACCCTGGGCGACGAGCTCCGCATCTCCCTCGTTTGATTACGGCCTCC	1DS_TGACv1_scaffold_080981_length:53631	2147	36251637	6D|034.806454300|1208355|1208355	43:A>G	0.92053	0	0	0	0	0	0	0	0	-	0	0	0	0	0	0	-	0	0	0	0	-	0	0	0	0	-	0	0	0	0	0	0	0	0	0	0	0	0	0	-	0
1386036|F|0-18:A>G-18:A>G	1386036	TGCAGAGGGCGAAATAATACTAACAAATTCAGAGAGGAGCAAAACGTTCGTGGTGGAGATTATTCAAAG	5BL_TGACv1_scaffold_405159_length:121629	47331	399395951	5B|033.033109690|1221227|1221227	18:A>G	0.980132	1	1	1	1	1	1	1	1	1	1	1	1	1	1	1	1	1	1	1	1	1	1	1	1	1	1	1	1	1	1	1	1	1	1	1	1	1	1	1	1	1
1124416|F|0-25:C>T-25:C>T	1124416	TGCAGAGGGCGAGGAGATGGTTCTCCATGGTGTGGTCACTGGACCCGTGAAAGCAAGGGGAGGGGAGAT	4AL_TGACv1_scaffold_289039_length:104895	26073	711229088	4A|116.034972300|1124416|1124416	25:C>T	0.476821	-	-	0	0	-	0	0	0	0	-	0	0	-	0	-	-	-	-	0	0	-	-	0	0	-	-	0	-	-	0	-	0	0	0	0	0	-	-	0	-	-
2288671|F|0-53:C>A-53:C>A	2288671	TGCAGAGGGCGCCGATTCAGTTCAGCGGCGCTGAAGGCGCCCTATAGGGGCTGCGCCGCTACTGCGGCG	7BL_TGACv1_scaffold_577735_length:117105	14370	469472162		53:C>A	0.913907	1	1	1	1	1	1	1	1	1	1	1	1	1	1	1	-	1	1	1	1	1	1	1	1	1	-	1	1	1	1	1	1	1	1	1	1	1	1	-	1	1
1195874|F|0-50:T>G-50:T>G	1195874	TGCAGAGGGGGAGACTCAGGTTGCAGGCGGGGCGTAGGATCATGATGACGTCGTGTCCAGCGTAGTTCA	3B_TGACv1_scaffold_221263_length:202135	195038	798206575	3B|138.967132700|1195874|1195874	50:T>G	0.980132	0	0	0	0	0	0	0	0	0	0	0	0	0	0	0	0	0	0	0	0	0	0	0	0	0	0	0	0	0	0	0	0	0	0	0	0	0	0	0	0	0
1116613|F|0-50:G>A-50:G>A	1116613	TGCAGAGGGGGCAGCGCCTCCTTTCAGCCATCGTGCGTGGCCTGCTTGCCGGCGCCGTCTTGACGCTTG	2AS_TGACv1_scaffold_112296_length:182409	115566	11703523		50:G>A	0.761589	-	0	0	0	-	0	0	0	-	0	-	0	0	0	-	0	0	0	0	0	0	-	0	-	0	-	0	0	0	0	-	0	0	0	0	0	0	0	-	0	0
1100080|F|0-29:A>T-29:A>T	1100080	TGCAGAGGGGTTGAAATACATGCACTTGTACGCATCTCAATCCATACGACATGGTGATGTCAAACCGAG	5BL_TGACv1_scaffold_405403_length:107103	47528	542201343	5B|049.186916810|1100080|1100080	29:A>T	0.97351	0	0	0	0	0	0	0	0	0	0	0	0	0	0	0	0	0	0	0	0	0	0	0	0	0	0	0	0	0	0	0	0	0	0	0	0	0	0	0	0	0
1236745|F|0-45:A>G-45:A>G	1236745	TGCAGAGGGTAAGCACAGTGAGGTTGGACAAATTGGTTAGCAGTTAAAGCCAGTTTGTGCGCAGCTGAC	7BL_TGACv1_scaffold_579408_length:49833	37767	86731017	7B|058.176493140|1236745|1236745	45:A>G	0.569536	-	0	0	-	0	0	0	0	0	-	0	-	-	0	-	-	-	-	-	0	0	0	0	0	0	-	0	0	-	0	0	0	0	-	-	0	-	-	0	0	-
1263824|F|0-13:A>G-13:A>G	100001429	TGCAGAGGGTCAGAGACACGGAGAGCAGCCTGGAGAAGGTGAAGCGGCAGCTGTCGACGGGATCCGAGA	4BS_TGACv1_scaffold_330289_length:33173	8003	13425948	2D|070.848865970|1263824|1263824	13:A>G	1	0	0	0	0	0	0	0	0	0	2	0	0	0	0	0	0	0	0	0	0	0	0	0	0	0	0	0	0	0	0	0	0	0	0	0	0	0	0	0	0	0
1685996|F|0-5:A>G-5:A>G	1685996	TGCAGAGGGTGTCTCAAAAAAAAAACCTGGAGAAGGGGCAAAGAGTCTGTCGTATGCTCAGTTCAGGTC		0	0		5:A>G	0.980132	2	2	2	1	1	1	2	1	2	1	1	1	1	1	1	1	2	1	2	2	1	1	1	1	1	2	2	2	1	1	2	1	0	2	1	1	2	2	1	1	2
979445|F|0-37:T>G-37:T>G	979445	TGCAGAGGGTGTGGGTGTCATCTTCGTTAGCACGGATTTTGGCTTGTTTATGATCAACCTCAATTCCGA	5AL_TGACv1_scaffold_376408_length:55267	30669	657551020	5A|120.733712700|979445|979445	37:T>G	0.986755	0	0	0	0	0	0	0	0	0	0	0	0	0	0	0	0	0	0	0	0	0	0	0	0	0	0	0	0	0	0	0	0	0	0	0	0	0	0	0	0	0
2276177|F|0-5:A>G-5:A>G	2276177	TGCAGAGGGTTAATCGCCGTGTCGAATAGTTTCGCTCTTTGCCTGTCCGACCTGTATGTATATTTAACG	7AS_TGACv1_scaffold_571644_length:27042	6802	136342746	7A|075.271152070|2276177|2276177	5:A>G	0.960265	1	1	0	0	1	0	0	0	1	0	0	1	1	-	1	0	0	0	1	1	0	0	-	1	1	1	0	0	1	1	-	1	0	0	1	1	1	1	0	0	1
1142593|F|0-13:C>T-13:C>T	1142593	TGCAGAGGTAACACCTTGTTTTTCCACATTTTTTCACCTTGTGAACGCCAAATGGGCCAGCACAAGTGA	6BS_TGACv1_scaffold_513813_length:116538	70261	153539431	6B|028.309421190|1142593|1142593	13:C>T	0.807947	1	1	-	-	1	1	1	1	-	1	1	1	-	-	1	1	1	1	-	1	1	1	1	1	1	-	1	1	1	1	1	-	1	1	1	1	1	1	1	1	-
1233468|F|0-59:A>T-59:A>T	1233468	TGCAGAGGTACAACTTGTACAAGTTGGAAGCAGAAGAACAGGAGCTAGTAAGAAATTCCAATAGTATTT	7BS_TGACv1_scaffold_592116_length:181082	44539	116377561	2B|071.928341530|1233468|1233468	59:A>T	0.721854	0	-	0	0	0	0	0	-	0	0	0	-	0	0	0	0	0	0	0	-	-	0	-	0	0	-	0	0	0	0	-	0	-	0	0	0	-	0	0	0	0
1243950|F|0-68:G>A-68:G>A	1243950	TGCAGAGGTACCACTCCTGACAGTTGCTGCGCCAACGCTTGGCTGATGAATGAGGTGGAGCTACCGCTG	4BL_TGACv1_scaffold_321229_length:95290	52656	496821598		68:G>A	0.89404	-	1	1	1	1	1	1	1	1	1	-	1	1	1	1	1	1	1	1	1	1	1	1	1	1	1	1	1	1	1	1	1	1	1	1	1	1	1	1	1	1
1228527|F|0-36:C>T-36:C>T	1228527	TGCAGAGGTACCGCGAGGGCGAGGAGCTCGCGGCGGCGCTCAACAACCACAGCAGGTCACCGAGATCGG	3AL_TGACv1_scaffold_193588_length:302823	79707	558282005		36:C>T	0.960265	2	0	2	2	0	2	2	2	2	0	0	2	0	2	2	2	0	2	0	2	2	2	0	0	1	0	-	2	0	0	2	2	0	2	2	2	2	2	0	0	0
2289300|F|0-33:G>T-33:G>T	2289300	TGCAGAGGTACTTACGTAGACGGTGCAGACGGTGCCAGCGGAGTTGCCTTCGATGAGCTTGATGTCGAT	2AL_TGACv1_scaffold_093047_length:212722	145744	686777879	2B|078.311137340|2289300|2289300	33:G>T	0.97351	0	0	0	0	0	0	0	0	0	0	0	0	0	0	0	0	0	0	0	0	0	0	0	0	0	0	0	0	0	0	0	0	0	0	0	0	0	0	-	0	0
1228237|F|0-27:A>G-27:A>G	1228237	TGCAGAGGTAGCGGGGCGAAGCACGGCAGCGAAGACGCACGAGGCACAACACGGTGTACTAGCAACAAG		0	0	2B|082.399256790|1228237|1228237	27:A>G	0.933775	1	1	1	-	1	1	1	1	1	1	1	-	1	1	1	1	1	1	1	1	1	1	1	-	1	-	1	1	1	1	1	1	1	1	1	1	1	1	1	1	1
1089242|F|0-16:A>G-16:A>G	1089242	TGCAGAGGTGGCTACCACTACCGCTACCATGGCATCCTCCAAGATCGTCCTGCCGTCCGTCATCCTCGC	2BS_TGACv1_scaffold_146841_length:97508	40000	28014544	2B|025.860262980|1089242|1089242	16:A>G	1	0	0	0	0	0	0	0	0	0	0	0	0	0	0	0	0	0	0	0	0	0	0	0	0	2	0	0	0	0	0	0	0	0	0	0	2	0	0	0	0	0
1161188|F|0-8:C>T-8:C>T	1161188	TGCAGAGGCGGGGCTCAATCCAACGCTGGGCAATGCACAGCGGCACGGGGACGGATCCGCCAAGATTGA	7BL_TGACv1_scaffold_578241_length:88837	36963	525420623		8:C>T	0.933775	-	1	1	1	1	1	1	1	1	-	1	1	1	-	1	1	1	1	1	1	1	1	1	1	1	1	1	1	1	1	1	1	1	1	1	1	1	1	-	1	1
1130056|F|0-15:C>T-15:C>T	1130056	TGCAGAGGTTCAAAACCAACGAGCGAGGGACCGAGGGAGCGTAGTATAGCAGTGCGCGCGGAGTTTCTC	7BL_TGACv1_scaffold_578240_length:88859	31984	610351370	7B|060.765247450|1130056|1130056	15:C>T	0.543046	-	0	0	-	0	0	0	0	0	-	0	-	-	-	-	-	-	-	-	0	0	0	0	0	0	-	0	0	-	0	0	0	0	-	-	0	-	-	-	0	-
986849|F|0-35:C>G-35:C>G	986849	TGCAGAGGTTCATGCCGCTGCCAGAACATGTCCTTCTCCACCGCGGCTGCCATAGGTAAGTTACTCACG	4BL_TGACv1_scaffold_321022_length:112927	24557	581080171	6B|081.998173510|1145240|1145240	35:C>G	1	0	0	0	0	0	0	0	0	0	0	0	0	0	0	0	0	0	0	0	0	0	0	0	0	0	0	0	0	0	0	0	0	0	0	0	0	0	0	0	0	0
1076971|F|0-58:A>G-58:A>G	1076971	TGCAGAGGTTCTAGACAAGCTCTAGTCTTCTTAAAGAGCTACAACTCTGGAGTTGCATAATTCTGAATA	3B_TGACv1_scaffold_222971_length:103975	22251	567001218	3B|065.489135490|1076971|1076971	58:A>G	1	1	0	1	1	1	0	1	1	0	1	2	1	0	0	1	1	0	1	1	1	1	2	0	0	0	0	0	1	0	0	0	1	1	0	1	1	1	1	0	0	0
995301|F|0-26:C>A-26:C>A	995301	TGCAGAGGTTCTCAGCCTACAGGCAACGCACCAGTACCAAGTCAGGAGTTGCATGACCGCTTTGATCTA	3B_TGACv1_scaffold_221049_length:234281	68414	16308704	3B|016.836303760|995301|995301	26:C>A	0.89404	1	1	1	1	1	1	1	1	-	1	1	1	1	1	-	1	1	1	1	1	1	1	1	1	1	-	1	1	1	1	-	1	1	1	1	-	1	1	-	1	1
1066377|F|0-27:T>C-27:T>C	1066377	TGCAGAGGTTGATGATCACTCGTGTGATGAAGTTGTTTTGCTTGATTCCGCTGAAAAAATTCCAGAAGA	2BL_TGACv1_scaffold_130095_length:139055	126756	642872729	2A|123.583097300|1066377|1066377	27:T>C	0.821192	0	0	0	0	0	0	0	-	0	0	0	-	0	0	0	0	0	0	0	0	0	0	0	0	0	-	0	0	0	0	-	0	0	0	0	0	-	0	-	0	0
2257794|F|0-5:A>C-5:A>C	2257794	TGCAGAGGTTGGTTGCTTATCTTGGTCGACGTATATGGTAGGAGTAAAGGCTTCCCTGTTCGTGCGCCC	7BL_TGACv1_scaffold_579577_length:45705	13790	580184620	7B|052.482125640|2257794|2257794	5:A>C	1	0	0	0	0	0	0	0	0	0	0	0	0	0	0	0	0	0	0	0	0	0	0	0	0	0	0	0	0	0	0	0	0	0	0	0	0	0	0	0	0	0
26672847|F|0-35:G>T-35:G>T	26672847	TGCAGAGGTTGTCTCAGGGCGTCGTGTGGCAAGGCGCCATTCGTCGTGGGGAGGCCGTCATATTGCTGC	7BL_TGACv1_scaffold_577172_length:176897	16768	666017988		35:G>T	0.89404	1	1	1	1	1	1	1	1	1	-	1	1	1	1	1	1	1	1	1	-	1	1	1	-	1	-	1	1	1	1	1	1	1	1	1	1	1	1	-	1	1
1012893|F|0-8:G>A-8:G>A	1012893	TGCAGAGTGAACACGTTTGCACTGTGTGTGTTATATGCTGTGTGTGTTATACCAATGCGATCGACCGAG	3DL_TGACv1_scaffold_249047_length:282176	72464	612028308	3D|149.617570300|1012893|1012893	8:G>A	0.993377	0	0	1	1	1	1	1	1	1	0	0	1	0	1	1	1	1	0	1	1	1	0	1	0	0	0	1	0	0	1	0	1	1	0	0	0	2	1	0	1	0
1102717|F|0-15:A>T-15:A>T	1102717	TGCAGAGTAAATAAAAACGGATGGGGTACTACAGTAGTACTCTATTCTGCATCGTGTGTCTCACTGCTG	5DL_TGACv1_scaffold_432936_length:280488	267094	430037012		15:A>T	0.933775	1	1	0	1	0	0	0	1	1	0	1	1	1	1	0	0	0	0	1	0	0	0	0	1	0	0	1	1	1	0	0	1	0	1	-	0	0	0	1	1	1
2250397|F|0-5:A>T-5:A>T	2250397	TGCAGAGTAACCTGCGCAAGCATCACACACACACACATAAGATTTGTGTACATCGAAGCGATATGTACA	4DL_TGACv1_scaffold_343485_length:77799	12115	100314388	4D|095.529136590|2250397|2250397	5:A>T	0.993377	0	0	0	0	0	0	0	0	0	0	0	0	0	0	0	0	0	0	0	0	0	0	0	0	0	0	0	0	0	0	0	0	0	0	0	0	0	0	0	0	0
1092211|F|0-40:A>T-40:A>T	1092211	TGCAGAGTAATGTTGCGGAAAAATCTTGTGCAGCCTGTCAAGGTGTTTAGGTTGAACGATGGCGGTGGA	4AL_TGACv1_scaffold_290650_length:45714	16425	655256201	4A|098.339717210|1092211|1092211	40:A>T	0.966887	1	1	1	1	1	1	1	1	1	1	1	1	1	1	1	1	1	1	1	1	1	1	1	1	1	-	1	1	1	1	1	1	1	1	1	1	1	1	1	-	1
1021177|F|0-42:T>C-42:T>C	1021177	TGCAGAGTAATTCAACCATGGCGATTTTCAGTATGTAATCGTTTGCTCCATGTGGTCCATCCACACATT	5DL_TGACv1_scaffold_434893_length:54287	47422	549504198	5D|142.472768700|1021177|1021177	42:T>C	0.463576	0	-	0	0	0	0	0	-	-	-	0	0	-	0	0	-	0	-	-	-	-	-	-	-	-	-	-	0	-	-	-	0	0	0	-	0	0	0	0	-	-
1036734|F|0-59:G>C-59:G>C	1036734	TGCAGAGTACGAGTACCTATCTCATACAACCACGAACTGAAACGATGTATGTGTACAATGCAATTCTAT	2DS_TGACv1_scaffold_177558_length:113573	90984	82890817	2D|061.661038480|1036734|1036734	59:G>C	0.980132	0	0	0	0	0	0	0	0	0	0	0	0	0	0	0	0	0	0	0	0	0	0	0	0	0	0	0	0	0	0	0	0	0	0	0	0	0	0	0	0	0
990692|F|0-61:C>T-61:C>T	990692	TGCAGAGTACGCCCCGCCGCCTTTGAGCACCACCACCGCCTCCGCCACTCCCAGCCGCATCCGCCCGCC	3AL_TGACv1_scaffold_194019_length:148147	106996	617340558	3A|056.447484930|990692|990692	61:C>T	0.966887	0	1	1	1	1	1	0	1	0	1	0	0	1	0	0	1	0	1	1	0	1	0	0	1	1	1	0	0	0	0	1	0	1	0	1	0	0	0	1	0	0
1712205|F|0-35:T>C-35:T>C	100001431	TGCAGAGTAGAAGGCATGAAGCGTACCATGGAGCCTTGCGTTATGAAGTTGGAGCTCGGTAACATGTCC	6AS_TGACv1_scaffold_486479_length:62727	12944	107214640	6A|051.206627640|1712205|1712205	35:T>C	1	2	2	2	0	2	2	2	2	0	0	2	2	2	0	2	1	2	0	0	2	2	2	2	2	0	2	2	0	2	2	2	0	2	0	2	2	2	2	2	2	0
986459|F|0-60:A>G-60:A>G	986459	TGCAGAGTAGTGATCATCGGCGATATGGCGTCGGCAGCAGGCGATGGGACGAGGAGGAGGAAGACGGCG	2AL_TGACv1_scaffold_094527_length:76638	20213	718622032	2A|090.209843510|986459|986459	60:A>G	0.993377	0	0	2	0	1	1	1	1	1	0	1	1	0	1	1	0	0	0	0	1	1	0	0	0	0	0	0	1	0	1	1	0	0	0	1	0	1	0	1	0	1
1088035|F|0-42:C>T-42:C>T	1088035	TGCAGAGTATAACCGTCAGAGTTCAGAGTATAATAGATCAAGCGGCACATGACAGATGAAGAACACCGA	3B_TGACv1_scaffold_221732_length:159717	14618	818353992	3B|155.968129600|1088035|1088035	42:C>T	0.94702	0	0	0	0	0	0	0	0	0	0	0	0	0	0	0	0	0	0	0	0	0	0	0	0	0	0	0	0	0	0	0	-	0	0	0	0	0	0	-	0	0
5576915|F|0-5:C>A-5:C>A	5576915	TGCAGCATATAGTGTGACAGCGTGAGCCCCGTCTTGGCAGATGCGGACACGAGTAGAACATGGATCGAC	3B_TGACv1_scaffold_226193_length:41195	30992	472878794	4B|076.593843870|1151382|1151382	5:C>A	0.854305	1	1	1	1	1	1	1	-	1	1	1	1	1	1	1	1	1	1	-	1	1	-	1	-	1	1	-	-	1	1	1	1	1	1	-	-	1	1	1	1	1
2265826|F|0-38:G>A-38:G>A	2265826	TGCAGAGTCACCTGCTCGAGTCGCCAAACACCGAACACGATGGACAGCTCGAAGTAGCAGCATCTCCAC	2BL_TGACv1_scaffold_132423_length:37552	17735	666399833	2B|078.576413080|2265826|2265826	38:G>A	0.993377	0	0	0	0	0	0	0	0	0	0	0	0	0	0	0	0	0	0	0	0	0	0	0	0	0	0	0	0	0	0	0	0	0	0	0	0	0	0	0	0	0
1079639|F|0-30:G>A-30:G>A	1079639	TGCAGAGTCACTGCGTGCGTATGTATCGCCGTTGACGCAAGGAAGACACGCGCCGCGGCGCACGCTGCT	3AL_TGACv1_scaffold_194954_length:82053	69374	658048755	3A|065.651100230|1079639|1079639	30:G>A	0.993377	0	1	2	1	1	1	1	1	-	1	0	1	1	0	0	1	0	1	1	0	1	0	1	0	1	1	0	1	1	0	1	0	0	0	1	0	0	0	1	0	0
1106511|F|0-67:G>C-67:G>C	1106511	TGCAGAGTCAGAGATCCCGTCAACCTTTCCTGTGGGGTGGTCTTGGTGGGGCACAACGTCAGGCACAGC	5AL_TGACv1_scaffold_374912_length:104451	16150	552313367	5A|061.818012040|1106511|1106511	67:G>C	0.980132	1	1	2	1	0	1	1	0	0	0	0	0	0	0	0	1	1	1	1	2	1	2	0	1	1	1	0	0	1	1	0	1	0	1	1	1	1	0	1	1	1
1110317|F|0-30:A>C-30:A>C	1110317	TGCAGAGTCAGGCGGTAGGAAAAGGAGCGAAGGGGAACGGGGCACTCAGATCTGACGGGCAAAGCCGTC	1AL_TGACv1_scaffold_001885_length:60370	48284	457945944		30:A>C	0.97351	0	0	0	0	0	0	0	0	0	0	0	0	0	0	0	0	0	0	0	0	0	0	0	0	0	0	0	0	0	0	0	0	0	0	0	0	0	-	0	0	0
2258970|F|0-60:A>G-60:A>G	2258970	TGCAGAGTCATGAGCGACACCCGAGATCTGGTCTCCAAGATCATGGCGCCTGTCACTTTCAACCTATTC	1AL_TGACv1_scaffold_000326_length:158536	143500	587810796	1A|247.498618900|2258970|2258970	60:A>G	0.483444	-	1	1	1	1	1	1	1	1	1	-	1	1	1	-	1	1	-	1	1	1	-	1	1	-	1	1	1	-	-	-	-	1	-	-	-	-	-	-	1	-
981078|F|0-39:T>C-39:T>C	981078	TGCAGAGTCCTAGAGCAACACTTTGTTAATCAGTACTACTCCCTTAGGTGGGGTTTTCTTTAGCCGCCG	5AS_TGACv1_scaffold_393293_length:83398	58849	7658979	5A|013.871251730|981078|981078	39:T>C	1	0	0	0	0	0	0	0	0	0	0	0	0	0	0	0	0	0	0	0	0	0	0	0	0	0	0	0	0	0	0	0	0	0	0	0	0	0	0	0	0	0
981077|F|0-26:G>C-26:G>C	981077	TGCAGAGTCCTATTCTGCTGCCTGCTGTTATTTAGTACCATGCGATCAGATCATTTATCGTTAAGATTC	1DS_TGACv1_scaffold_080706_length:70288	32988	17048604	1D|025.424642920|981077|981077	26:G>C	0.960265	1	1	1	1	1	1	1	1	1	1	-	1	1	1	1	1	1	1	1	1	1	-	1	1	1	1	1	1	1	1	1	1	1	-	1	1	1	1	1	1	1
10984199|F|0-65:T>C-65:T>C	10984199	TGCAGAGTCGCGGAAGTCGGTGATGGAGAAGCAGATCGTTACATGAAGGCATCTTTCAGAGTCCGTTTG	2AS_TGACv1_scaffold_113346_length:75109	10799	666223	2A|007.881406215|2256734|2256734	65:T>C	0.84106	1	1	1	-	-	1	1	-	1	1	1	-	1	1	1	1	1	1	1	1	1	1	-	1	1	1	1	1	1	1	1	1	1	1	1	1	-	1	1	1	1
1220287|F|0-43:C>T-43:C>T	1220287	TGCAGAGTCGCGTGGTCGCTCGCGGTCACACGCTCGTTCACGTCGCAATCGTGCAACCGAGCAGCGGGA	5BL_TGACv1_scaffold_404688_length:163761	124628	637159284	5B|108.436501100|1220287|1220287	43:C>T	0.927152	0	1	2	0	1	1	0	2	-	1	0	0	1	1	1	-	0	0	0	1	1	2	-	1	1	1	0	1	0	1	0	1	1	0	1	1	-	1	0	0	1
1091806|F|0-47:G>T-47:G>T	1091806	TGCAGAGTCGGCATTGGATCTTCTTAACTGGTTAGCGGAGTTGGCGAGGGACAAGATCTTTCTCGGCAA	2DS_TGACv1_scaffold_178231_length:67783	57687	82142473	2A|120.671886600|1091806|1091806	47:G>T	0.94702	0	-	0	0	0	0	0	0	0	0	0	0	0	0	0	-	0	0	0	0	0	0	0	0	0	0	0	0	0	0	-	0	0	0	0	0	0	0	0	0	0
2280077|F|0-45:C>G-45:C>G	2280077	TGCAGAGTCGGCGCGTCCGCCATGAAGGTGCTTGGGCCAAAGCCCCTGAACGGCGTGCTTCCGCCGCTC	7AS_TGACv1_scaffold_570797_length:51025	10252	177136489	7A|075.930057090|2280077|2280077	45:C>G	0.980132	0	0	0	0	0	0	0	0	0	0	0	0	0	0	0	0	0	0	0	0	0	0	0	0	0	0	0	0	0	0	0	0	-	0	0	0	0	0	0	0	0
982624|F|0-68:C>G-68:C>G	982624	TGCAGAGTCGTCTCTCAAGTCTGAAGAGTACAAGATGTTTATGAAATGTTCAGGGCCACACCAACTCCC	1AL_TGACv1_scaffold_001053_length:90939	47452	387369246	1A|089.016099530|982624|982624	68:C>G	0.966887	0	0	0	0	0	0	0	0	0	0	0	0	0	0	-	0	0	0	0	0	0	0	0	0	0	0	-	0	0	0	0	0	0	0	0	0	0	0	0	0	0
34092038|F|0-47:T>A-47:T>A	34092038	TGCAGAGTCTAGCGGCTGGGCAGATCTTTGCGAGTTTGCACTCATGCTCGTGTAGGTAACATCACCATT	4AL_TGACv1_scaffold_288409_length:185096	8777	706452107		47:T>A	0.456954	-	-	1	1	-	1	1	1	1	-	1	1	-	1	-	-	-	-	1	1	-	-	1	1	-	-	1	-	-	1	-	1	1	1	1	1	-	-	1	-	-
2278146|F|0-29:T>C-29:T>C	2278146	TGCAGAGTCTAGGTCAGATTTCGGGCCAGTGAACAAACTTCGAACAACGAGCGGATATAAACCCAGTCG	2BS_TGACv1_scaffold_145967_length:257988	156503	246171888		29:T>C	0.860927	0	0	-	0	0	0	0	0	0	0	0	0	0	0	0	0	0	0	0	-	0	0	0	0	-	-	0	0	-	0	0	0	0	0	0	0	0	0	-	-	0
2296575|F|0-16:G>A-16:G>A	2296575	TGCAGAGTCTAGTGACGGCATGCTTTCGAGCAATGGGGTTCTACCTGCAATTTTTATGAGTTGCAACGA	6DS_TGACv1_scaffold_543176_length:65666	31001	24469547	6A|028.363768400|2296575|2296575	16:G>A	0.463576	-	-	1	1	-	-	1	-	-	-	-	-	-	1	1	-	1	-	-	1	-	1	-	-	-	-	-	1	1	1	1	1	-	1	1	-	-	1	-	-	1
1101592|F|0-20:C>A-20:C>A	1101592	TGCAGAGTCTCCTCCAAGTTCTTGTCGTCCACGAACACGAACTGCATGCGCGCGCAAACAGTTAACCAA	3B_TGACv1_scaffold_221603_length:170675	78851	723646475	3B|084.392800110|1101592|1101592	20:C>A	0.860927	-	0	0	0	-	0	0	0	0	-	0	0	0	0	0	-	0	0	0	0	0	0	0	0	0	-	-	0	0	0	-	0	0	0	0	0	0	0	0	0	0
1216004|F|0-15:T>G-15:T>G	1216004	TGCAGAGTCTCGCATTCCTCATCTTCCTAACTCAGCCTCTCCTCACACTCTAGCTCCAAAGGGCCGAGA	7AS_TGACv1_scaffold_569722_length:105155	72860	25877101	7A|018.922288430|1216004|1216004	15:T>G	0.940397	1	0	2	1	0	1	0	0	1	0	0	0	0	1	1	0	1	1	1	0	0	2	0	0	0	0	0	0	1	1	0	1	0	0	0	0	-	0	0	1	1
2291620|F|0-21:A>G-21:A>G	2291620	TGCAGAGTGAAAAGCATGATCAACTCGATGATTGTTCATCATCTTTTATTTTTTGTTGAAAATCGATGA	3AL_TGACv1_scaffold_193946_length:158929	19895	540660621	3A|047.677238500|2291620|2291620	21:A>G	0.874172	0	0	0	0	0	0	0	0	0	0	0	0	-	0	0	0	0	0	0	-	0	0	0	0	0	0	0	0	0	0	0	0	-	0	0	-	0	0	0	-	0
1079636|F|0-6:G>A-6:G>A	1079636	TGCAGAGTGAACTGTGAGCTACGGGCTGTGAGAAAAGACTTTCTCCCATGCACGGGAGGTCCGAGATCG	5BS_TGACv1_scaffold_423746_length:97177	79077	37974769	5B|033.587550070|1079636|1079636	6:G>A	1	0	0	2	1	1	1	0	0	0	1	1	1	1	1	1	1	0	1	0	0	1	1	0	1	0	0	0	0	1	1	0	1	1	0	1	1	0	1	2	1	0
1667871|F|0-58:G>C-58:G>C	1667871	TGCAGAGTGACATCGAGAATTCAATTCCACAATAAAATCTGATGAGAGTATGAGGTATGGGAAATTTGA	1BL_TGACv1_scaffold_031942_length:80716	64711	564574913	1B|146.699518600|1667871|1667871	58:G>C	0.960265	1	0	2	0	1	0	0	1	0	1	0	0	0	0	1	1	0	1	0	-	0	0	1	0	0	0	0	1	0	0	0	0	0	1	0	-	0	0	1	0	1
1099424|F|0-55:C>G-55:C>G	1099424	TGCAGAGTGCAAAGTGCAGAGTCTACTTCCTCTGCTTCTCTCGGCTAAGTTAGAGCACCACCGAGATCG	7DL_TGACv1_scaffold_603164_length:98379	39573	530111670		55:C>G	0.993377	0	0	0	0	0	0	0	0	0	0	0	0	0	0	0	0	0	0	0	0	0	0	0	0	0	0	0	0	0	0	0	0	0	0	0	0	0	0	0	0	0
1094410|F|0-48:A>G-48:A>G	1094410	TGCAGAGTGCAGACGGCGGCGAGGCGCACGTGGTCGTGCAGGGTGGCGATCCTAACGAGGATATTGCCG	5AL_TGACv1_scaffold_375631_length:75334	28031	560834880		48:A>G	0.907285	1	1	1	1	1	1	1	1	1	1	1	1	-	1	1	1	1	1	1	1	1	1	1	1	1	-	1	1	1	1	-	1	1	1	1	1	1	1	1	1	1
2278188|F|0-17:G>A-17:G>A	2278188	TGCAGAGTGCAGATGGCGGCGACGGGTTTCGAATCTCGTTGGAAGTGGTGTTGAGCAAGAGGGATGGAC	2BS_TGACv1_scaffold_148968_length:22266	16812	22617155	2B|017.843085550|2278188|2278188	17:G>A	1	0	0	0	0	0	0	0	0	0	0	0	0	0	0	0	0	0	0	0	0	0	0	0	0	0	0	0	0	0	0	0	0	0	0	0	0	0	0	0	0	0
1044950|F|0-21:C>G-21:C>G	1044950	TGCAGAGTGCATTATTATCTCCACTAGCTTTGTTTCTTATTGTCATTATTTATTTTGGCCCAATCAAAG	3B_TGACv1_scaffold_221045_length:234637	196906	787810643		21:C>G	1	0	0	0	0	0	0	0	0	0	0	0	0	0	0	0	0	0	0	0	0	0	0	0	0	0	0	0	0	0	0	0	0	0	0	0	0	0	0	0	0	0
1142583|F|0-6:G>A-6:G>A	1142583	TGCAGAGTGCTCGCATCTCGTGGCGTGGATTGACATGGCAAGATGTCGTAGAACTGTACAGAGACGTCA	3AL_TGACv1_scaffold_198100_length:19563	5901	638497497	3A|058.255583980|1142583|1142583	6:G>A	0.913907	0	0	2	1	1	1	0	-	-	-	0	0	1	0	0	1	0	1	-	0	1	0	0	-	1	0	0	-	1	0	1	0	0	0	1	0	0	0	1	0	0
2278451|F|0-44:A>C-44:A>C	2278451	TGCAGAGTGGAAATTAAATTCATCAAGACCGACCTAGACCGATCATAGTCTTGATCGACACGGCCCAGC		0	0	6B|003.466102031|2278451|2278451	44:A>C	0.966887	1	1	1	1	1	1	1	1	1	1	1	1	1	1	1	1	1	1	1	1	1	1	1	1	1	-	1	1	1	1	1	1	1	1	1	1	1	1	1	1	1
1006392|F|0-59:T>A-59:T>A	1006392	TGCAGAGTGGAAGATAAGCTGTGGGAAGAAGACGGCAGTTAGTCGGCTAGTGAGAGGGCTGGTGATCCT	5BL_TGACv1_scaffold_405149_length:122463	73811	661902696	5B|117.097644100|1006392|1006392	59:T>A	0.94702	1	1	1	1	1	1	1	1	1	1	1	1	1	1	1	1	1	1	1	1	1	1	1	-	1	-	1	1	1	1	1	1	1	1	1	1	1	1	1	1	1
2276845|F|0-57:A>G-57:A>G	2276845	TGCAGAGTGGATTGGCCATTGATTGGGTCGAGCATCCTGAAACATGAGGTGGACACAAATCAGGAGTGT	3AS_TGACv1_scaffold_211147_length:102525	44184	111104931		57:A>G	0.960265	0	0	0	0	0	0	0	0	0	0	0	0	0	0	0	0	0	0	0	0	0	0	0	0	0	-	0	0	0	0	0	0	-	0	0	0	0	0	-	0	0
1091805|F|0-30:G>C-30:G>C	1091805	TGCAGAGTGGCAGTGGAGAGAGAAAGAAGAGCGCAACAACAGAAAGCGCACCCGCTCCTCCCGCTCCTC	7BL_TGACv1_scaffold_577756_length:115434	109323	567601577	7B|052.482125640|1091805|1091805	30:G>C	0.993377	0	1	1	0	1	1	1	1	1	0	1	0	0	1	1	1	0	1	0	0	2	1	1	1	1	1	1	1	0	1	0	1	0	0	0	1	0	0	1	1	0
1256276|F|0-35:A>G-35:A>G	1256276	TGCAGAGTGGCTAAATGGCAACTCCACCATTTTAAACTACAGCTCCGCCAACTCCGCTCCGGGAGTTGT	3AL_TGACv1_scaffold_194851_length:86234	30836	593991192	3A|051.128489380|1256276|1256276	35:A>G	0.986755	0	0	0	0	0	0	0	0	0	0	0	0	0	0	0	0	0	0	0	0	0	0	0	0	0	0	0	0	0	0	0	0	0	0	0	0	0	0	0	0	0
2261392|F|0-50:G>C-50:G>C	2261392	TGCAGAGTGGGTGCGGACGATGATCGATCGGGTTTTGTCCGTCTCGCCTGGCCATGTGCCGTCCTTGTC	6AL_TGACv1_scaffold_475531_length:7884	4684	546961492	6A|059.951079160|2261392|2261392	50:G>C	0.993377	0	1	2	0	1	1	2	0	1	1	1	0	0	1	1	0	0	1	1	1	0	0	1	1	1	1	1	1	0	0	0	0	1	1	0	0	0	1	1	0	0
1001797|F|0-5:A>T-5:A>T	1001797	TGCAGAGTGGTAGCCCTCCGATGCATCAGCAGCAGCACGCATGGATGGCAGCAAGCCACCCGCCTCAGC	3AL_TGACv1_scaffold_197422_length:27378	14236	708488072		5:A>T	0.788079	2	2	0	2	0	1	2	2	1	-	-	1	0	2	2	0	0	2	-	1	0	-	-	0	1	2	0	-	0	0	1	2	0	2	1	0	1	2	0	-	0
1125990|F|0-45:C>G-45:C>G	1125990	TGCAGAGTGGTTTGGTTCGCACGTCGGCGTCATCGCTTCGGTAAACGCGGCGTGCGGGCGTGCGTGAAA	2AL_TGACv1_scaffold_095016_length:63035	56182	696239563	2A|083.547737250|1125990|1125990	45:C>G	0.94702	0	0	0	0	0	0	0	0	0	0	0	-	0	0	0	0	0	0	0	0	-	0	0	0	0	0	-	0	0	0	-	0	0	0	0	0	0	0	0	0	0
1075735|F|0-28:C>T-28:C>T	1075735	TGCAGAGTGTACCAAGCATATCATACACCAGAGTACCAAGCATATCTGACCGTCCCTGGTGGAGGGCAG	7AS_TGACv1_scaffold_569779_length:100819	50205	30258354	7A|019.770166210|1075735|1075735	28:C>T	0.986755	1	0	2	1	0	0	0	0	0	0	0	0	0	1	0	-	1	1	1	0	0	1	1	0	0	0	0	0	1	1	0	1	0	0	0	0	1	0	0	1	1
989558|F|0-52:T>G-52:T>G	989558	TGCAGAGTGTATCAGGTTTGATCATGGCTGTTGTGGTGACGGGCTGACGGCCTGCACCCTCACTGGCCG	3B_TGACv1_scaffold_225356_length:52387	40565	655025943		52:T>G	1	0	0	0	0	0	0	0	0	0	0	0	0	0	0	0	0	0	0	0	0	0	0	0	0	0	0	0	0	0	0	0	0	0	0	0	0	0	0	0	0	0
1267149|F|0-51:G>T-51:G>T	1267149	TGCAGAGTGTCTTTCTCAGGAAGTAGTATTTTAGGTTCTCATGTATATAGTGTTCCTTTGTTCCTTGTA	2BS_TGACv1_scaffold_148148_length:41036	15633	77173280		51:G>T	0.92053	0	0	0	2	0	0	0	0	0	0	0	0	0	0	0	0	0	0	0	0	0	0	0	0	0	-	0	0	0	0	-	0	0	0	0	0	-	0	0	0	0
1267595|F|0-31:C>G-31:C>G	1267595	TGCAGAGTGTGTCGCTGGTGACTGCTCTGGCCAGATCTGTGGCAGGGGAGTATATGTATACAGAAGGTG	3AS_TGACv1_scaffold_211989_length:57657	1411	1721487	3A|002.490947891|1267595|1267595	31:C>G	0.986755	0	0	0	0	0	0	0	0	0	0	0	0	0	0	0	0	0	0	0	0	0	0	0	0	0	0	0	0	0	0	0	0	0	0	0	0	0	0	0	0	0
2277783|F|0-21:A>C-21:A>C	2277783	TGCAGAGTGTTCGACGAGAACACGAACCACGTGGTGCACTTCATGCCGCTGCCTAGGCCAATGGCCGAG	5AL_TGACv1_scaffold_374213_length:179028	89326	622535778	5A|108.159696700|2277783|2277783	21:A>C	0.953642	1	0	1	0	1	0	1	1	1	1	1	0	0	1	0	1	1	1	1	1	1	1	-	1	0	0	1	0	0	1	1	0	0	0	1	0	0	0	1	0	0
1092261|F|0-55:G>A-55:G>A	1092261	TGCAGAGTTAACAATTAGAGCAATGTCAGTACAGAAGTAAGACATCTCTAGAAGTGGATACGAGGTAGC	6BS_TGACv1_scaffold_514475_length:71595	15111	28012505	6B|013.143634280|1092261|1092261	55:G>A	0.913907	0	0	0	1	0	0	0	0	1	0	0	-	-	1	0	0	0	0	-	0	0	-	0	0	-	-	1	1	0	1	0	1	0	1	0	0	0	0	0	0	0
29429647|F|0-17:C>G-17:C>G	29429647	TGCAGAGTTAAGGTGCACACCCAACAGTCTGGCTAGAAAATAAAAACGGCATAACGGAAATAGGTAAAC	U_TGACv1_scaffold_641801_length:130254	48930	434273490	1D|088.170280980|1089803|1089803	17:C>G	0.980132	0	0	0	0	0	0	0	0	0	0	0	0	0	0	0	0	0	0	0	0	0	0	0	0	0	0	0	0	0	0	-	0	0	0	0	0	0	0	0	0	0
1108400|F|0-28:T>C-28:T>C	1108400	TGCAGAGTTACAGCCAAACCTACAAATTTGACTCGGATCGGATTGGGAGAATTTTTCGTCGCCCCGAGA	5BS_TGACv1_scaffold_423850_length:86306	48651	75338529	5B|031.024485940|1108400|1108400	28:T>C	1	0	0	0	0	0	0	0	0	0	0	0	0	0	2	0	0	0	0	0	0	0	0	0	0	0	0	0	0	0	0	0	0	0	0	0	0	0	0	0	0	0
996888|F|0-37:T>G-37:T>G	996888	TGCAGAGTTAGTGCGAGCGAGCTGCACCTGCACCCGCTGGACGCGGCACGCGCGTGCGTGTGCGTCCGA	3B_TGACv1_scaffold_221151_length:215668	94840	414366969	3B|054.724929160|996888|996888	37:T>G	1	1	1	1	1	1	1	1	1	1	1	1	1	1	1	1	1	1	1	1	1	1	1	1	1	1	1	1	1	1	1	1	1	1	1	1	1	1	1	1	1	1
1202231|F|0-44:A>G-44:A>G	1202231	TGCAGAGTTCAATTGTTAACCACGCCACCATGAGCTACAACAAGATGAAGACGAAGAAGAAGAAGAGAA	7BS_TGACv1_scaffold_592821_length:91822	5537	267242875	5B|028.478629500|1202231|1202231	44:A>G	0.92053	0	0	0	0	0	0	0	0	0	0	0	0	-	0	0	0	0	0	0	0	0	0	0	0	0	0	0	0	0	0	0	0	0	0	0	0	0	0	0	0	0
1696044|F|0-14:A>G-14:A>G	1696044	TGCAGAGTTCCACTAGACAAGGAGAAGCAGCAAGAGGGCCGCTCAGTCGCTTCGGCTCAGCCATGTTTT	2DL_TGACv1_scaffold_162894_length:12946	1878	481575147		14:A>G	0.986755	0	0	0	0	0	0	0	0	0	0	0	0	0	0	0	0	0	0	0	0	0	0	0	0	0	0	0	0	0	0	0	0	0	0	0	0	0	0	0	0	0
1694880|F|0-68:G>A-68:G>A	1694880	TGCAGAGTTCGATACTTCAAGGAAAATGGCCATACACTACTCTTGGTACACTCACAATTCATCAAAGCG	1AL_TGACv1_scaffold_000265_length:171127	55300	297096479	4A|085.756090380|1694880|1694880	68:G>A	0.993377	2	2	0	2	0	2	2	2	0	2	2	0	2	2	0	2	2	0	2	0	2	2	2	2	0	2	2	1	2	2	2	2	2	2	0	1	2	0	1	2	2
1030934|F|0-63:T>G-63:T>G	1030934	TGCAGAGTTCGTGAACAATTTTAATCCCAAAAATCAGTGCATTATTTTGCGGAAAAAATCAGTTCATTT	4AL_TGACv1_scaffold_291772_length:25388	20817	604952797		63:T>G	0.97351	2	0	2	0	2	2	2	2	0	0	2	0	0	2	2	0	0	0	0	2	2	0	0	2	0	2	2	2	0	0	2	0	2	2	2	0	2	0	-	0	2
1279803|F|0-66:C>T-66:C>T	1279803	TGCAGAGTTGACGCGTTCGTTGCCGCTCCGCCAGCTCCAAAAGCGGAGTTGAGGAGCGGAGGACTCCCG	1AL_TGACv1_scaffold_000550_length:127395	125813	567478007	1A|200.200140200|1279803|1279803	66:C>T	0.582781	1	-	1	-	1	1	1	1	1	1	-	-	-	1	1	-	1	1	1	1	-	-	1	-	-	1	-	-	2	-	-	-	-	1	1	-	1	-	-	1	-
1090508|F|0-43:A>C-43:A>C	1090508	TGCAGAGTTGCAGGTGTCACCTCCAAAGTCCAACGGCTCCACGACCAGCCTCCACCACGTCACGCTCAT	2AS_TGACv1_scaffold_113342_length:75523	46642	118675892	2A|068.568710120|1090508|1090508	43:A>C	1	1	1	2	1	0	0	0	1	0	1	0	0	1	0	0	1	0	1	1	0	1	1	1	0	1	1	0	0	2	1	0	1	1	1	1	0	1	1	1	0	1
1136295|F|0-34:G>A-34:G>A	1136295	TGCAGAGTTGCTTCTCGTATGCAGTGCGTTCCCCGCGATAAATGGAACATGTAACATGGACCACCAGGT		0	0	5D|152.576773600|1136295|1136295	34:G>A	0.966887	1	1	1	1	1	1	1	1	1	1	1	1	1	1	1	-	1	1	1	1	1	1	1	1	1	1	1	1	1	1	1	1	1	1	1	1	1	1	1	1	1
1862760|F|0-48:T>C-48:T>C	1862760	TGCAGAGTTGGACTTGGAGTGCTCCTCATCGTCTTCCTCCCGCTGCTTTAGCTCGATGGTGCAGTCAAT	1DL_TGACv1_scaffold_061644_length:100530	10241	485544721		48:T>C	0.933775	-	1	1	1	1	1	1	1	1	1	1	1	1	1	-	1	1	1	1	1	-	1	1	1	1	1	1	1	1	1	1	-	1	1	1	1	1	-	-	1	2
7478427|F|0-58:C>T-58:C>T	7478427	TGCAGAGTTTCCATGGTGCGGACAGGGCGTGGATAATTAGGGTCCTTAATATTTTCGTCCGTAAAGCGC	3B_TGACv1_scaffold_223448_length:90763	50659	807186500	3B|137.752784800|306203|wPt-3342	58:C>T	0.900662	1	1	1	-	1	1	1	1	1	1	1	1	-	1	1	1	1	1	1	1	1	1	1	1	1	-	1	1	1	1	1	1	1	1	1	1	1	1	1	1	1
2266736|F|0-48:C>G-48:C>G	2266736	TGCAGAGTTTGTTGCTGCTCCAAATCCTCTGCTTCGACAACTAGCCAACCTACACGTAGCTACTGCCGA	1BS_TGACv1_scaffold_051377_length:27380	25417	90226447	1B|085.028397370|2266736|2266736	48:C>G	0.940397	0	0	-	0	0	0	0	0	0	0	0	0	0	0	0	0	0	0	0	0	0	0	0	0	0	0	0	0	0	0	0	0	0	0	0	0	0	-	0	0	0
1127795|F|0-10:C>T-10:C>T	1127795	TGCAGAGTTTCAGATCGTGGCTGAAAACGAGTATCGCCACGAAAACGTGATGTGACAGTGGCGAAAAAA	3B_TGACv1_scaffold_220861_length:272252	57696	379215597	3B|053.661803040|1127795|1127795	10:C>T	0.761589	1	1	1	1	1	1	1	1	-	1	1	-	1	1	1	1	1	1	1	1	1	1	1	1	-	1	1	1	1	1	-	1	1	1	-	-	1	1	-	1	1
1100048|F|0-53:A>G-53:A>G	1100048	TGCAGATAAAAAAAAGTTACGCCACTGCAAATACTGCGCCTCACAAAAGATCAACCGCTACCCCTCAAA	2DL_TGACv1_scaffold_161736_length:24557	19742	548682135		53:A>G	0.986755	0	0	0	0	0	0	0	0	0	0	0	0	0	0	0	0	0	0	0	0	0	0	0	0	0	0	0	0	0	0	0	0	0	0	0	0	0	0	-	0	0
2279228|F|0-49:G>C-49:G>C	2279228	TGCAGATAAAATAAAACAGTACACGGATATATTCGAGAAAAGTAAAACAGTACAGCTTGGTACTAATTA	3B_TGACv1_scaffold_225547_length:49570	32612	816604414		49:G>C	0.682119	0	-	0	0	0	-	0	0	0	0	0	-	0	0	0	-	0	0	0	0	-	-	0	-	0	-	-	0	0	0	0	0	0	0	0	-	0	-	0	0	0
1084194|F|0-43:A>G-43:A>G	1084194	TGCAGATAAACAACAGGAAGCAGCTTAGTGCGCCAAATTGGACATGAATTTGTTAGAGTACACCCCAAA	6BL_TGACv1_scaffold_500084_length:133068	99336	507595411	6B|030.951829030|1084194|1084194	43:A>G	0.986755	1	1	1	0	1	1	1	1	0	0	1	1	1	0	1	1	1	0	0	1	1	1	1	1	0	1	1	0	1	1	1	0	-	0	1	1	1	-	1	1	0
1099728|F|0-47:T>A-47:T>A	1099728	TGCAGATAAACATTTGAGCAAACAAGACACTATTGCAGAAGGAGCAATTTATTACACCCACCGAGATCG	1AS_TGACv1_scaffold_019657_length:83469	12766	29006131	1A|049.378234490|1099728|1099728	47:T>A	1	0	0	0	0	0	0	0	0	0	0	0	0	0	0	0	0	0	0	0	0	0	0	0	0	0	0	0	0	0	0	0	0	0	0	0	0	0	0	0	0	0
2276285|F|0-42:G>A-42:G>A	2276285	TGCAGATAAACCCAGTTGCCATTGGTCTGCGATTCAGGGGACGCGAACAACAACATCAGTTGCTCGAGC	7AS_TGACv1_scaffold_570782_length:51641	22909	157414867		42:G>A	0.993377	1	1	0	0	1	0	0	0	1	0	0	1	1	0	1	0	0	0	1	1	0	0	1	1	1	1	0	0	1	1	0	1	0	0	1	1	1	1	0	0	1
6035666|F|0-13:A>G-13:A>G	6035666	TGCAGATAAAGGAAATGAGGCTGATCTTCCACTCGAATCAGGACGCTGTAAGGCAGTACATGGCCCGCA	5DL_TGACv1_scaffold_434382_length:67510	34787	501776086		13:A>G	0.89404	1	1	1	1	1	1	1	1	1	1	-	1	1	1	1	-	1	1	1	1	1	1	1	1	1	1	1	1	1	1	1	1	1	1	1	1	1	1	-	-	1
1101071|F|0-6:T>A-6:T>A	1101071	TGCAGATAAATAAATAAAAAGATCAATCACAATCGTGAAACCTCAGCACCTAAGTTGAGGTGGCTAGAT	6AL_TGACv1_scaffold_473668_length:30739	9814	606760487	6A|094.684602220|1101071|1101071	6:T>A	0.92053	0	-	1	0	1	0	0	2	0	0	1	0	0	0	1	-	1	1	0	-	-	2	0	1	1	-	-	0	1	1	0	0	0	0	1	0	0	0	0	0	1
1072473|F|0-5:A>T-5:A>T	1072473	TGCAGATAAATCTGTGAGTGCTACTCTACAAAACTGCGTAGGTGCGAAGCAAATTCAAACTCCTCCGAG	7BL_TGACv1_scaffold_576876_length:260031	126546	389007875	7B|045.117848970|1072473|1072473	5:A>T	1	0	0	0	0	0	0	0	0	0	0	0	0	0	0	0	0	0	0	0	0	0	0	0	0	0	0	0	0	0	0	0	0	0	0	0	0	0	0	0	0	0
1370321|F|0-24:A>T-24:A>T	1370321	TGCAGATAACATGTTTTGTAGTAGACTTATTTTGAATGGCGTTGAGGCAGTACATCAGCTTGCCGAGAT	3B_TGACv1_scaffold_222574_length:117625	89153	9094032	3B|013.257951640|1370321|1370321	24:A>T	0.490066	0	-	-	-	0	0	0	0	0	-	0	-	-	-	0	0	0	-	0	-	0	-	0	0	0	-	0	0	-	0	0	-	0	0	0	-	-	0	-	-	-
1008939|F|0-14:G>C-14:G>C	1008939	TGCAGATAAGGCTTGGCAGGTACGCCAGAATACGTGCCTTTCTGCTCGTTCTTTGGATTGGATTGGAGC	3B_TGACv1_scaffold_224587_length:64989	22050	776544907	3B|117.036463200|1008939|1008939	14:G>C	0.960265	0	0	0	0	0	0	0	0	0	0	0	0	0	-	0	0	0	0	0	0	0	0	0	0	0	0	0	0	0	0	0	0	0	0	0	0	0	0	0	0	0
1149875|F|0-6:T>A-6:T>A	1149875	TGCAGATAAGTAGATGAACAAACTTGTTGGAAAACCTGTACATTGTCCCCACGCTGCCTTTTGCACCCT	2BS_TGACv1_scaffold_147856_length:50167	45393	184513372	2B|075.087545160|1149875|1149875	6:T>A	0.97351	0	0	0	0	0	0	0	0	0	0	0	0	0	0	0	0	0	0	0	0	0	0	0	0	-	0	0	0	0	0	0	0	0	0	-	0	0	0	0	0	0
1063889|F|0-45:T>C-45:T>C	1063889	TGCAGATAAGTAGTACAATGATATTGTTTCAAGAATCTTTTATAGTATCATTCTGTTCATGTACCTGCC	7AS_TGACv1_scaffold_569237_length:178484	166514	206581742	7A|075.845678690|1063889|1063889	45:T>C	0.993377	0	0	1	1	0	1	1	1	0	1	1	0	0	1	0	1	1	1	0	1	0	1	0	0	0	0	0	1	0	1	1	0	1	1	1	0	0	0	1	1	0
998770|F|0-24:T>C-24:T>C	998770	TGCAGATAAGTCACCACACGGATGTGAGGCCAATCCCTAATTTCCCCTTCTCCTTCCCCACGCGCGCTG	3B_TGACv1_scaffold_225986_length:43750	11534	403729211	6B|031.163785230|998770|998770	24:T>C	0.668874	0	0	0	-	0	0	0	0	-	-	0	0	0	-	0	0	0	-	-	0	0	0	0	-	-	0	0	-	0	0	0	-	0	-	0	0	0	0	0	0	-
1060154|F|0-7:A>T-7:A>T	1060154	TGCAGATAATGATTGGCGATGTTGTCATGTTGACCAATGGATAATGGAAGCTTTGTACGCCGAGATCGG	1DL_TGACv1_scaffold_062275_length:68885	39709	413406127	1D|079.079510220|1060154|1060154	7:A>T	0.993377	0	0	2	0	2	1	0	1	1	0	1	0	1	0	0	0	0	1	0	1	1	0	1	1	0	0	0	1	2	0	1	1	1	1	0	0	0	0	1	1	1
6026246|F|0-7:C>A-7:C>A	6026246	TGCAGATCCACACATGTATCCACCCCCATTCCCTTCCTCTAAAAATGTCACCTACGACAAAATGGAAAT	4BL_TGACv1_scaffold_320943_length:121940	90910	629248930	4B|048.269127220|1105814|1105814	7:C>A	0.933775	1	1	1	1	1	1	1	1	1	1	1	1	-	1	1	-	1	1	1	1	1	1	1	1	1	1	1	1	1	1	1	1	1	-	1	1	1	1	1	1	1
2275627|F|0-24:A>G-24:A>G	2275627	TGCAGATACAGAGAACACAGACGCACGGTGTAAAATTTGCCGCATCCAGATCGAGAATCCGTCACACGG	2AL_TGACv1_scaffold_095635_length:48718	36784	672342838		24:A>G	1	0	0	0	0	0	0	0	0	0	0	0	0	0	0	0	0	0	0	0	0	0	0	0	0	0	0	0	0	0	0	0	0	0	0	0	0	0	0	0	0	0
1048305|F|0-12:G>T-12:G>T	1048305	TGCAGATACAGAGGAACGACATGTATCTACGATCGCTGTAGAGGGACATAGAGACGTGCATGCTACAAT	1AS_TGACv1_scaffold_021288_length:17633	6122	39826296	1A|057.626438610|1048305|1048305	12:G>T	0.980132	0	0	0	0	0	0	0	0	0	0	0	0	0	0	0	0	0	0	0	0	0	0	0	0	0	0	0	0	0	0	0	0	0	0	0	0	0	0	0	0	0
1059445|F|0-60:A>G-60:A>G	1059445	TGCAGATACAGCGACGCAAATCCCAGCTCCAGGTAACTTTAATCCTCCCTGACCATTGTCATATTACTG	5AL_TGACv1_scaffold_374507_length:134678	116064	617174150	5A|109.102080200|1059445|1059445	60:A>G	0.860927	-	0	0	0	0	0	1	1	-	1	-	0	0	1	-	1	1	1	1	1	1	1	1	-	1	0	1	0	0	1	1	-	0	0	1	0	0	0	1	0	0
1076950|F|0-27:A>G-27:A>G	1076950	TGCAGATACATGAGACTTAGTTAAGATACATTGGTACAAGTTCATGCTGATGCATACTTAACTTTGTTC	3AS_TGACv1_scaffold_211699_length:70114	24634	52210614	3A|035.790238930|1769439|1769439	27:A>G	0.993377	0	0	0	0	0	0	0	0	0	0	0	0	0	0	0	0	0	0	0	0	0	0	0	0	0	0	0	0	0	0	0	0	0	0	0	-	0	0	0	0	0
984982|F|0-42:C>T-42:C>T	984982	TGCAGATACATGCCAAGATAAATTTTGCCGACGGGTGGTTAACAGATATTAAAAAGAAGAGAAGGATGT	7BL_TGACv1_scaffold_576831_length:288868	26308	565742680		42:C>T	0.933775	1	0	2	1	2	2	2	2	2	1	0	1	1	2	2	-	1	2	1	1	2	2	2	2	2	0	2	2	1	2	1	2	1	1	-	2	1	-	-	2	1
1042220|F|0-66:A>T-66:A>T	1042220	TGCAGATACCACCGTGTACTACTACTGCCACTAGTTCCCATTTTGACTTGTTGGACGTGGTCTCCGACC	4BL_TGACv1_scaffold_320874_length:129917	125300	607638063	4B|044.260299480|1042220|1042220	66:A>T	0.986755	0	0	0	0	0	0	0	0	0	0	0	0	0	0	0	0	0	0	0	0	0	0	0	2	0	0	0	0	0	0	0	0	0	0	0	0	0	0	0	0	0
2262492|F|0-54:C>T-54:C>T	2262492	TGCAGATACGAACCGTTCGACGCACTCAACACCCCAGAGAAATCAAGGTAGAGGCGCTCCAAGTCAACG	7BL_TGACv1_scaffold_577183_length:175145	111126	450630769	7B|046.919174870|2262492|2262492	54:C>T	0.933775	1	1	1	-	1	1	1	1	1	1	1	1	1	1	1	1	1	1	1	1	1	1	1	1	1	1	1	1	1	1	1	1	1	1	1	1	1	1	1	1	1
1103833|F|0-20:C>G-20:C>G	1103833	TGCAGATACGCTGATCTGGGCGATGCCATGCCAAGTTGTTATCCAAAGCCACAGAGATTCCTCTCTTCC	2BL_TGACv1_scaffold_133936_length:14065	5400	769895997	2B|092.018060080|1103833|1103833	20:C>G	0.993377	0	0	1	1	0	0	1	1	1	0	1	1	1	1	0	0	1	1	1	0	0	2	0	0	0	0	0	0	1	0	0	1	1	0	1	0	0	0	0	0	0
1234793|F|0-41:A>G-41:A>G	1234793	TGCAGATACGGTATGAGATTCATTTTCTAGCTGGCTATGGTATTGTATAACTGCACTATTAGTATTAAT	3DL_TGACv1_scaffold_249333_length:143630	114619	611494383	3D|151.281006600|1234793|1234793	41:A>G	0.721854	-	-	-	0	0	0	0	0	0	-	-	0	-	0	0	0	0	1	0	0	0	1	0	1	-	1	0	1	-	0	1	0	-	-	1	1	2	0	1	0	1
1046089|F|0-50:C>T-50:C>T	1046089	TGCAGATACGTACTGGTCGTTGAGGCGTTGCATGGCGAGGATTGACATGTCGTCCTGGCCGCTGGGATG	U_TGACv1_scaffold_641583_length:144421	120728	664198563	4B|076.197113070|1046089|1046089	50:C>T	0.993377	0	0	0	0	0	0	0	0	0	0	0	0	0	0	0	0	0	0	0	0	0	0	0	0	0	0	0	0	0	0	0	0	0	0	0	0	0	0	0	0	0
2276041|F|0-28:C>T-28:C>T	2276041	TGCAGATACGTAGCTGTAGACCATGGAACTCAGCAACACCCATGCTACTCTGCTACAGACATTCAATAC	4BL_TGACv1_scaffold_321875_length:56720	49681	624574316	4B|047.700738530|2276041|2276041	28:C>T	0.953642	1	1	1	1	1	1	1	1	1	1	1	1	1	1	1	1	1	1	1	1	1	1	1	1	1	1	1	1	1	1	1	1	1	1	1	1	1	1	1	1	1
1078257|F|0-35:G>C-35:G>C	1078257	TGCAGATACGTCCTAGAAAAACATGCGTGCACACTGACACTGTGCGGCTATGGCCTCACGAAGGACTCG	U_TGACv1_scaffold_641357_length:165347	115259	566903136		35:G>C	0.986755	0	0	0	0	0	0	0	0	0	0	0	0	0	0	0	0	0	0	0	0	0	0	0	0	0	0	0	0	0	0	0	0	0	0	0	0	0	0	0	0	0
1101465|F|0-13:T>C-13:T>C	1101465	TGCAGATACTCGGTAAGAGTGTTGCATTCGGCAAAATGCACTTGGCTTACCCCCTTTGGCAAAGCCAAT	1DS_TGACv1_scaffold_082660_length:9892	3850	8463818	1D|018.253108010|1101465|1101465	13:T>C	0.97351	1	1	1	0	0	0	0	1	0	1	0	0	1	1	0	-	0	0	0	0	1	0	0	1	0	-	0	0	1	1	0	0	0	0	0	0	1	0	1	1	1
1079620|F|0-58:A>C-58:A>C	1079620	TGCAGATACTGATCCATCGCCTTTTGATCGTCACGCATCGGTGCATGTACAAAACATAAGTAGCTGCCG	3DL_TGACv1_scaffold_250404_length:70873	22352	312158332		58:A>C	0.986755	0	0	0	0	0	0	0	0	0	0	0	0	-	0	0	0	0	0	0	0	0	0	0	0	0	0	0	0	0	0	0	0	0	0	0	0	0	0	0	0	0
1203058|F|0-38:A>G-38:A>G	1203058	TGCAGATACTGTATCCAGGAAAAGGACTGGTCTGGCTCAGGCCCCTCAACACGCAATTGTGGGGCGCTC	4BS_TGACv1_scaffold_328315_length:146825	76447	204166509	4B|033.096374880|1203058|1203058	38:A>G	0.960265	0	0	0	0	0	0	0	0	0	0	0	0	0	0	-	0	0	0	0	0	0	0	0	0	0	0	0	0	0	0	0	0	0	0	0	0	-	0	-	0	0
984340|F|0-11:A>T-11:A>T	984340	TGCAGATACTTAGGATCTATTATATAATCACATATCCATTCAGCTAGTTAACCTATGACTTTTACGAGA	1BL_TGACv1_scaffold_033540_length:37055	4677	554690429	1B|137.582336400|984340|984340	11:A>T	0.966887	0	0	0	0	0	0	0	0	0	0	0	-	0	0	0	0	0	0	-	0	0	0	0	0	0	0	0	0	0	0	0	0	0	0	0	0	0	0	0	0	0
4992322|F|0-25:G>A-25:G>A	4992322	TGCAGATAGAAAAAAAGAAGGAAAAGTCATGCGGGACCCATCATATACATGTGTCTTGCGTGGGGTGGT	2AL_TGACv1_scaffold_096802_length:30217	25561	769344350		25:G>A	0.933775	1	1	1	1	1	1	1	-	1	1	1	1	1	1	1	1	1	1	1	1	1	1	1	1	1	1	1	1	1	1	1	1	1	1	1	1	1	1	-	1	1
987242|F|0-17:A>G-17:A>G	987242	TGCAGATAGACCTTGGCAGCAAGAGATCCAATGGTGCATGAGGTGCGTGCGTTTTGAGCGAGGGCGGTA	5AL_TGACv1_scaffold_374160_length:192491	114998	570528237	5A|081.301386260|987242|987242	17:A>G	0.827815	1	-	-	1	1	1	1	0	1	0	1	0	0	0	0	-	1	1	1	-	1	0	0	-	1	1	0	0	0	-	-	1	0	1	1	0	0	0	-	1	1
26672857|F|0-28:C>G-28:C>G	26672857	TGCAGATAGATCGATAGTTAAAAATCAACCATCGACGGTGCGGGGAAGGCACGCGGCTGCTGAGCCCGA	5BL_TGACv1_scaffold_407256_length:46418	7756	632152070	5B|106.968222900|2278282|2278282	28:C>G	0.900662	1	1	1	1	1	1	1	-	1	1	1	1	1	1	1	1	1	1	1	1	1	1	1	1	1	1	1	1	1	1	1	1	1	1	1	-	1	1	1	-	1
1044378|F|0-19:G>T-19:G>T	1044378	TGCAGATAGCAGAACGGTAGCAGTTGAGGTAAAGAATGAACAGATACGCAGCGGAGCGGTGCAGAGATT		0	0	2B|079.717242850|1044378|1044378	19:G>T	0.986755	0	0	0	0	0	0	0	0	0	0	0	0	0	0	0	0	0	0	0	0	0	0	0	0	0	-	0	0	0	0	0	0	0	0	0	0	0	0	0	0	0
1233212|F|0-38:G>A-38:G>A	1233212	TGCAGATAGCCAAATACAAGTTGGCTGTTGCGCCCAGTGCAGTTGAGAATCAGAGTACATCACTTGTTG	6DS_TGACv1_scaffold_543206_length:63689	12368	20721859	6D|023.945667070|1233212|1233212	38:G>A	0.94702	0	-	0	0	0	0	0	0	0	0	0	0	0	0	0	0	0	0	0	0	0	0	0	0	0	-	0	0	0	0	0	0	0	0	0	0	0	0	0	0	0
1219800|F|0-55:T>C-55:T>C	1219800	TGCAGATAGCCAGACGTACCATAGGCTTCGTGATAACGTGAGACTCACCCACCAGTCGTCGGGGCAAGC	2BS_TGACv1_scaffold_146219_length:168656	87834	718256064	6B|083.115611230|1219800|1219800	55:T>C	0.907285	0	0	2	-	1	1	1	1	1	0	1	0	1	1	0	0	1	1	-	0	0	1	1	1	1	0	1	1	1	1	1	0	1	0	1	0	0	1	1	1	0
1063107|F|0-55:C>G-55:C>G	1063107	TGCAGATAGGACATTCTAAAACGTTTCCAACATGGTGATTAGCTAGTACAGAGAACGTATCTCCACACG	2AL_TGACv1_scaffold_093763_length:111980	47106	744366474	2A|110.631512900|1063107|1063107	55:C>G	0.953642	0	0	0	0	0	0	0	0	0	0	0	0	0	0	0	-	0	0	0	-	0	0	-	0	0	0	0	0	0	0	0	0	0	0	0	0	0	0	0	0	0
987678|F|0-46:G>A-46:G>A	987678	TGCAGATAGGCTACATTAAGAATCCTATCCTCTTGTAGTCTCGTTCGCAGTGGAAATGTCCAGCATCTC		0	0	1B|018.664812700|987678|987678	46:G>A	0.986755	0	0	0	0	0	0	0	0	0	0	2	0	0	0	0	0	0	0	0	0	0	0	-	0	0	0	0	0	0	0	0	2	0	0	0	0	0	0	0	0	0
1072243|F|0-11:T>C-11:T>C	1072243	TGCAGATAGGGTGAGGATGCCTCGGGGGATACTTGGAGGCCAACACTTGACCATCATTTGGCCCTTTTC	2AL_TGACv1_scaffold_097477_length:21833	16791	693269842	2A|083.547737250|1072243|1072243	11:T>C	0.993377	0	0	0	0	0	0	0	0	0	0	0	0	0	0	0	0	0	0	0	0	0	0	0	0	0	0	0	0	0	0	0	0	0	0	0	0	0	0	0	0	0
32019390|F|0-17:C>A-17:C>A	32019390	TGCAGATAGTAAGTACTCCTTGCACTGACTGCCCGCGCATCAGATTCAGTGCCGTAGAAGCCAAGAAGA	2AL_TGACv1_scaffold_093273_length:159749	154352	672398997	2B|075.126695860|1090621|1090621	17:C>A	0.940397	1	1	1	-	1	1	1	1	1	1	1	1	1	1	1	-	1	1	1	1	1	1	1	1	1	1	1	1	1	1	1	1	1	1	1	1	2	1	1	1	1
1127307|F|0-44:C>T-44:C>T	1127307	TGCAGATAGTCCGCCCGCTTTCAACGTTATTATTGTTAGTGATTCAAGGCTACAGCCTTCTATTGCAAC	2BL_TGACv1_scaffold_134171_length:11631	3122	391103148	2B|072.644416470|1127307|1127307	44:C>T	0.794702	1	1	1	1	1	1	1	1	1	-	-	1	1	-	1	1	1	1	1	1	1	1	1	1	-	-	1	1	1	1	1	-	-	1	1	1	1	1	-	1	1
1052695|F|0-41:C>G-41:C>G	1052695	TGCAGATATAATTTGAGCATGATTACCGTAGTACGCATGGCCTGATGCGTTGCAGATGTCGGCATGGCG	1AS_TGACv1_scaffold_019220_length:142195	67708	16417326	1A|033.476954500|1052695|1052695	41:C>G	0.89404	0	1	0	1	0	1	1	0	0	0	0	0	2	1	0	-	0	0	1	0	-	0	-	0	0	0	0	0	-	1	0	0	0	0	0	1	1	0	1	-	1
2259904|F|0-43:C>G-43:C>G	2259904	TGCAGATATACCTGGGTACCTGATGACCCGTAACGGAGGTGTCCACATGCGAGCAGGAGTCAACCTACC	5BL_TGACv1_scaffold_406277_length:71000	23310	622619399	5B|112.166375600|2259904|2259904	43:C>G	0.933775	1	1	1	1	1	1	1	1	1	1	1	1	1	1	1	1	1	1	1	1	1	1	-	1	1	-	1	1	1	1	1	1	1	1	1	1	-	1	1	1	1
1075718|F|0-39:G>T-39:G>T	1075718	TGCAGATATATATCAACAAAAGAAGCAAGTACAGTTAGGGACAGTTATGTTCATCAGTCAAACATATGA	4BL_TGACv1_scaffold_321072_length:108624	26475	660656439	4B|072.122408720|1075718|1075718	39:G>T	0.582781	1	1	-	-	1	1	1	1	-	-	-	-	1	1	-	-	-	1	1	-	-	-	1	1	1	1	-	1	1	-	1	1	1	1	1	1	1	-	-	-	1
4910003|F|0-33:G>A-33:G>A	4910003	TGCAGATATATGGTCCAAGTTATTCCGTATGGTGCGGTATGCTTACAAACCTACACTGTACCCAAACGA	1DS_TGACv1_scaffold_081199_length:44544	18245	10239512	1D|028.975989470|4910003|4910003	33:G>A	0.933775	1	1	1	1	-	1	1	1	1	-	1	1	1	1	1	-	1	1	1	1	1	1	1	-	1	-	1	1	1	1	1	1	1	1	1	1	1	1	1	1	1
999736|F|0-48:G>A-48:G>A	999736	TGCAGATATATTCACATGCCTCAAGTTAATTGTAAGCCAGAACACTGAGCATATAACCACATTCCACGT	7BS_TGACv1_scaffold_592505_length:120082	39795	79086343	7B|031.044183280|999736|999736	48:G>A	0.953642	1	0	1	0	0	0	1	1	0	1	0	1	1	1	0	0	0	0	1	1	0	0	0	1	0	-	1	0	0	0	1	0	1	0	1	0	1	1	0	0	2
2260431|F|0-16:A>G-16:A>G	2260431	TGCAGATATCCGCCGTAAGGTATGTACTTGGATGCTGCTCGAGTGGCCGCGGCATCGAGCTTGTCGTAG	2AS_TGACv1_scaffold_123101_length:1571	237	345397059	2A|008.759355303|2260431|2260431	16:A>G	0.953642	2	2	2	2	-	2	2	1	2	-	2	1	1	1	2	2	1	2	1	2	2	2	1	2	2	1	1	2	1	2	2	1	0	2	2	2	1	1	2	1	2
1122058|F|0-16:A>C-16:A>C	1122058	TGCAGATATCGTGCAAACCGCCGCCGACGTGTGTTTGGTAGCCTCGCCCCATGTGTACGCTCACAAGAC	U_TGACv1_scaffold_640785_length:319617	176918	716325057	6B|081.343737920|1862168|1862168	16:A>C	0.662252	-	-	1	1	1	1	1	1	1	-	1	-	1	1	-	1	1	1	1	-	1	1	1	1	1	-	1	1	1	1	1	-	1	-	1	-	-	1	1	1	-
2257031|F|0-56:T>C-56:T>C	2257031	TGCAGATATGCAACATGGTTGGTGCTGCTTCAACTGGGACATGGTCGACAAGGTGATAACCATCATGGA	2AL_TGACv1_scaffold_095957_length:42076	4662	705790795	2A|086.706268130|2257031|2257031	56:T>C	0.940397	1	-	0	1	0	0	0	0	0	-	0	0	1	0	0	1	1	1	1	0	0	0	1	-	1	1	1	0	1	0	0	1	1	0	0	1	0	1	-	1	0
1228144|F|0-7:A>G-7:A>G	1228144	TGCAGATATGGAGTGAACGAGGATGGGTGGAGGAGCGGAGGTTGTATAGCTGGGCTCACGAGGGTCTCT	4BS_TGACv1_scaffold_330694_length:22706	15781	7263080	4B|006.343483564|1228144|1228144	7:A>G	0.933775	-	0	1	1	0	0	0	0	-	0	0	1	0	1	1	0	0	1	0	0	0	1	1	0	0	0	0	0	1	0	-	1	0	-	0	0	0	0	0	0	1
997035|F|0-45:G>A-45:G>A	997035	TGCAGATATGGGTAGCTGCTTGCCATGGGGATCATTGTCTTTGATGCTACTTGTGTTGTTGCAGCCCTT	2BL_TGACv1_scaffold_131722_length:54474	41752	741022662	2B|082.987599210|1176322|1176322	45:G>A	0.92053	2	2	2	2	0	0	2	2	2	0	2	2	2	0	0	0	0	2	1	0	0	0	2	0	2	0	2	2	0	0	0	2	0	0	2	0	0	1	0	0	2
1053664|F|0-59:G>A-59:G>A	1053664	TGCAGATATGGTTTTTCCTCACATCAGAGTACCAAAACTTTCAGTTTATGTAACTGATGGCATCAGCAA	4AL_TGACv1_scaffold_288727_length:132735	5793	724507718		59:G>A	0.953642	0	0	1	1	0	1	1	1	1	0	1	1	0	1	0	1	0	0	1	1	1	0	1	2	0	-	1	0	0	1	0	0	1	1	1	1	-	0	1	0	0
1217169|F|0-40:C>T-40:C>T	1217169	TGCAGATATGTATACCGAACGATTGGTATAGTTACCTTGACTAACTGCTGCACTGGGAGGGACAAGCCT	2DS_TGACv1_scaffold_178647_length:51614	12078	15501549	2D|016.415932740|1217169|1217169	40:C>T	0.933775	0	0	0	0	0	0	0	0	0	0	0	0	0	0	0	0	0	0	0	0	0	0	0	0	0	0	0	0	0	0	-	0	0	0	0	0	0	0	0	0	0
1017376|F|0-22:G>T-22:G>T	1017376	TGCAGATATGTGCATCACCGTTGACGTATTCATTTCATGGTAGGTGCAGGTACGCGAGCATCCTAGGAT	3B_TGACv1_scaffold_221246_length:205185	153587	544340110		22:G>T	1	0	0	0	0	0	0	0	0	0	0	0	0	0	0	0	0	0	0	0	0	0	0	0	0	0	0	0	0	0	0	0	0	0	0	0	0	0	0	0	0	0
1107982|F|0-20:G>T-20:G>T	1107982	TGCAGATATGTTCTGACACAGGAGATGGAGAAGAAGGAGTAGAGCATATATACCATCATGACCGCGGTC	3B_TGACv1_scaffold_227314_length:29072	15654	242489621		20:G>T	0.980132	0	0	0	0	0	0	0	0	0	0	0	0	0	0	0	0	0	0	0	0	0	0	0	0	0	0	0	0	0	0	0	0	0	0	0	0	0	0	0	0	0
7163445|F|0-28:C>T-28:C>T	7163445	TGCAGATATTCACCAACTCTGACGAGGCCCACGCGGCGACCGTCCTGGAGAAGATGGGGCTGGAGGGGT	2AS_TGACv1_scaffold_112219_length:212571	5524	153587033		28:C>T	0.993377	1	1	1	1	1	1	1	1	1	1	1	1	1	1	1	1	1	1	1	1	1	1	1	1	1	1	1	1	1	1	1	1	1	1	1	1	1	1	1	1	1
1094705|F|0-7:C>A-7:C>A	1094705	TGCAGATCTTGGAGGGGCTTGCCCTGCGAGTGAGTGTCGCGGAGGAGCCAGACGTGACTGTAAGCAAGG	7AL_TGACv1_scaffold_557908_length:55964	29475	628972455	2B|044.082301770|1094705|1094705	7:C>A	1	2	2	1	1	2	2	1	1	2	1	1	2	2	1	2	1	2	2	2	1	2	2	2	1	2	2	2	2	1	1	2	2	1	1	1	2	2	2	2	1	2
1100217|F|0-25:T>G-25:T>G	1100217	TGCAGATATTTAACATGGAATTTGATAAAACTTACTGGACTCAGAAGACATGGAAAGTTGAAAATCCTC	U_TGACv1_scaffold_643623_length:56374	50502	486177257	3A|018.001111020|1100217|1100217	25:T>G	0.821192	0	0	-	1	0	1	1	1	-	-	-	-	-	1	0	1	0	1	0	1	0	1	-	0	0	0	0	-	1	1	1	-	-	-	1	0	0	0	1	1	0
1072238|F|0-27:G>C-27:G>C	100001454	TGCAGATATTTACAGAGGCAATTTCAGGACCTATCCCGAATCAGAACAGGCAGCTTTCTCCACAGATAC	2BL_TGACv1_scaffold_129315_length:376960	308332	800035511	2B|107.031464100|1072238|1072238	27:G>C	0.880795	0	0	0	0	0	0	0	-	0	0	0	0	0	0	0	0	0	0	0	0	0	0	0	0	0	0	0	0	0	0	0	0	0	0	0	0	0	0	0	0	0
2246087|F|0-55:G>T-55:G>T	2246087	TGCAGATCAAACGAGTCGAGTGCTTAACTGATCCAGGAGAGCTAGACTACAGAGGGAAACCTCGCTGAA	5DS_TGACv1_scaffold_457661_length:43898	7628	13637080		55:G>T	0.768212	0	0	0	0	0	0	0	0	0	0	0	0	0	0	0	-	0	0	-	-	-	0	0	-	0	-	0	0	0	0	0	0	-	0	0	0	0	0	-	-	0
985814|F|0-55:G>C-55:G>C	985814	TGCAGATCAAACTGGCATACACGCAGGGAGGTTCTTTTTTCTCGTGGGCCGACGGGCGACGGGCGGTAA	U_TGACv1_scaffold_643561_length:57880	5187	653775110	5A|118.916430600|985814|985814	55:G>C	0.986755	0	0	0	0	0	0	0	0	0	0	0	0	0	0	0	0	0	0	0	0	0	0	0	0	0	0	0	0	0	0	0	0	0	0	0	0	0	0	0	0	0
1050557|F|0-63:G>C-63:G>C	1050557	TGCAGATCAAAGCAGCAATGGAGCAACGACGTGGTAGAGGACGGATCAAGGTCGTCCACTGATGTACTC	4AL_TGACv1_scaffold_289417_length:84317	23539	514824017	5B|044.760128620|1050557|1050557	63:G>C	0.615894	-	1	0	2	1	1	1	2	1	-	0	0	0	-	-	-	0	0	2	-	-	1	1	1	1	-	1	2	0	-	-	-	0	1	2	-	1	-	-	-	-
1059434|F|0-15:G>T-15:G>T	1059434	TGCAGATCAAAGCAGGCACTCATGTGTGATGTTAATTTGGTAGCAGAGGTTGTGTTCAGAAATGAAACA	5DL_TGACv1_scaffold_438060_length:13255	5719	415680399	5B|048.713769090|1103311|1103311	15:G>T	1	0	2	0	2	2	0	0	2	2	0	0	0	0	0	0	0	0	0	2	0	0	0	2	0	2	2	0	2	0	0	0	0	0	2	2	0	2	0	2	0	0
2277365|F|0-39:C>A-39:C>A	2277365	TGCAGATCAAAGCTTGTCGAGCTCCAAACTTATAGGCTCCGTTTGCCCAGACGCATCACAGGCTTAAGT	1BL_TGACv1_scaffold_031234_length:118063	28580	530957913		39:C>A	1	1	1	1	1	1	1	1	1	1	1	1	1	1	1	1	1	1	1	1	1	1	1	1	1	1	1	1	1	1	1	1	1	1	1	1	1	1	1	1	1	1
1083686|F|0-19:C>A-19:C>A	1083686	TGCAGATCAACCCCCACATCGCCATTAGCGCGCAGCTCAATCCGCACCAAGAAATGAATGGCCAGATCC	7BS_TGACv1_scaffold_592265_length:150414	93042	62687724	7B|025.608342550|1083686|1083686	19:C>A	0.960265	1	1	1	-	1	1	1	1	1	1	1	1	1	1	1	-	1	1	1	1	1	1	1	1	1	1	1	1	1	1	1	1	1	1	1	1	1	1	1	1	1
7163447|F|0-14:T>C-14:T>C	7163447	TGCAGATCAACGACTATTTTATACCATCTGATGATCTACGATTTTTTTTCATCAGCGATTGCACCGAGA	2DL_TGACv1_scaffold_161348_length:29114	20809	386249310		14:T>C	1	1	1	1	1	1	1	1	1	1	1	1	1	1	1	1	1	1	1	1	1	1	1	1	1	1	1	1	1	1	1	1	1	1	1	1	1	1	1	1	1	1
12764854|F|0-30:T>G-30:T>G	12764854	TGCAGATCAACTCGTGCGCCATCTCGAGGTTTGCCACGATATCTGATATGGCTGGTCGGTCCTTCCTGT	2DS_TGACv1_scaffold_177198_length:226996	211083	11269648		30:T>G	0.562914	-	-	1	1	1	1	1	1	1	-	1	-	-	-	1	-	1	-	-	-	1	1	1	-	1	-	-	-	1	1	1	1	-	-	-	1	-	-	1	1	1
979403|F|0-53:G>C-53:G>C	979403	TGCAGATCAAGAAATTAAATGATCGGAGCTCCACTTACCACGCGGCACCGTGCGGAACCGCGAGCAGCA	2AL_TGACv1_scaffold_093258_length:163299	100721	712314810	2B|080.142424350|1243668|1243668	53:G>C	0.993377	0	0	0	0	0	0	0	0	0	0	0	0	0	0	0	0	0	0	0	0	0	0	0	0	0	0	0	0	0	0	0	0	0	0	0	0	0	0	0	0	0
1108846|F|0-26:T>C-26:T>C	1108846	TGCAGATCAAGTCGTCGCAGGACTTTTCAGACGTGTTGATATCATGGAATCATCTTGAATAGTCTCAAT		0	0		26:T>C	0.430464	-	0	-	-	-	-	0	-	-	0	-	0	0	0	-	-	-	0	0	-	-	0	0	-	-	0	-	-	0	-	-	0	-	-	-	0	-	-	0	0	0
1080996|F|0-16:G>A-16:G>A	1080996	TGCAGATCAATCAGCTGAATGTGGCGTGCATGTAGTTAACTGGTTGTTAGCTACATGGACGGCCGAGAT	4AS_TGACv1_scaffold_308410_length:37190	7853	39598133	4A|021.751433290|1080996|1080996	16:G>A	0.89404	2	1	2	0	0	0	2	0	2	0	-	2	2	0	0	2	2	2	2	2	2	0	2	2	2	1	2	2	0	2	2	2	0	0	0	2	0	0	0	2	0
1116458|F|0-25:G>A-25:G>A	1116458	TGCAGATCACCCACAAGTTGAAAGCGAGACGAACACTGGCAAAAGAAGGCATTTGCGTAAAAAGGAGAA	6BL_TGACv1_scaffold_499388_length:335455	323751	703823041	6B|072.529636980|1116458|1116458	25:G>A	0.97351	1	1	0	0	0	0	1	0	0	1	0	1	0	0	1	0	1	0	0	1	0	0	0	0	1	-	0	0	0	0	0	0	0	1	0	0	1	1	1	1	1
1216942|F|0-5:A>C-5:A>C	1216942	TGCAGATCACCTAACCATCACTCCACTTGATCGGACACAAACCAGCGTCCTCAAGTACATGAGTTCCAG	7BS_TGACv1_scaffold_591955_length:226498	215855	64417793	7B|026.757667890|1216942|1216942	5:A>C	0.980132	0	1	0	1	1	1	0	0	1	0	1	0	0	0	1	1	1	1	1	0	1	1	1	0	1	1	0	1	0	1	0	1	0	1	0	1	0	0	1	1	2
1096876|F|0-10:G>C-10:G>C	1096876	TGCAGATCACGCAGAGAGGGGGAGGGCGAGCACCACCACGCGCGCCTCACAGAGAACACCTTCGCCGAG	3B_TGACv1_scaffold_220728_length:327293	190565	605451694	3B|068.362265000|1096876|1096876	10:G>C	0.993377	0	0	0	0	0	0	0	0	0	0	0	0	0	0	0	0	0	0	0	0	0	0	0	0	0	0	0	0	0	0	0	0	0	0	0	0	0	0	0	0	0
1042669|F|0-18:A>C-18:A>C	1042669	TGCAGATCACGCCGAGCAATGGGAACATGAGCCACAAGTCGGGGAGAGTGGTGTACGCCAAGGAGACCC	2AL_TGACv1_scaffold_097930_length:17276	4211	705341007	2A|085.034083170|1042669|1042669	18:A>C	0.993377	0	0	0	0	0	0	0	0	0	0	0	0	0	0	0	0	0	0	0	0	0	0	0	0	0	0	0	0	0	0	0	0	0	0	0	0	0	0	0	0	0
1088812|F|0-22:C>T-22:C>T	1088812	TGCAGATCACGGAGACGTCAGACGGGAGAGACCGAGGAACAGATTAGAGAGAGGAGATGCAGTGCAGAG	4BL_TGACv1_scaffold_321851_length:57660	22925	526943141	4B|041.254209210|1088812|1088812	22:C>T	0.940397	0	0	0	0	0	0	0	0	0	0	0	0	0	0	0	0	0	0	0	0	0	0	0	0	0	-	0	0	0	0	0	-	0	0	0	0	0	0	-	-	0
988579|F|0-5:A>T-5:A>T	988579	TGCAGATCACGGGCGACGGCGTGGCTACTCTTCACGTCTTCTCGTCGGCGACCAACCTGTGGTCTGAGG	5BL_TGACv1_scaffold_409695_length:11773	8756	681979338	5B|127.241643300|988579|988579	5:A>T	1	0	0	0	0	0	0	0	0	0	0	0	0	0	0	0	0	0	0	0	0	0	0	0	0	0	0	0	0	0	0	0	0	0	0	0	0	0	0	0	0	0
1065504|F|0-59:G>A-59:G>A	1065504	TGCAGATCACTACTGGAGTCTTGAGAGCCACCCTTTTTGCAGGTGAGGCGTAAACATCAGTACTTCCCC	4AS_TGACv1_scaffold_306992_length:95171	58261	2965718		59:G>A	0.986755	0	0	0	0	0	0	0	0	0	0	0	0	0	0	0	0	0	0	0	0	0	0	0	0	0	0	0	0	0	0	0	0	-	0	0	0	0	0	0	0	0
1074531|F|0-11:G>A-11:G>A	1074531	TGCAGATCACTGTATGTGTGCAGGCGAAGGACAAAATAATGTCGTTGCTTTGAGCACTCTGTAACGATA	5AL_TGACv1_scaffold_374160_length:192491	115809	570527426	5A|086.701094990|1074531|1074531	11:G>A	0.940397	1	1	1	1	1	1	1	0	1	0	1	0	0	0	0	1	1	1	1	2	1	0	0	1	1	-	0	0	0	1	-	1	0	1	1	0	0	0	-	1	1
2305175|F|0-61:C>T-61:C>T	2305175	TGCAGATCACTCCTTTTCAAATTCCTGCCTAGGGTGGTCGATGGCAGCTTGTTCTCGGGCACGATGCCC	6BS_TGACv1_scaffold_513178_length:271885	148880	38748055		61:C>T	0.615894	0	0	0	-	0	0	0	0	-	0	0	0	0	-	0	0	0	0	-	0	0	0	0	-	-	0	-	-	0	-	0	-	0	-	0	0	0	0	0	0	0
6035674|F|0-12:C>T-12:C>T	6035674	TGCAGATCACTCCGATAAAACCGAATCCTTGCCTAGACACAGTTCTAGTTATGTTGGTCGATTATTAAG	6BL_TGACv1_scaffold_499439_length:280683	246927	624139849	3A|030.595162570|6035674|6035674	12:C>T	0.986755	1	1	1	1	1	1	1	1	1	1	1	1	1	1	1	1	1	1	1	1	1	1	1	1	1	1	1	1	1	1	1	1	1	1	1	1	1	1	1	1	1
3222285|F|0-47:A>G-47:A>G	3222285	TGCAGATCACTTTGACTTGTCGACGGTCCATATCATAGCACATTAATATGGAAGCTGACCCCACAGTGA	7BL_TGACv1_scaffold_579141_length:56799	1239	286626856	7B|076.034196290|3222285|3222285	47:A>G	1	1	1	1	1	1	1	1	1	1	1	1	1	1	1	1	1	1	1	1	1	1	1	1	1	1	1	1	1	1	1	1	1	1	1	1	1	1	1	1	1	1
1076931|F|0-23:T>C-23:T>C	1076931	TGCAGATCACTTTTGGCTCCTTCTCCTTCTGGATTAATAATCAAAAGCAAAATTTAAGTGCAGCTCGTG	5DL_TGACv1_scaffold_434514_length:63677	16246	552043204	5D|144.849630500|1076931|1076931	23:T>C	0.940397	-	0	1	1	1	1	1	0	0	1	1	1	0	1	1	0	1	0	0	0	0	0	0	0	0	0	0	1	0	0	0	1	1	2	0	1	-	1	1	0	0
2277157|F|0-41:T>C-41:T>C	2277157	TGCAGATCAGACCGCTATAGGGCGTCGGGCTATAGATGCTCTTAGCTAGCGCCGATCGATCGGGAGCAC	1AL_TGACv1_scaffold_000399_length:146551	70299	493935558	1A|106.382192700|2277157|2277157	41:T>C	0.960265	1	0	0	-	0	2	1	0	1	0	0	1	0	1	0	-	0	1	0	0	1	0	0	1	1	1	1	0	1	0	1	0	0	0	0	1	0	1	0	1	0
1022650|F|0-52:G>A-52:G>A	1022650	TGCAGATCAGATGCTTGTGTCTGTGCATGTTCCGTACGGATGTCATGTCAGGGTTGGATTTTGTGCGGC	4AS_TGACv1_scaffold_306248_length:259152	44120	21051247	4A|019.092894660|1022650|1022650	52:G>A	1	2	0	0	0	0	0	0	0	0	0	0	0	0	0	0	0	0	0	0	0	0	0	0	0	0	0	0	0	0	0	0	0	0	0	0	0	0	0	0	0	0
1074529|F|0-15:G>A-15:G>A	1074529	TGCAGATCAGCAAAGGCGACATTCTTCCTGAGCCACCACATCCAGTATGTTGTATCATCAGTGTCATGT	7AS_TGACv1_scaffold_569697_length:106645	17932	33369174	7A|021.964964140|1074529|1074529	15:G>A	0.993377	0	0	0	0	0	0	0	0	0	0	0	0	0	0	0	0	0	0	0	0	0	0	0	0	0	0	0	0	0	0	0	0	0	0	0	0	0	0	0	0	0
9724014|F|0-8:G>A-8:G>A	9724014	TGCAGATCGGCAGTAGCCTCCATCATGAAATGTCTATCGTCCTTGAACCTTTTGATAGAAAGCTACTCC	6BL_TGACv1_scaffold_501852_length:44636	14477	472958277	6B|030.951829030|1045778|1045778	8:G>A	0.97351	1	1	1	1	1	1	1	1	1	1	1	1	1	1	1	1	1	1	-	1	1	1	1	1	1	1	1	1	1	1	1	1	1	1	1	1	-	1	1	1	1
1097303|F|0-35:G>C-35:G>C	100001457	TGCAGATCAGCGGCGAGCGGAACAAGGAGCAGGAGGAGAAGACCGACACCTGGCACCGCGTGGAGCGCA	4DL_TGACv1_scaffold_342934_length:116811	98644	365507352		35:G>C	0.993377	2	2	2	0	0	0	2	0	1	0	0	2	2	2	0	0	2	2	2	2	0	0	2	2	2	2	2	2	0	2	2	2	0	0	2	2	2	0	0	2	0
997807|F|0-52:T>C-52:T>C	997807	TGCAGATCAGTTATGGATACATGTGAATAAGCTAGGGAAAAGTTAGCAGAGTTGCTGCTCGGTTAGAGG	5BL_TGACv1_scaffold_406049_length:78741	64723	590613545	5B|090.308697370|997807|997807	52:T>C	0.960265	1	0	2	1	0	0	1	0	1	0	1	1	0	1	0	0	1	1	1	0	0	1	1	0	0	1	1	0	1	0	0	0	0	1	1	0	0	0	-	1	0
2280984|F|0-54:C>G-54:C>G	2280984	TGCAGATCAGTTATTTGCTACGTACGTACAAGTGGTCACCGATGGATCGACATGCATGTACGCCGAGAT	6BL_TGACv1_scaffold_500103_length:131606	47792	717562993	6B|083.309400510|2280984|2280984	54:C>G	0.649007	-	-	0	0	0	0	0	0	0	-	0	-	0	0	-	-	0	0	0	-	-	0	0	0	0	-	0	0	0	0	0	-	0	-	0	-	-	0	0	0	-
1068162|F|0-25:C>G-25:C>G	1068162	TGCAGATCATAGTCACTGCCAATAACAAGCGCCATGGCGATCATTCGTTTCCTACTCAACCCACTGCCA	6DL_TGACv1_scaffold_526883_length:95778	24661	471813125	6A|086.477776400|1068162|1068162	25:C>G	0.993377	2	0	2	2	0	2	2	2	2	2	0	0	2	2	0	0	0	0	2	2	0	2	2	0	0	0	0	2	0	0	2	2	2	2	0	2	2	2	2	2	0
5323398|F|0-64:G>A-64:G>A	5323398	TGCAGATCATGCAGAGGCTGGCGCAGAGGTAGGGCGGCTCGCTGGCGGAGGCAACAGTGGTGGCGAGAC	7BS_TGACv1_scaffold_594062_length:34303	18473	46769637	7B|022.555074420|5323398|5323398	64:G>A	0.927152	0	0	0	0	0	0	0	0	0	0	0	-	0	0	0	0	0	0	0	0	0	0	0	0	0	0	-	0	0	0	0	0	0	0	0	0	-	0	-	0	0
1351280|F|0-50:G>T-50:G>T	1351280	TGCAGATCATGGCCGCCGAGGACTTCGGGTTCTACGCCGAGAAGATCCCGGCCGCCTTCTTCGGCCTCG	4AL_TGACv1_scaffold_292013_length:22350	5295	629433955		50:G>T	0.960265	0	0	0	0	0	0	0	0	0	0	0	0	0	0	0	0	0	0	0	-	0	0	0	-	0	0	0	0	0	0	0	0	0	0	0	0	0	0	-	0	0
1088498|F|0-8:G>A-8:G>A	1088498	TGCAGATCGTTGATCAAGAGGAGGAAGGAGCGGAGTGAAAGAATTCATCAAATCGGTGGTCGTGCAACG	1AS_TGACv1_scaffold_019234_length:139227	60613	6320742	2A|009.930027826|1088498|1088498	8:G>A	0.980132	1	2	2	2	1	2	1	2	2	1	2	1	1	1	2	2	1	2	1	2	2	2	1	2	2	2	1	2	1	2	2	2	2	1	2	2	1	1	2	1	2
1101580|F|0-58:T>C-58:T>C	1101580	TGCAGATCATTGTAGACTTGTAGCCATACTGGCTCACGTGGCCAACCTGTCTTTGCACTCAGCATGTGT	1BL_TGACv1_scaffold_031537_length:98889	79756	678281424		58:T>C	0.821192	0	0	0	0	0	0	0	-	-	0	0	0	0	0	0	-	0	0	0	0	0	0	0	-	0	-	0	0	0	0	-	0	0	0	-	0	0	0	-	0	0
1073316|F|0-22:T>C-22:T>C	1073316	TGCAGATCATTGTGAACAAAAATCATGGATTGCTGTTAACTGAAAATCAGTGAACAAAATCATGGATTG	5BS_TGACv1_scaffold_423490_length:139505	93326	18345417	5B|013.413556160|1073316|1073316	22:T>C	0.81457	0	0	-	-	0	0	0	0	0	0	-	-	0	0	0	0	0	0	0	0	0	0	0	2	-	0	-	0	0	0	-	0	0	0	-	0	0	-	0	-	0
1030423|F|0-12:T>A-12:T>A	1030423	TGCAGATCATTTTACCGCTTCCCAATTGCCAGAGGCAGCCAAGGCAAACGATCGGCTAGCCCATCCGCC	5BL_TGACv1_scaffold_404849_length:148689	3955	408189731	5B|032.517777980|1030423|1030423	12:T>A	1	1	1	1	1	1	1	1	1	1	1	1	1	1	1	1	1	1	1	1	1	1	1	1	1	1	1	1	1	1	1	1	1	1	1	1	1	1	1	1	1	1
1075699|F|0-31:C>T-31:C>T	1075699	TGCAGATCCAACCGTACGTACATTCATAGAACAAAGTGCGACACAATCATTGGATTGACAATCCTACCA	6BS_TGACv1_scaffold_515836_length:30201	12937	32616023	6B|013.143634280|1075699|1075699	31:C>T	0.960265	1	1	1	0	1	1	1	1	0	1	1	1	1	0	1	1	1	1	0	1	1	2	1	1	-	1	0	0	1	0	1	-	1	0	1	1	1	1	1	1	1
2284066|F|0-41:T>C-41:T>C	2284066	TGCAGATCCAATGATGGGTATCACCTTGAGCTGGTTCTGGTTGTGGTCGCCGAAAGCCAGCAATTTACC		0	0		41:T>C	0.695364	-	2	2	-	1	-	0	1	0	-	1	0	0	-	1	1	2	1	0	2	2	0	-	1	1	1	1	-	2	1	-	-	-	-	2	0	0	0	0	0	2
1126661|F|0-68:C>G-68:C>G	1126661	TGCAGATCCACACTTTGTCGGGCGGAGGGAGCGGGGCAGAGCCTCCAGCATCGCTGGGAGCAATGGCCC	2BS_TGACv1_scaffold_146273_length:158787	133085	73628981	2B|055.553827040|1126661|1126661	68:C>G	0.927152	0	0	0	0	0	0	0	0	0	0	-	0	0	0	0	0	0	0	0	0	0	0	0	0	0	0	0	0	0	0	0	0	0	0	0	0	0	0	0	0	0
2279877|F|0-18:A>T-18:A>T	2279877	TGCAGATCCACCAGACCTAACCTGTCCCTGCCTAGGCTCTCCCGCTTCCGATCCATGGAGGAGGCGGAT	5AL_TGACv1_scaffold_374756_length:114414	43159	691820950	5A|143.867257500|2279877|2279877	18:A>T	0.576159	-	0	0	-	-	0	0	-	-	0	0	0	-	-	0	0	0	0	0	-	0	0	0	0	0	0	-	-	-	0	-	-	-	0	-	0	-	-	-	-	-
1260851|F|0-9:G>A-9:G>A	1260851	TGCAGATCCGCCTCCTGCATGCATGGATGGATGGTGCAGCGATGAACAAGAGGAAGGAAGCAGGATAAT	1BL_TGACv1_scaffold_033317_length:41464	19247	480438619	1B|090.367152190|1260851|1260851	9:G>A	1	1	1	1	1	1	1	1	1	1	1	1	1	1	1	1	1	1	1	1	1	1	1	1	1	1	1	1	1	1	2	1	1	1	1	1	1	1	1	1	1	1
1102254|F|0-24:C>G-24:C>G	1102254	TGCAGATCCAGGTTCATGCCCATGCCTAATTCCGTTCGCCGCTTCGGAAAGCTTCCACCTTTCGCCGTG		0	0	1A|062.151106750|1102254|1102254	24:C>G	0.980132	2	0	2	2	1	2	2	2	2	2	1	-	2	1	1	1	1	2	1	1	1	1	1	2	-	1	1	2	1	1	2	1	2	1	1	1	2	2	2	1	1
1064945|F|0-38:C>T-38:C>T	1064945	TGCAGATCCATCGTCTCCAAGATGCAGTACTATCTGCCCCTCTTCGGCTCCTGCCACAACTTCCTCCGA	6DS_TGACv1_scaffold_544549_length:21211	13102	14940663	6A|023.761704230|1058348|1058348	38:C>T	0.993377	0	0	0	0	0	0	0	0	0	0	0	0	0	0	0	0	0	0	0	0	0	0	0	0	0	0	0	0	0	0	0	0	0	0	0	0	0	0	0	0	0
3064371|F|0-33:C>T-33:C>T	3064371	TGCAGATCCATCGTCTCCACGCTGGAGTACTGCCTGCCCCTCTTCGGGTCCTCCGAGAACTTCCTTCGA	6AS_TGACv1_scaffold_487109_length:42532	38796	8804062	2A|010.280675860|3064371|3064371	33:C>T	0.986755	0	0	0	0	0	0	0	0	0	0	0	0	0	0	0	0	0	0	0	0	0	0	0	0	0	0	0	0	0	0	0	0	0	0	0	0	0	0	0	0	0
1087975|F|0-47:C>G-47:C>G	1087975	TGCAGATCCATCGTCTCCGCTCTACACTACTACCTGACCCTCTTCGGCTCCATGGACCACTTGCTCCGA	6AS_TGACv1_scaffold_485945_length:91772	36432	8624011	6B|011.669673460|1088136|1088136	47:C>G	1	0	0	0	0	0	0	0	0	0	0	0	0	0	0	0	0	0	0	0	0	0	0	0	0	0	0	0	0	0	0	0	0	0	0	0	0	0	0	0	0	0
2304961|F|0-5:A>G-5:A>G	2304961	TGCAGATCCATGGCGCCGCCGTAACCGCGTTTTTGCAGCTCGAACTGCATTAGCGCAGATGGAGCGGAG	7AL_TGACv1_scaffold_556350_length:156046	89395	581146889	7A|089.938737330|2304961|2304961	5:A>G	0.980132	0	0	0	0	0	0	0	0	0	0	0	0	0	0	0	0	0	0	0	0	0	0	0	0	0	0	0	0	0	0	0	0	0	0	0	0	0	0	0	0	0
988575|F|0-61:C>A-61:C>A	988575	TGCAGATCCATGGTGGTACAAGCAGATACGAAAGAGGAGAAAGAGGATGCAAAAGTAAAAACATGTTTT	3AL_TGACv1_scaffold_195762_length:57048	35085	731219536	3A|131.292399600|988575|988575	61:C>A	0.880795	1	1	1	1	1	1	1	1	1	1	1	1	1	1	1	1	1	1	1	1	1	1	1	1	1	1	1	-	1	1	1	-	1	1	1	1	1	1	1	1	1
3023145|F|0-31:C>T-31:C>T	3023145	TGCAGATCCCCCTGCTCCAAAGCTCGCCCAGCGGCCCAGGCCGACGCGTACGTTGTCTATCTAGCGGTT	2DL_TGACv1_scaffold_158190_length:140017	107392	290740676		31:C>T	0.940397	0	0	0	0	0	0	0	0	0	0	0	0	0	0	0	0	0	0	-	0	0	0	0	0	-	0	0	0	0	0	-	0	0	0	0	0	0	0	0	0	0
2279333|F|0-20:G>C-20:G>C	2279333	TGCAGATCCCCGTGACTACCGTCGCAAACCCCAACTCCTGTCGATACACGCCCATAGGTCATGGCCACC	3B_TGACv1_scaffold_220967_length:247888	31604	733252559	7B|111.230579800|2279333|2279333	20:G>C	0.860927	1	-	-	1	1	1	1	-	1	-	1	1	1	1	1	1	1	1	1	1	1	1	1	1	1	1	1	1	1	1	1	1	1	1	1	-	-	1	1	1	1
1026947|F|0-57:G>A-57:G>A	1026947	TGCAGATCCCCGTGGCTACCGCCACAAACCCCTACGCCTGTCAATATACGCCCATGGGCCATGGCTCTT	5DS_TGACv1_scaffold_457056_length:76728	26895	26424265		57:G>A	0.92053	0	0	0	0	0	0	0	0	0	0	0	0	0	0	0	0	0	0	0	0	0	0	0	0	0	0	0	0	0	0	0	0	0	0	-	0	0	-	-	0	0
2276396|F|0-37:A>T-37:A>T	2276396	TGCAGATCCCCTTTTGTCTTCCTCCCTCAGATCTCCCACCCTGCACACAGCGACTCAGCGAGGCTCAAC	4AL_TGACv1_scaffold_291054_length:37216	35394	615181052	2B|074.692074920|2276396|2276396	37:A>T	1	0	0	0	0	0	0	0	0	0	0	0	0	0	0	0	0	0	0	0	0	0	0	0	0	0	0	0	0	0	0	0	0	0	0	0	0	0	0	0	0	0
1038571|F|0-67:G>A-67:G>A	1038571	TGCAGATCCCGCCCGAGGAGAAACGAGCGTCAGCAAATCAAACAATCACCGAAGCTACTGAATCCAAGC	1AL_TGACv1_scaffold_000567_length:125963	22376	540053915	1A|154.378349200|1038571|1038571	67:G>A	0.980132	1	0	0	1	0	0	1	0	0	0	1	1	1	1	1	1	0	0	2	0	1	1	0	0	1	0	1	1	0	1	1	1	0	0	0	1	2	1	1	0	1
990120|F|0-33:G>A-33:G>A	990120	TGCAGATCCCGTACGACCATGGCCCACACCCCTGAAGCTTCCCCTGTCCGCAACAACTTCTGGATCAAA	3DS_TGACv1_scaffold_272154_length:86016	17184	66149550	3D|048.079465300|1212277|1212277	33:G>A	0.927152	1	0	2	1	1	1	1	1	1	0	0	0	1	0	1	1	1	2	0	0	1	1	0	1	0	-	1	0	1	0	1	0	0	0	1	0	1	0	-	1	0
1215907|F|0-24:C>G-24:C>G	1215907	TGCAGATCCCGTACTTTCCACAGACAGTTGGGTAGTTGCAGCAATCTAGCTGGAAGATGTCATACACGA	5AS_TGACv1_scaffold_394319_length:37844	14061	9373695		24:C>G	1	0	0	0	0	0	0	0	0	0	0	0	0	0	0	0	0	0	0	0	0	0	0	0	0	0	0	0	0	0	0	0	0	0	0	0	0	0	0	0	0	0
1039119|F|0-11:A>T-11:A>T	1039119	TGCAGATCCGAACTAGATAGACAGGGAAGAAAAGCTACACCAGCCCATCCTCATCAGCCATGCAACTCG	2DS_TGACv1_scaffold_177812_length:91188	5551	99720562		11:A>T	0.960265	0	0	0	0	0	0	0	0	0	0	0	0	0	0	0	0	0	0	0	0	0	0	0	0	0	0	0	0	0	0	0	0	0	0	0	0	0	0	0	0	0
1178478|F|0-66:G>T-66:G>T	1178478	TGCAGATCCGATTTTTGCCCTGCGATCCATCAATTGGTATTCAGAGCCTGGCTACGTGCTAACCTAGTA	7AL_TGACv1_scaffold_556816_length:105360	13744	514438366	7A|079.934010270|1187258|1187258	66:G>T	0.543046	-	-	1	1	-	1	1	1	-	1	1	-	-	1	-	1	-	1	-	1	-	1	-	-	-	-	-	1	1	1	1	-	1	1	1	-	-	-	1	1	-
2279630|F|0-32:T>G-32:T>G	2279630	TGCAGATCCGTCTCGCTAGCTCCCGTCGACCCTCTCCTCCAGGGAGAGCAGTGATTCATCTCCTCCCGA	2AS_TGACv1_scaffold_112056_length:482645	23418	291677517		32:T>G	0.986755	0	0	0	0	0	0	0	0	0	0	0	0	-	0	0	0	0	0	0	0	0	0	0	0	0	0	0	0	0	0	0	0	0	0	0	0	0	0	0	0	0
1065494|F|0-52:A>G-52:A>G	1065494	TGCAGATCCTACCAACCTTAGAAGCGCACTGCTCTTTCCAGATTCATTTTGCACACTACATATTTAGCC	U_TGACv1_scaffold_641730_length:134888	126087	512354134	7B|049.020917190|1065494|1065494	52:A>G	1	0	0	0	0	0	0	0	0	0	0	0	0	0	0	0	0	0	0	0	0	0	0	0	0	0	0	2	0	0	0	0	0	0	0	0	0	0	0	0	0	0
1063086|F|0-42:T>C-42:T>C	1063086	TGCAGATCCTACCCTTGAAGGGATGAAGAATATATTAAACCTTAGCTACATGCATCTACCTCCTCGTCT	6BS_TGACv1_scaffold_513659_length:132065	114610	68636197	6B|031.221272540|1063086|1063086	42:T>C	0.980132	0	0	0	2	0	0	0	0	1	1	0	0	0	2	0	2	0	2	2	0	2	0	0	0	-	0	2	2	0	0	0	1	0	2	0	0	0	0	0	0	2
1045224|F|0-52:C>G-52:C>G	1045224	TGCAGATCCTATCAATCTCCAAAAGACAAACTACCAGAGCAAGAAAGCAAAGCTAAGGGACAGCAGCTT	3AL_TGACv1_scaffold_194959_length:81962	62720	606433490		52:C>G	0.89404	0	0	0	0	0	0	0	0	-	0	0	0	0	0	0	0	0	0	0	0	0	0	0	0	0	0	0	0	0	0	0	-	0	-	0	0	0	0	0	0	0
2286387|F|0-61:G>A-61:G>A	2286387	TGCAGATCCTCCACGGCTCCGTTCTCCTAACCCGCTGGCACCCATCGTCACCGCCGCCCGCGGCGCTTA	7BL_TGACv1_scaffold_579165_length:56269	38827	692284356	7B|095.438920090|2286387|2286387	61:G>A	0.89404	1	1	1	1	1	1	1	1	1	1	1	1	1	-	1	1	1	1	1	1	-	1	1	1	-	-	1	1	1	1	1	1	-	1	1	1	1	1	1	1	1
1167568|F|0-41:A>C-41:A>C	1167568	TGCAGATCCTCCCCAGCAGCGCCGTGCGCCAGTTCTACGTCAGCATCAACGGCATGGAGTTGAACATGA	1AL_TGACv1_scaffold_000066_length:260045	90160	532773116	1B|157.869927300|1209208|1209208	41:A>C	1	1	1	1	1	1	1	1	1	1	1	1	1	1	1	1	1	1	1	1	1	1	1	1	1	1	1	1	1	1	1	1	1	1	1	1	1	1	1	1	1	1
1018058|F|0-21:C>T-21:C>T	1018058	TGCAGATCCTCGGGCAGATGCCGTCGCTCCGCTCCCTCTGCCTCCACATCCACTGCTACGGCAACCGTT	1AL_TGACv1_scaffold_000696_length:113697	19610	767003395	2B|107.009628800|1018058|1018058	21:C>T	0.913907	0	0	0	0	0	0	0	0	0	0	0	0	0	0	0	0	0	0	0	0	-	0	0	0	-	0	0	0	0	0	0	0	0	0	0	-	0	0	-	0	0
1694936|F|0-45:G>A-45:G>A	1694936	TGCAGATCCTCGTCGAGCTCAAGGCCGCCGTCACTGAGGCGCGGCGTCGCGGGGGCTCATCGGCGGCGG	7AS_TGACv1_scaffold_570003_length:85543	37418	201989695	2B|097.546094100|1694936|1694936	45:G>A	1	0	0	0	0	0	0	0	0	0	0	0	0	0	0	0	0	0	0	0	0	0	0	0	0	0	0	0	0	0	0	0	0	0	0	0	0	0	0	0	0	0
1125516|F|0-23:C>A-23:C>A	1125516	TGCAGATCCTGCCAGGAAGGACTCCATCAGTCAGGTTCTCCACCCCACCCACCTCTCCGCACCGCAGCA		0	0	2B|080.620542150|1125516|1125516	23:C>A	0.900662	1	1	1	1	1	1	1	1	1	1	1	1	1	1	1	1	1	1	1	1	1	1	1	1	1	1	1	1	1	1	1	1	-	1	-	1	1	-	1	1	1
979392|F|0-32:T>C-32:T>C	979392	TGCAGATCCTGGTGGTTGGCGTCATGTACATGTCCCTGGGCGTGCTCTAGAGGATGCGTTGTTCCAAGA	5AS_TGACv1_scaffold_394202_length:41879	27445	9663258	5A|012.500562330|979392|979392	32:T>C	0.986755	0	1	2	1	0	0	1	1	0	0	0	0	1	0	1	1	1	1	0	1	1	2	1	0	0	0	0	0	1	0	1	0	1	0	1	0	0	0	0	1	1
1103668|F|0-58:G>A-58:G>A	1103668	TGCAGATCCTTGAATTTCAGGGAGCAGTTGACTGCCGAACAGCCCCATAGTATAAAAAGAACCGAAAAT	5BL_TGACv1_scaffold_406189_length:74181	27173	472662963	5B|041.198978210|1103668|1103668	58:G>A	0.980132	1	1	1	1	1	1	1	1	1	1	1	1	1	1	1	1	1	1	1	1	1	1	1	1	1	1	1	1	1	1	1	1	1	1	1	1	1	1	1	1	1
1046954|F|0-13:T>C-13:T>C	1046954	TGCAGATCCTTGGTGATTTCTGCCCTGTCAACCTGCACGGACATCGCCGTGGTAGTGGAGCAGCACCCG	2DL_TGACv1_scaffold_159359_length:68873	6651	417215820	2B|072.150222590|1046954|1046954	13:T>C	0.986755	2	2	2	2	2	2	0	2	2	0	0	2	2	0	0	0	0	2	0	0	0	2	0	0	0	2	0	0	0	0	0	0	2	0	0	0	0	2	2	0	2
1138682|F|0-25:T>C-25:T>C	1138682	TGCAGATCGAACAAGCAAATGAATCTGTGAACTGTGGGTTACTGTGAGCCCGTGAGTGAACCGAGATCG	4AS_TGACv1_scaffold_306586_length:140082	56017	61311960	4A|019.842224820|1138682|1138682	25:T>C	1	0	0	0	0	0	0	0	0	0	0	0	0	0	0	0	0	0	0	0	0	0	0	0	0	0	0	0	0	0	0	0	0	0	0	0	0	0	0	0	0	0
1696122|F|0-29:C>T-29:C>T	1696122	TGCAGATCGAAGCTAACGACGCAGCAAGGCGGACGGTGCGAGGACGCAGCAAGGTAATTCCATCCACCC	4BL_TGACv1_scaffold_320632_length:168796	121237	588440011	4B|045.050515080|1696122|1696122	29:C>T	0.927152	0	0	0	0	0	0	0	0	0	0	0	0	0	0	0	0	0	0	0	0	0	0	-	0	0	-	0	0	0	0	-	0	0	0	0	0	0	0	0	0	0
3023293|F|0-33:G>A-33:G>A	3023293	TGCAGATCGACAAGCATAGCTATAAAATCGACCGTGTGTCGGTGGAAGGAGGCTTCGTCGTCATCTTAG	2AL_TGACv1_scaffold_095914_length:42963	41742	692937796	3B|028.807023120|4543893|4543893	33:G>A	0.993377	0	0	0	0	0	0	0	0	0	0	0	0	0	0	0	0	0	0	0	0	0	0	0	0	0	0	0	0	0	0	0	0	0	0	0	0	0	0	0	0	0
5010891|F|0-16:C>T-16:C>T	5010891	TGCAGATCGACATTCCCCTTCTCCCCCTATAGACCACACCACCTCTCACCATCTACTTTCCGTCACCGA	1AS_TGACv1_scaffold_019003_length:244370	21341	118710136	2A|047.886253160|5010891|5010891	16:C>T	0.609272	-	-	-	1	-	1	1	1	-	1	1	1	-	1	-	1	1	1	-	-	1	1	1	-	-	-	1	1	-	-	1	-	1	1	-	-	-	-	1	-	-
1130430|F|0-42:C>G-42:C>G	1130430	TGCAGATCGACGCCGCCAGTCCTCTACCGCCATTGCTTGCTACTGCCCCATCCGCACGAAAACCCAAAC	2AL_TGACv1_scaffold_094343_length:83760	35431	706220041	2A|089.372773280|1130430|1130430	42:C>G	1	0	0	1	0	1	1	1	1	1	0	1	1	0	1	1	0	0	0	0	1	1	1	0	0	0	0	0	1	0	1	1	0	0	1	1	0	1	0	1	0	1
1081700|F|0-26:A>G-26:A>G	1081700	TGCAGATCGACGGAACTTGACGCCTCAGTGAAGAGCAGCAGCAGCGAGCGGCTCCAGGAGAGGGACTTG	U_TGACv1_scaffold_642108_length:110608	87089	339655023	5A|009.400051191|1081700|1081700	26:A>G	0.483444	-	0	-	-	-	0	0	0	-	-	-	-	0	-	-	0	0	-	-	0	0	0	0	-	-	0	-	-	0	-	-	-	0	-	0	-	-	-	-	0	0
22765155|F|0-63:T>C-63:T>C	22765155	TGCAGATCGACGGTCCGTTCTGGCACGACGTGAAACAATGAGAACGGACTAGTAGTGCATGAGTTCCTG	7DS_TGACv1_scaffold_622953_length:58871	26870	100671965	7D|073.221817800|1284667|1284667	63:T>C	0.940397	1	1	1	1	1	1	1	1	1	1	-	1	1	1	1	1	1	1	1	1	1	1	1	1	1	1	1	1	1	1	1	-	1	1	1	1	1	1	-	1	1
4008741|F|0-8:G>C-8:G>C	4008741	TGCAGATCGAGAGAGGATGAGATGAATCAGCCGCCCACGCAGATCCAAGGAAGAGAGGGCTGGTGGCGC	7AL_TGACv1_scaffold_560797_length:9746	4663	670757369	7B|075.213838050|4008741|4008741	8:G>C	0.993377	1	0	0	1	0	0	0	1	0	1	0	1	1	0	0	0	1	1	1	0	0	1	0	0	0	1	0	0	1	0	0	0	0	1	1	0	1	1	0	0	1
1246011|F|0-43:T>C-43:T>C	1246011	TGCAGATCGAGGGCGGTGGTGTGCACGACTGCACGAACAGCTATACTAATCTTGTCTGAACCCTGAACT	4BL_TGACv1_scaffold_320593_length:177400	88027	555219147	4B|045.877076110|1246011|1246011	43:T>C	0.986755	1	1	1	1	1	1	1	1	1	1	1	1	1	1	1	1	1	1	1	1	1	-	1	1	1	1	1	1	1	1	1	1	1	1	1	1	1	1	1	1	1
2254132|F|0-33:A>G-33:A>G	2254132	TGCAGATCGATACCGTGTTGCTCCTGCTTGTTAAATGGCGCAGCGAACTTGATTCGGTATCCCATTCCC	1AL_TGACv1_scaffold_000160_length:199164	60919	504610844	1A|116.990322300|2254132|2254132	33:A>G	0.980132	1	1	1	1	1	1	1	1	1	1	1	1	1	1	1	-	1	1	1	1	1	1	1	1	1	1	1	1	1	1	1	1	1	1	1	1	1	1	1	1	1
1696303|F|0-61:G>A-61:G>A	1696303	TGCAGATCGATCACAAGGCGCACGTGGACAAGTGGTTAAGCAAAACTGATCATTAAGCGTAGCTAAAAC	2AL_TGACv1_scaffold_096364_length:35974	25972	642718356		61:G>A	0.94702	0	0	0	0	0	0	0	0	0	0	0	0	0	0	0	0	0	0	-	-	0	-	0	0	0	-	0	0	0	0	0	0	0	0	0	0	0	0	0	0	0
2256612|F|0-37:G>A-37:G>A	2256612	TGCAGATCGATCAGTTCCCAGAGGCAAACAACTTGGGGGCCAGCTCGAGCAGGGCATCGAGCGCCTCCG	3AS_TGACv1_scaffold_212996_length:31244	12189	20102418	3A|014.424452290|2256612|2256612	37:G>A	0.980132	1	0	0	1	1	0	1	0	0	0	0	1	1	0	0	2	0	1	1	0	0	0	1	1	0	0	0	1	0	1	0	0	0	0	1	1	1	0	1	1	0
2244771|F|0-16:G>T-16:G>T	2244771	TGCAGATCGATCTTCAGTTCAATTCATTCAGATGCTTCAGGCTTCGATCCAAGCACAGAAGAAGAAGTA	2DL_TGACv1_scaffold_158102_length:156447	100509	615592406	2D|129.801300100|2244771|2244771	16:G>T	0.966887	0	0	0	0	0	0	0	-	0	0	0	0	0	0	0	0	0	0	0	0	0	0	0	0	0	0	0	0	0	0	0	0	0	0	0	0	0	0	0	0	0
984969|F|0-21:C>G-21:C>G	984969	TGCAGATCGCAATGTTTGACCCTCTCACATCTTGTGGATATATACATTTGGTCGTATGCACGCGTACAA	2DL_TGACv1_scaffold_158206_length:138556	64199	546449400		21:C>G	0.94702	0	0	-	0	0	0	0	0	0	0	0	0	0	0	0	-	0	0	0	0	0	0	0	0	0	0	-	0	0	0	0	0	0	0	0	0	0	0	0	0	0
1133812|F|0-10:C>G-10:C>G	1133812	TGCAGATCGCCACCGCTGCTCCCTTGCTGCTATTTTTAGCTATCCCGCCATCAACGTTGAACATGTGAA	5AL_TGACv1_scaffold_375463_length:80865	52198	452287977	5A|050.018383460|1133812|1133812	10:C>G	0.92053	1	2	2	0	1	0	0	0	0	1	1	0	1	0	1	0	0	0	1	0	-	1	0	0	0	1	1	1	0	0	0	0	1	1	0	0	1	-	1	1	1
1109018|F|0-14:A>G-14:A>G	1109018	TGCAGATCGCCCACACGTTCACGAACACGGTGGTGCCCATCGGCACATCATACCCGAGGACCTTGCACG	2DS_TGACv1_scaffold_177918_length:84492	67884	24912045	2D|027.685532220|1109018|1109018	14:A>G	0.927152	0	0	0	0	0	0	0	0	0	0	0	0	0	0	0	0	0	0	0	0	0	0	0	0	0	0	0	0	0	0	0	0	0	0	0	0	0	-	-	0	0
981020|F|0-11:T>G-11:T>G	981020	TGCAGATCGCCTTTGCTCCAGCTCGTAACAGGAACGACCTCACCGTCGGTCATGGTGCAGCCGAGATCG	3B_TGACv1_scaffold_228389_length:20017	19195	316465634	3B|137.397293800|981020|981020	11:T>G	0.993377	0	0	0	0	0	0	0	0	0	0	0	0	0	0	0	0	0	0	0	0	0	0	0	0	0	0	0	0	0	0	0	0	0	0	0	0	0	0	0	0	0
1060776|F|0-39:G>A-39:G>A	1060776	TGCAGATCGCGCTCCTCGCCCTCGTGCCTATATTCAAGAGCATCAGGAAGTTACTGGACAACTACTATG	U_TGACv1_scaffold_641854_length:126595	110861	399336171	1B|099.624636890|1060776|1060776	39:G>A	0.986755	0	0	0	0	0	0	0	0	0	0	0	0	0	0	0	0	0	0	0	0	0	0	0	0	0	0	0	0	0	0	0	0	0	0	0	0	0	0	0	0	0
1003977|F|0-43:T>C-43:T>C	1003977	TGCAGATCGCGCTGACGGCCAGAGGCGAGCGCCCGTGGGCCTGTATGGGGGACTCCGCGGTGCAATCCT	3B_TGACv1_scaffold_223856_length:80379	56852	811421481	3B|141.658783900|1003977|1003977	43:T>C	0.92053	-	0	0	0	0	0	0	0	0	0	-	0	0	0	0	0	0	0	0	0	0	0	0	0	0	0	0	0	0	0	0	0	0	0	0	0	0	0	0	0	0
1090007|F|0-63:T>C-63:T>C	1090007	TGCAGATCGCGTGAACAAGATGCTGCCCACGTGCCAATACTTTCAAACGCCGCTCGTCTCCGTTCCCGA	5BS_TGACv1_scaffold_423737_length:99142	41377	9075119	5B|004.146778002|1090007|1090007	63:T>C	1	0	0	0	0	0	0	0	0	0	0	0	0	0	0	0	0	0	0	0	0	0	0	0	0	0	0	0	0	0	0	0	0	0	0	0	0	0	0	0	0	0
1089928|F|0-47:G>T-47:G>T	1089928	TGCAGATCGCGTTGCCACAAGGACTACATGCTGCATCCGTCGTCGCTGCATGGACATCTCTTGCAGCGG	4BS_TGACv1_scaffold_327923_length:269582	160783	249115513	4B|033.516266120|1089928|1089928	47:G>T	0.993377	1	1	1	1	0	0	0	1	1	1	0	1	0	0	1	1	1	0	0	0	1	0	0	2	0	1	0	0	0	0	1	1	1	1	1	1	1	0	0	1	0
1091086|F|0-10:T>G-10:T>G	1091086	TGCAGATCGCTGTGGGCATGGCCGTGCTGGACGGGTGGCAGTACGCGTGGCACCGGTACATGCACCGCA	U_TGACv1_scaffold_644412_length:41632	7048	658897681	4A|096.462117640|1091086|1091086	10:T>G	0.536424	-	-	0	2	1	-	0	0	2	0	2	2	2	-	-	2	2	-	2	2	-	-	2	2	-	-	2	-	0	0	-	2	0	0	0	2	-	2	-	-	-
1072361|F|0-64:C>T-64:C>T	1072361	TGCAGATCGGCCTCGGTTGTCGGTGATTCATCATTGGGGAGCTGGCCATTCTTCTTGAGGAGCACGGAT	4BL_TGACv1_scaffold_320425_length:234480	208055	642784645		64:C>T	0.721854	0	0	-	-	0	0	0	0	0	0	0	-	-	0	0	0	0	0	0	-	0	0	-	0	-	0	0	0	0	-	0	0	0	0	0	-	0	0	0	0	0
5562973|F|0-39:C>T-39:C>T	5562973	TGCAGATCGGCGGGCTCTCCTGAGTTCTTCGGAGGTGTCCTTTTTTCTGCGTTTTTTTCTGAGATCCCA	4BL_TGACv1_scaffold_321242_length:94163	64086	385424934	4B|033.378050290|1030421|1030421	39:C>T	1	1	1	1	1	1	1	1	1	1	1	1	1	1	1	1	1	1	1	1	1	1	1	1	1	1	1	1	1	1	1	1	1	1	1	1	1	1	1	1	1	1
1002891|F|0-17:A>G-17:A>G	1002891	TGCAGATCGGTATCGTTAGTTTGGACTGAAGGCACCTAGCCCTAGACCGAACGGTGGGGTTACTGCTCG	2DS_TGACv1_scaffold_177327_length:150962	35214	14379312	2D|011.045721680|1002891|1002891	17:A>G	0.993377	1	1	1	1	1	1	1	1	1	1	1	1	1	1	1	1	1	1	1	1	1	1	1	1	1	1	1	1	1	1	1	1	1	1	1	1	1	1	1	1	1
1091251|F|0-26:G>A-26:G>A	1091251	TGCAGATCGTACCTATCGGCCGCGACGAGCAGGTGCAGCCATTGCCATATCGCATCTTCACCATCTTCC	1BL_TGACv1_scaffold_030382_length:264633	34368	606680464	1B|162.191297800|1091251|1091251	26:G>A	0.986755	0	0	0	0	0	0	0	0	0	0	0	0	0	0	0	0	0	0	0	0	0	0	0	0	0	0	0	0	0	0	0	0	0	0	0	0	0	0	0	0	0
984303|F|0-51:G>T-51:G>T	984303	TGCAGATCGTACCTATCTGCCGCGACAAGCAGCTGCGGCCACTGCCACATTGGTTCTTCACCATCTTCC	1BL_TGACv1_scaffold_030382_length:264633	19404	606695883	1B|162.556450200|984303|984303	51:G>T	0.913907	0	0	0	0	0	0	0	0	0	0	0	0	0	0	0	0	0	0	0	0	0	-	0	0	-	0	-	0	0	0	0	0	0	0	0	0	0	0	0	0	0
1092239|F|0-47:G>T-47:G>T	1092239	TGCAGATCGTCCAAATAATGTCGTCTGGAACTGCTCGTATGAAAATGGGGCGAAGATGATGATTGGTTT	2BS_TGACv1_scaffold_146717_length:106432	8580	95769355	2B|059.107463960|1092239|1092239	47:G>T	0.980132	1	1	1	1	1	1	1	1	1	1	1	1	1	1	1	1	1	1	1	1	1	1	1	-	1	1	1	1	1	1	1	1	1	1	1	1	1	1	1	1	1
1111900|F|0-8:G>T-8:G>T	1111900	TGCAGATCGTCGGGCGTGAAGCCAAGCCAGAGGTTGTGCTCAGGGATGTACTCGGCGCGACCTCGGAAC	1AL_TGACv1_scaffold_003176_length:33549	7125	489164600	1A|108.063862100|1111900|1111900	8:G>T	0.993377	0	0	0	0	0	0	0	0	0	0	0	0	0	0	0	0	0	0	0	0	0	0	0	0	0	0	0	0	0	0	0	0	0	0	0	0	0	0	0	0	0
1094978|F|0-40:T>C-40:T>C	1094978	TGCAGATCGTGCATCGTCGGCTATGGCAATGCCAACACCGTGTGCTGCACAGGGTAGTCAAGCCGAGCC	2BL_TGACv1_scaffold_131885_length:49805	26657	715023968	2B|082.399256790|1094978|1094978	40:T>C	0.97351	0	1	0	0	1	1	0	0	0	0	1	0	0	2	1	1	0	0	0	1	1	1	1	0	1	1	1	1	1	1	1	0	0	0	0	1	0	-	1	1	1
1019499|F|0-25:A>G-25:A>G	1019499	TGCAGATCGTGGAGGCGGCTGTGTAATAGGAGGGTGGGCAAGGACCTGTGCGTGAGTTTGCCTGGGTTT	5AL_TGACv1_scaffold_374587_length:127617	25485	699388156	5A|153.018903000|1019499|1019499	25:A>G	0.97351	1	0	2	1	1	0	0	1	1	0	0	0	1	2	0	-	0	0	0	1	0	0	0	0	0	0	1	1	1	0	1	1	1	0	1	0	1	1	1	1	1
1206310|F|0-40:C>G-40:C>G	1206310	TGCAGATCGTGGCAGAACGTGGGCGCGTGGCTGGTTACGCCAGTGAACGATTCTGGCTTCCTTCCGTGC	6BS_TGACv1_scaffold_515055_length:49773	12194	107141246	6B|023.413563170|1206310|1206310	40:C>G	0.900662	1	1	1	0	1	1	1	1	0	1	1	-	1	0	-	0	1	1	0	1	0	2	1	1	1	1	0	0	1	0	1	0	1	0	1	1	1	1	1	1	0
1089310|F|0-40:G>A-40:G>A	1089310	TGCAGATCGTGTCACTCCTCCTGGCACCCAAGGAAGCCGTGGCTGAGCGAGAAGAGATGGTCAGCAGGA	4DL_TGACv1_scaffold_343654_length:70121	37323	500021792	5A|139.083692700|1096868|1096868	40:G>A	0.980132	0	0	0	0	0	0	0	0	0	0	0	0	0	0	0	0	0	0	-	0	0	0	0	0	0	0	0	0	0	0	0	0	0	0	0	0	0	0	0	0	0
1107107|F|0-50:C>T-50:C>T	1107107	TGCAGATCGTTCCTCGGCGTCGCGCTCGTGCACGTGCTACCTTATTTGCACGCGGCTAAGAAAATGCTA		0	0	6B|006.219345774|1107107|1107107	50:C>T	0.960265	1	1	1	0	0	0	1	0	0	1	1	1	1	0	1	1	1	2	1	1	1	2	1	-	0	-	1	0	1	0	1	1	1	0	1	1	1	1	0	1	1
1021003|F|0-7:C>T-7:C>T	1021003	TGCAGATCGTTTGCACTAAATAAATTTTGTTTTTGGGTTTGCTTGTAAAATTGGCACATATTAAGGTAT	3AS_TGACv1_scaffold_211441_length:82037	51087	15976398	3A|008.953522420|1021003|1021003	7:C>T	0.900662	0	0	0	-	0	0	0	0	0	0	0	0	0	0	0	0	0	0	0	0	0	0	0	0	0	-	0	0	0	0	0	0	0	-	0	0	0	0	0	0	0
2257026|F|0-66:C>T-66:C>T	2257026	TGCAGATCTAGATGGATCGGATCGAGCTTGCAGATATCAGTTTATAAAAGCAGCAAGAGCTCAGTACAT	4BL_TGACv1_scaffold_320977_length:118422	102790	603138042	6A|091.169958110|2257026|2257026	66:C>T	0.94702	0	0	0	0	0	0	0	0	0	0	0	0	0	0	0	0	0	0	-	0	-	0	0	0	0	-	0	0	0	0	0	0	0	0	0	0	-	0	0	0	0
1102155|F|0-14:G>C-14:G>C	1102155	TGCAGATCTAGGACGCAACTTTCGCCATCAGGTAACACATCACCCGCCGTCAGACGCCACCGAGATCGG	4BS_TGACv1_scaffold_328322_length:146319	44125	42930962	4B|031.358909660|1102155|1102155	14:G>C	0.913907	1	1	-	1	0	0	0	0	1	1	0	1	0	0	1	1	1	0	0	1	1	0	0	1	-	1	0	0	0	0	1	1	1	1	1	1	1	0	0	1	0
1218121|F|0-9:T>A-9:T>A	1218121	TGCAGATCTTTACCAGTGTGGATCCAACAAAGCATAAGCATCCTTTGTTTGTTGGTTCCCAGGTGAGCT	1AL_TGACv1_scaffold_000007_length:423645	171741	455605070		9:T>A	0.927152	1	1	0	1	0	2	1	0	1	0	0	0	1	1	0	-	0	0	0	0	1	0	0	1	0	-	0	2	0	0	2	0	0	0	0	1	2	1	0	-	0
4909460|F|0-15:T>C-15:T>C	4909460	TGCAGATCTATCGACTTACGGCTCGAGACTTTTGAGTTTTGATCAGGGAATAATAGCACGCGCGTGTAC	1BL_TGACv1_scaffold_033296_length:41876	20497	558561632	1B|141.954566400|4909460|4909460	15:T>C	0.993377	1	1	2	1	0	1	1	0	1	0	1	1	1	1	0	2	1	0	0	0	1	1	0	1	1	1	1	0	1	1	1	1	1	0	0	0	1	1	0	1	0
998746|F|0-59:C>G-59:C>G	998746	TGCAGATCTATCTACAGTGGTAGCAGAGTGAGTGGTGAGGGCTTACGTTGGGGCAGTGCCTGGCGATGG	1AL_TGACv1_scaffold_002631_length:43389	28469	573064346	4A|061.633968180|998746|998746	59:C>G	0.97351	0	0	0	0	0	0	0	0	0	0	0	0	0	0	0	0	0	0	0	0	0	0	0	0	0	0	0	0	0	0	0	0	0	0	0	0	0	0	0	0	0
1165073|F|0-36:T>C-36:T>C	1165073	TGCAGATCTCACGCTTTGCGCTCGCGCGAGCTTCCATCAGGTACTTTTTTTTTTGTCAAATTCGTGGCT	4AL_TGACv1_scaffold_289889_length:65948	42123	531682048	4A|025.263265560|1165073|1165073	36:T>C	0.97351	1	1	2	0	0	0	0	0	1	-	0	1	1	1	0	0	1	1	1	1	0	0	1	1	1	1	1	1	0	1	1	1	0	0	1	1	1	0	0	1	0
2275659|F|0-9:C>T-9:C>T	2275659	TGCAGATCTCCATTGGAAGCGTCGTTCTCATTTATCTCGACGACGCTCTTAGAAAGGGCTATGGCCTCC	5BL_TGACv1_scaffold_406343_length:69387	22531	463803766	2B|086.810048870|2275659|2275659	9:C>T	0.986755	0	0	0	0	0	0	0	0	0	0	0	0	0	0	0	0	0	0	0	0	0	0	0	0	0	-	0	0	0	0	0	0	0	0	0	0	0	0	0	0	0
1211191|F|0-40:T>C-40:T>C	1211191	TGCAGATCTCCGTCACTGCATATGTGCGCTACCACGGGCTTGGCCACGCCATAGCCTTCTAGCTCCACC	5BL_TGACv1_scaffold_404409_length:213479	63573	700372980	5B|137.122837700|1211191|1211191	40:T>C	0.97351	0	0	0	0	0	0	0	0	0	0	0	0	0	0	0	0	0	0	0	0	0	0	0	0	0	0	0	0	0	0	0	0	0	0	0	0	0	0	0	0	0
1088769|F|0-59:C>G-59:C>G	1088769	TGCAGATCTCCGTGTTGGCCGACCAAGACGCTGATTCACCACTGCTACACCCCGCGCGCCGATTCACCA	1AL_TGACv1_scaffold_001398_length:75600	23505	519799568	1A|130.612804700|1088769|1088769	59:C>G	1	0	0	0	0	0	0	0	0	0	0	0	0	0	0	0	0	0	0	0	0	0	0	0	0	0	0	0	0	0	0	0	0	0	0	0	0	0	0	0	0	0
1342225|F|0-24:T>C-24:T>C	1342225	TGCAGATCTCGCCTTGATGAGCGGTGCGGAGCTCTTCATCCGCGAGGACCTGGGCCTCACCGACACGCA	7BL_TGACv1_scaffold_577743_length:116256	72621	542980290		24:T>C	1	1	1	2	2	1	1	2	2	1	2	2	1	2	2	1	2	1	1	1	2	1	2	1	2	1	1	1	1	2	2	2	1	1	2	2	1	1	1	1	2	1
987669|F|0-11:T>G-11:T>G	987669	TGCAGATCTCTTTCCCAACACCGAGTCTGCATCATACATATTCACATCTGATAGCCCATAAGAGATGAC	1AL_TGACv1_scaffold_001693_length:65461	33376	565198883	1A|211.187548700|987669|987669	11:T>G	0.953642	1	0	0	1	0	0	0	0	0	0	1	1	1	0	0	1	0	0	0	0	1	1	0	0	1	-	1	1	0	1	1	1	0	0	0	1	2	1	-	0	1
2251833|F|0-50:A>G-50:A>G	2251833	TGCAGATCTGAACATAGAGATCCCCAAAGGATCGAAACCGCAAGAAGGGGACTTCATTACCGAGATCGG	4BL_TGACv1_scaffold_320686_length:158070	109697	402087874		50:A>G	1	0	0	0	0	0	0	0	0	0	0	0	0	0	0	0	0	0	0	0	0	0	0	0	0	0	0	0	0	0	0	0	0	0	0	0	0	0	0	0	0	0
978606|F|0-23:T>C-23:T>C	978606	TGCAGATCTGCACGGTATATGTTTGAACGTTCAGTGAGCACAGATTTCCAGCAAGTAATCACGTCATAC	7BS_TGACv1_scaffold_591819_length:326183	28123	22007680		23:T>C	0.927152	0	0	0	0	0	0	0	0	0	0	0	0	0	0	-	-	0	0	0	0	0	0	0	0	0	-	0	0	0	0	-	0	0	0	0	0	0	0	0	-	0
1127848|F|0-8:T>C-8:T>C	1127848	TGCAGATCTGCCGATCATTGCGCTTGTCGCCATCAGATCTACTCATTCCACCTCGCCATTGGCCGCCGA	3B_TGACv1_scaffold_226538_length:37103	26708	424119143	3B|053.653033540|1127848|1127848	8:T>C	1	0	0	0	0	0	0	0	0	0	0	0	0	0	0	0	0	0	0	0	0	0	0	0	0	0	0	0	0	0	0	0	0	0	0	0	0	0	0	0	0	0
13026125|F|0-47:T>C-47:T>C	13026125	TGCAGATCTGCCTCGTGCACGCCGTCACCCGCGGCCTCGCCTTCGGCTTCCGCCGCTCCGCCAGCCGAG	5BL_TGACv1_scaffold_404331_length:234886	26746	670383436	5B|030.822482880|1001765|1001765	47:T>C	0.986755	1	1	1	1	1	1	1	1	1	1	1	1	1	1	1	1	1	1	1	1	1	1	1	1	1	1	1	1	1	1	1	1	1	1	1	1	1	1	1	1	1
2251648|F|0-21:A>G-21:A>G	2251648	TGCAGATCTGGAGGCAAGAGCAACAAAATTTCTTCTCGGCGCCTTCTCCGCCACGTCGTCGACACGGCC		0	0	5D|152.375227900|2251648|2251648	21:A>G	0.953642	0	0	0	0	0	0	0	0	0	0	0	0	0	0	0	0	0	0	0	0	0	0	0	0	0	0	0	0	0	0	0	0	0	0	0	0	0	0	0	0	0
1142537|F|0-48:T>C-48:T>C	1142537	TGCAGATCTGTTCTGCCAGTTTCCCCCTTCACGAGCGACTAATTCGTGTTAATCGGTGCGGCGTGAATA	2BL_TGACv1_scaffold_132534_length:35369	14703	655306239	2B|078.598396660|1142537|1142537	48:T>C	0.960265	1	1	1	1	1	1	1	1	1	1	1	1	1	1	1	1	1	1	1	1	1	1	1	1	1	1	1	-	1	1	1	1	1	1	1	1	-	1	1	1	1
2375099|F|0-39:A>G-39:A>G	100001475	TGCAGATCTTACCAGCTAGATTGATCGGCGGGGACGGGCACCGTCGACTCTGCCGCCGAGGATGAGCCA	2DS_TGACv1_scaffold_178615_length:52631	22078	79927551		39:A>G	0.980132	0	0	0	0	0	0	0	0	0	0	0	0	0	0	0	0	0	0	0	0	0	0	0	0	0	0	0	0	0	0	0	0	-	0	0	0	0	0	0	0	0
997801|F|0-68:G>A-68:G>A	997801	TGCAGATCTTCCGCAAATTTGCGAAGGAAATTCTCTAGGGTTCATCTAATTACGTGCATCTCTGAATGG	5AS_TGACv1_scaffold_392550_length:241893	100706	109936316	5A|036.984449080|997801|997801	68:G>A	0.576159	0	0	0	0	0	-	0	-	-	0	0	0	-	-	-	-	-	-	-	-	0	-	-	-	-	-	0	0	0	0	0	-	-	0	-	-	0	0	0	-	0
1052686|F|0-37:G>T-37:G>T	1052686	TGCAGATCTTGTTCTTCCGCTGTGGTCGCCGCAAGTTGCCAGAGCAGCCGCACGGCGAGAACGAAGGCG	4DL_TGACv1_scaffold_342567_length:184814	148097	108794764	1B|103.070385800|1052686|1052686	37:G>T	0.993377	0	0	0	0	0	0	0	0	0	0	0	0	0	0	0	0	0	0	0	0	0	0	0	0	0	0	0	0	0	0	0	0	0	0	0	0	0	0	0	0	0
1067210|F|0-24:A>G-24:A>G	1067210	TGCAGATCTTTGGAACCAAAATGCACATATTGTGAATTATGTAACCACCAACTGGTTACCAGAAATTGT	6AL_TGACv1_scaffold_473349_length:36929	14874	74597962		24:A>G	0.81457	0	0	0	0	0	0	0	0	0	-	-	-	-	0	-	0	0	0	0	0	0	0	0	-	0	-	0	-	0	0	0	0	0	-	0	0	0	2	0	-	0
1237475|F|0-35:G>A-35:G>A	1237475	TGCAGATGAAACGCCTGCACATGTAACAAATAAACGGATTATTACATGCTCTATCTCTATACGCAGCAG	1DL_TGACv1_scaffold_062794_length:53503	30929	241229825		35:G>A	0.81457	0	0	0	0	0	0	0	0	0	0	-	0	0	0	0	0	0	0	-	0	0	-	0	0	0	-	0	-	0	0	0	0	0	0	0	0	0	0	0	-	0
1099992|F|0-28:A>T-28:A>T	1099992	TGCAGATGAACATTGTGGCATTGCGTCCAAACTCCTAAAATCCAGCAAAGTAACTCACATGCAAAAAAT	2BS_TGACv1_scaffold_147117_length:82837	31220	135693463	2B|060.453665460|1099992|1099992	28:A>T	0.86755	0	0	0	0	0	0	0	0	-	0	0	0	0	0	0	0	0	0	0	0	0	0	0	0	0	-	0	0	0	0	0	0	-	0	-	0	0	-	0	0	0
1093498|F|0-43:G>T-43:G>T	1093498	TGCAGATGAAGACGATTTTGCAGTCGGGGTTATCAGTAACGGAGGCAGGCAGCAAGGAATGATGCATGT	2AL_TGACv1_scaffold_094885_length:65978	36398	750550903	2A|115.279007000|1093498|1093498	43:G>T	0.966887	0	0	0	0	0	0	0	0	0	0	0	0	0	0	0	-	0	0	0	0	0	0	0	0	0	0	0	0	0	0	0	0	0	0	-	0	0	0	0	0	0
1195050|F|0-8:A>G-8:A>G	1195050	TGCAGATGAAGCATCAATCTCCTCCGCTTTTCTTGAAGCAACCGCAACCTGGTGCCCCCGAAGCCACCC	2AL_TGACv1_scaffold_093584_length:125964	107617	779878427	2A|120.717029700|1195050|1195050	8:A>G	0.549669	0	-	0	-	0	0	0	0	0	0	-	-	-	0	0	0	0	-	-	-	0	0	0	0	-	-	-	0	0	-	-	-	0	0	-	0	-	0	0	-	0
1038427|F|0-36:A>T-36:A>T	1038427	TGCAGATGAATGAACAACACAAAAGACTGATCATAAATTCAGAGATCTAAATCGTTCAGATAAGCCTTT	2AS_TGACv1_scaffold_112164_length:246318	230544	12358857		36:A>T	0.768212	0	0	2	2	-	2	2	1	0	1	2	-	-	-	0	2	1	2	-	2	0	1	-	0	0	-	-	2	1	2	1	-	2	2	2	0	-	-	1	1	0
1033224|F|0-61:T>C-61:T>C	1033224	TGCAGATGAATGAACAACACAAAAGACTGATCCATAATTCCAGAGATCTAAATCGTTCAGATAAGCCTT	4AL_TGACv1_scaffold_288345_length:200038	84200	662129184		61:T>C	0.953642	0	0	0	0	0	0	0	0	0	0	0	-	0	0	0	0	0	0	0	0	0	0	0	0	0	0	0	0	0	0	0	0	0	0	0	0	0	0	-	0	0
1206668|F|0-46:C>G-46:C>G	1206668	TGCAGATGAATGGTCCCTGGTTCAACGACGACCCCAACTGGGAAGCCTACGTGCCCACTCCGCAGCTGC	1BS_TGACv1_scaffold_049446_length:229719	91876	6072550	1B|004.027821315|1206668|1206668	46:C>G	0.490066	0	-	-	0	0	0	0	0	0	0	-	0	-	-	0	-	0	0	0	-	0	0	-	0	0	0	0	-	0	0	0	-	0	-	-	-	0	0	-	0	-
39614875|F|0-40:A>G-40:A>G	39614875	TGCAGATGACACCTTCATGTGTGATGCAGACTCAAGAAATACATCATGTTGGCTATGAACTCGTCGTAT	2DL_TGACv1_scaffold_158887_length:85532	12693	617959507	2A|111.347611900|1063079|1063079	40:A>G	0.536424	-	-	-	1	1	1	1	1	-	-	1	1	-	1	-	-	-	-	-	-	1	-	-	-	-	-	1	1	-	-	1	-	1	-	1	1	-	-	1	-	-
1211189|F|0-39:T>C-39:T>C	1211189	TGCAGATGACACGAGCAAATCTGAACTTTGTTTTTCTCCTTTTTTCTTCTCTGCTATGCCCCCTAGACT	1AL_TGACv1_scaffold_000567_length:125963	105132	540136933	1A|151.890746800|1211189|1211189	39:T>C	0.89404	-	1	1	1	1	1	1	1	1	1	1	1	1	1	1	-	1	1	1	1	1	-	1	1	1	1	1	1	1	1	1	1	1	1	1	1	1	-	1	1	1
1117207|F|0-30:A>G-30:A>G	1117207	TGCAGATGACATCGCCATTAGTATCACAACAGCGACGGCAAGAAGGAAGGCAGCGCGCCGTGGGAAACG	2AL_TGACv1_scaffold_092986_length:243015	216460	751661898	2A|115.279007000|1117207|1117207	30:A>G	0.966887	0	1	0	0	0	0	0	0	1	0	2	1	1	0	0	0	0	1	1	1	0	0	0	0	1	1	1	0	0	0	1	1	0	0	1	0	1	0	-	1	0
5576931|F|0-35:C>T-35:C>T	5576931	TGCAGATGACCATGATGGCGCTTGGGGAGCTAGAGCTCGACAACGTTTTCTTGATATATGTGTACCTTG	3B_TGACv1_scaffold_229002_length:15492	12583	550524473	3A|040.624928230|2276477|2276477	35:C>T	0.980132	0	0	0	0	0	0	0	0	-	0	0	0	0	0	0	0	0	0	0	0	0	0	0	0	0	0	0	0	0	0	0	0	0	0	0	0	0	0	0	0	0
1201927|F|0-13:T>C-13:T>C	1201927	TGCAGATGACCGATGGTCGCGTGCAAGACGCCAAGACCCAGCCAGCTGCTCTCCTCATGCCGCCTGTAA	1DL_TGACv1_scaffold_061426_length:122125	104060	486110639	1D|132.678614100|1201927|1201927	13:T>C	0.97351	0	0	0	0	0	0	0	0	0	0	0	0	0	0	0	0	0	0	0	0	0	0	0	0	0	0	0	0	0	0	0	0	0	0	0	0	0	0	0	0	0
1204549|F|0-14:G>A-14:G>A	1204549	TGCAGATGACGACCGCATATTGTGCACTGAAAGTCACCAATATCAAGAGAAGTAACTGTCCGAGTGTGG	3AS_TGACv1_scaffold_211528_length:77847	44031	658078022	3B|034.912693500|1204549|1204549	14:G>A	0.980132	1	1	1	1	1	1	1	1	1	1	1	1	1	1	1	1	1	1	1	1	1	1	1	1	1	-	1	1	1	1	1	1	1	1	1	1	1	1	1	1	1
1054158|F|0-7:G>C-7:G>C	1054158	TGCAGATGACTAAAGCGTCGCAATCACACTCGCATAACCACTCACTCCATAGATCGCCCCTGATCTACA	2AL_TGACv1_scaffold_095767_length:45768	29074	774567623		7:G>C	1	0	0	0	0	0	0	0	0	0	0	0	0	0	0	0	0	0	0	0	0	0	0	0	0	0	0	0	0	0	0	0	0	0	0	0	0	0	0	0	0	0
986831|F|0-24:T>C-24:T>C	986831	TGCAGATGAGAAGGGACCCGTCCCTGCTTCAGGTTGCCTCAAGAGAAGCCGAGCCCCTACCAAACCAGC	1BL_TGACv1_scaffold_030494_length:223611	182009	486951171	6B|032.638859900|986831|986831	24:T>C	0.854305	1	1	1	0	1	1	1	1	0	2	1	1	1	0	1	-	1	2	0	1	-	-	1	1	2	1	-	0	1	-	-	0	1	0	1	1	-	1	1	1	0
2243290|F|0-21:C>T-21:C>T	2243290	TGCAGATGAGCAAAGTGAGCGCGAGGACGGGTTGTCAGAGTCGAATTCAAGGACGAAGTCGTCGGCGTC	2DL_TGACv1_scaffold_157889_length:290340	3646	345043727	4B|033.143188160|2243290|2243290	21:C>T	0.940397	0	0	0	0	0	0	0	0	0	0	0	0	0	0	0	0	0	0	0	0	0	0	0	0	0	0	0	0	0	0	-	0	0	0	0	0	0	0	0	0	0
984282|F|0-29:T>A-29:T>A	984282	TGCAGATGAGCATCCATCATCTGTGAAGGTGGAATGCTTCCTCAATTTCTCGGCCGAGATGGTAAAGAA	2BS_TGACv1_scaffold_146214_length:169550	87556	27010782	2B|022.558890710|984282|984282	29:T>A	0.529801	1	1	-	1	1	1	1	-	1	-	1	1	1	1	-	1	1	-	-	-	1	-	1	1	1	1	-	-	1	-	-	-	-	-	-	1	1	1	-	1	-
1030418|F|0-64:A>G-64:A>G	1030418	TGCAGATGAGTGCGTGGTGGATGGAGATGAGAGATGGCTGGCGGATGGATGTATGCGTGGGTTGATGGA	7BS_TGACv1_scaffold_592511_length:119861	62345	68203172	5B|060.143870240|1030418|1030418	64:A>G	0.986755	0	-	0	1	1	1	0	0	1	0	1	0	0	0	1	1	1	1	1	0	1	2	1	0	1	1	0	1	0	1	0	1	0	1	0	1	0	0	1	1	2
9724690|F|0-38:G>C-38:G>C	9724690	TGCAGATGATAAATGGGTCGTTGAGGCCCAATCAACGAGAGGCCTTCAAAAAGGTCTCCAGAATAGCTG	5BL_TGACv1_scaffold_405847_length:86503	39654	553263672	5B|077.649658410|1072215|1072215	38:G>C	0.940397	1	-	1	1	1	1	1	1	1	1	1	1	1	1	1	1	1	1	1	1	1	1	1	1	1	1	1	1	1	1	1	1	1	-	1	-	1	1	1	1	1
4988967|F|0-26:T>G-26:T>G	4988967	TGCAGATGATACTCCTTGGAACTAAATGACAAGGATGGCGGCAGCTCCCAGCGCGGTGACCACCGCTGC	5AL_TGACv1_scaffold_374245_length:173186	110894	561660450	5A|068.759289190|4988967|4988967	26:T>G	0.913907	0	0	0	0	0	0	0	0	0	0	-	0	0	0	-	0	0	0	0	0	0	0	0	0	0	0	0	0	0	0	0	0	0	0	0	0	0	0	0	0	0
3064546|F|0-59:G>A-59:G>A	3064546	TGCAGATGATAGGGAGCAAGCGACTCGACATCCATATTCAAAAGGCGGCCCACCTTCAAGTACGCAAAC	2AL_TGACv1_scaffold_093584_length:125964	71702	633695567	2A|120.673608500|3064546|3064546	59:G>A	0.953642	0	2	0	2	0	0	0	-	0	0	2	2	2	0	0	0	0	2	2	2	0	0	0	0	2	2	2	0	0	2	2	2	0	0	2	0	2	0	0	2	0
979377|F|0-10:C>T-10:C>T	979377	TGCAGATGATCGCAAAAGATTATACAAATTGCAACATCAACATGCCAATGTCACTTGAGTAGTTGTTGA	3AL_TGACv1_scaffold_195203_length:72746	60423	713103611	3A|118.364817500|979377|979377	10:C>T	0.97351	0	0	0	-	0	0	0	0	0	0	0	0	0	0	-	0	0	0	0	0	0	0	0	0	0	0	0	0	0	0	0	0	0	0	0	0	0	-	0	0	0
977851|F|0-54:G>T-54:G>T	977851	TGCAGATGATGAAGAGAAGAGAATAGAATTGACCTCAAAGCAACCGAAGCAAGGGATCAGAAAGAGAAC	6BS_TGACv1_scaffold_513157_length:296272	56189	183287396	6B|030.945306150|977851|977851	54:G>T	0.960265	1	1	1	0	1	1	1	1	-	0	1	1	1	0	1	1	1	0	0	1	1	1	1	1	0	1	2	0	1	1	1	0	1	0	1	1	1	1	1	1	0
1079583|F|0-67:A>T-67:A>T	1079583	TGCAGATGATGGGCTGAAAAGCTAGCTCGGTGATCGGCTGATTCTGCTAACATATGCTCTGCAATTTAC	2BS_TGACv1_scaffold_146047_length:216579	2778	92295555	2B|057.127867900|1079583|1079583	67:A>T	0.97351	1	1	1	1	1	1	1	1	1	1	1	1	1	1	1	1	1	1	1	1	1	1	1	1	1	1	1	1	1	1	1	1	1	1	1	1	1	1	1	1	1
1197164|F|0-34:G>A-34:G>A	1197164	TGCAGATGATGTCCATGGCAACATCAAGCGTCGGGCGAATCTCCATAGCAGAGCGAGACGAAGCTGCAA		0	643374805		34:G>A	0.688742	0	0	0	0	0	0	0	-	0	0	0	-	-	0	0	0	0	-	-	0	0	0	0	0	-	-	0	0	-	0	0	0	0	-	-	0	-	-	0	0	0
5354409|F|0-17:A>G-17:A>G	5354409	TGCAGATGATGTGTTCTACCCCGCAGCCAAAGCTAGTGGCCACTTTTTGTTATGTTCTGCATCATGCAT	1AS_TGACv1_scaffold_019182_length:149003	50207	12130324	1A|014.401713450|1204920|1204920	17:A>G	0.986755	0	1	0	1	0	1	1	0	0	0	0	0	1	1	0	0	0	1	1	0	0	0	0	0	0	0	0	0	0	1	0	1	0	0	0	1	1	0	1	0	1
1206667|F|0-9:C>T-9:C>T	1206667	TGCAGATGACGTTGCCCACCACCGCGACAGTGCCGAGGTATACTTCTTCTAATCTTCTTCCAGGGGCGG	3B_TGACv1_scaffold_221368_length:192435	185823	612219213	6B|032.167472190|1206667|1206667	9:C>T	0.993377	1	1	1	0	1	1	1	1	0	0	1	1	1	0	1	1	1	1	0	1	1	1	1	-	0	1	1	0	1	1	1	0	1	0	1	1	1	1	1	1	0
1068144|F|0-20:G>C-20:G>C	1068144	TGCAGATGATTTTATTTTTTGTGACGCTTTACTGAAATGTTATATGCTTTTGACAGTTGATGATGCCAG	6AL_TGACv1_scaffold_471784_length:92018	66578	613084911	6A|098.220692120|1068144|1068144	20:G>C	0.940397	0	1	2	0	1	0	0	2	0	0	1	1	0	0	1	-	1	1	0	0	1	2	0	1	1	1	1	0	1	1	0	0	0	0	1	0	0	0	0	0	1
1045770|F|0-40:T>G-40:T>G	1045770	TGCAGATGATTTTATTTTTTTGTGACGCTTTACTGAAATGTTATATGCTTTTGGCAGTTGATGATGCCA	1BS_TGACv1_scaffold_050160_length:83952	40722	92320684	6A|098.220692120|1068144|1068144	40:T>G	1	0	0	2	2	2	2	0	2	2	0	2	0	2	2	0	2	0	2	2	0	2	2	2	2	2	0	2	2	2	2	2	2	2	0	2	2	0	2	0	2	0
1088703|F|0-12:A>G-12:A>G	1088703	TGCAGATGCAACAGCAAATAGAATCACATCTCACGTAACCTCGTAACATATCCTTCCTTTTCTTTATTT	1DS_TGACv1_scaffold_080292_length:122018	20027	97135522		12:A>G	0.847682	0	0	0	0	0	0	0	0	0	0	0	0	0	-	0	0	0	0	0	0	0	0	0	0	0	-	0	0	0	0	0	0	0	-	0	0	0	0	-	0	0
1127444|F|0-22:A>G-22:A>G	1127444	TGCAGATGCACATGGCGCTCGCAGCATCTTCGGCAGCCCGCCCCACTCACAGAGGAGCAGAAAGTACCG	7BL_TGACv1_scaffold_578790_length:67106	37105	630554744	5B|055.109937760|1127444|1127444	22:A>G	0.966887	1	0	0	1	0	0	0	1	0	-	0	1	1	1	0	0	1	1	1	0	0	1	0	0	0	1	0	0	1	0	0	0	0	1	1	0	1	1	0	0	1
2254068|F|0-57:C>G-57:C>G	2254068	TGCAGATGCAGAGAACATGTGCATGCTCTGGTATGGCCATCGAATGAGTGGAACTTTCTCGCGGACGCC	4AL_TGACv1_scaffold_288608_length:145939	52326	689130935	4A|102.494445800|2254068|2254068	57:C>G	1	0	0	0	0	0	0	0	0	0	0	0	0	0	0	0	0	0	0	0	0	0	0	0	0	0	0	0	0	0	0	0	0	0	0	0	0	0	0	0	0	0
1071174|F|0-59:C>G-59:C>G	1071174	TGCAGATGCAGAGCAGATCAGCCATAAATACTGAAGGCAGCAGCCACGCAGACATAGAGCAAGTGTCCA	2BL_TGACv1_scaffold_132623_length:33631	28023	392617463		59:C>G	0.97351	0	0	-	0	0	0	0	0	0	0	0	0	0	0	0	0	0	0	0	0	0	0	0	0	0	0	0	0	0	0	0	0	0	0	0	0	0	0	0	0	0
984274|F|0-19:A>T-19:A>T	984274	TGCAGATGCAGCACATGTCAGCTAATTTGCTGATCACTATCACGGGATGTTTAGCTTTTAAATTACACC	5BL_TGACv1_scaffold_404735_length:158971	17813	561713329	5B|077.241651360|984274|984274	19:A>T	0.986755	0	-	0	0	0	0	0	0	0	0	0	0	0	0	0	0	0	0	0	0	0	0	0	0	-	0	0	0	0	0	0	0	0	0	0	0	0	0	0	0	0
1093661|F|0-38:A>G-38:A>G	1093661	TGCAGATGCAGCCGTCGTCGCCAACCCCCTCCACGACGACGACATCCTCAGGGAGATCCTGCTCCGCCT	1DS_TGACv1_scaffold_080866_length:59595	55367	12525263	1A|016.438019850|1093661|1093661	38:A>G	0.986755	2	0	2	0	2	0	0	2	2	2	2	2	1	0	2	2	2	2	0	2	2	2	2	2	2	2	2	2	2	0	1	2	2	0	0	0	0	2	0	2	0
1082888|F|0-18:C>A-18:C>A	1082888	TGCAGATGCAGGGCCCATCAACACGCCAAAATTTGGGCTCTGTCTTTCTTTCTTACTGTTAATAAGTTG	5BL_TGACv1_scaffold_404651_length:168772	122817	710784632	5B|152.319671600|1082888|1082888	18:C>A	0.993377	0	0	0	0	0	0	0	0	0	0	0	0	0	0	0	0	0	0	0	0	0	0	0	0	0	0	0	0	0	0	0	0	0	0	0	0	0	0	0	0	0
1015183|F|0-38:A>G-38:A>G	100001484	TGCAGATGCAGGTCACGGAGTTCTCCTGCGGCGGCTTCATCGTCGGGGTCACGTGGAACCATGTCCTGG	5DL_TGACv1_scaffold_434017_length:79678	15349	88143208	7B|022.493158370|1372793|1372793	38:A>G	0.980132	0	2	0	2	2	2	0	0	2	0	2	0	0	0	2	2	2	2	0	0	2	0	2	0	2	2	0	2	0	2	0	-	0	2	0	2	0	0	2	2	2
1089589|F|0-15:C>A-15:C>A	1089589	TGCAGATGCATCTCGCCGCTGTACTGGACTTGGGTCTGGAGTGGATGCAAAGCAAAACCACTAGTCACC	3B_TGACv1_scaffold_221091_length:225988	195842	21588289		15:C>A	1	0	0	0	0	0	0	0	0	0	0	0	0	0	0	0	0	0	0	0	0	0	0	0	0	0	0	0	0	0	0	0	0	0	0	0	0	0	0	0	0	0
2261720|F|0-15:A>G-15:A>G	2261720	TGCAGATGCATGCGAACCAGTATGGGTTGGGCTGAAGAGAGGCCACGAGCGGTCGGACGGCAAGCTCGA	3B_TGACv1_scaffold_226531_length:37194	4213	82368980	3B|049.226305720|2261720|2261720	15:A>G	1	0	1	0	0	0	2	1	0	1	1	2	0	1	1	0	0	0	0	1	0	0	2	1	1	0	1	1	0	1	1	0	1	1	1	0	1	0	1	1	1	1
1091858|F|0-45:C>T-45:C>T	1091858	TGCAGATGCATTTCCGATGCATTGACGTCTCTGTCGCCCGCTGGCCCTCTCTGCCCAGCCTCCCCGCCT	1BL_TGACv1_scaffold_036454_length:5824	1436	604020735	1B|159.806879000|1091858|1091858	45:C>T	0.97351	1	1	0	0	0	1	1	0	0	0	1	1	1	0	1	0	1	0	1	0	1	1	1	2	0	1	0	0	1	1	-	1	0	1	1	0	1	2	0	1	1
1045220|F|0-53:A>C-53:A>C	1045220	TGCAGATGCCAACCCATCGGTTTTAGTAGAGTTCCCTGTCAGTCTCAACCCATAGGTTCCATCGGTTTG	3AL_TGACv1_scaffold_193991_length:152195	93077	682234009	3A|072.590577540|1045220|1045220	53:A>C	0.993377	0	0	0	0	0	0	0	0	0	0	0	0	0	0	0	0	0	0	0	0	0	0	0	0	0	0	0	0	0	0	0	0	0	0	0	0	0	0	2	0	0
1237819|F|0-63:A>C-63:A>C	1237819	TGCAGATGCCAAGAAGAGGTTTTGCATCTCCTAGCTAGGTCTGCACCAAGATCTCAATTAAGTATCAAC	7AL_TGACv1_scaffold_557801_length:59437	14090	708360744	7A|149.562166700|1237819|1237819	63:A>C	0.940397	1	1	1	1	1	1	1	1	1	1	1	1	1	1	1	1	1	1	1	1	1	1	1	1	1	1	1	1	1	1	1	1	1	1	1	1	1	1	1	1	1
1233998|F|0-66:T>C-66:T>C	1233998	TGCAGATGCCACAACGATCCAATTAGCAACAGCTTAACTGTCAGCTGATGCCTTGGGAGAACATATTGA	7AL_TGACv1_scaffold_557577_length:67702	28553	719575839	7A|150.262055700|1233998|1233998	66:T>C	0.953642	1	1	1	1	1	1	1	1	1	1	1	1	1	1	1	-	1	1	1	1	1	1	1	1	1	1	1	1	1	1	1	1	1	1	1	1	1	1	1	1	1
1125541|F|0-8:C>G-8:C>G	1125541	TGCAGATGCCATGCGTGAGATCCTACAAACCAGGAGAGGAGTGCATGCGTGAGACTAGGTAAAATGTCC	2BS_TGACv1_scaffold_147417_length:67944	50367	106962921	2B|063.158316250|1125541|1125541	8:C>G	0.940397	0	0	0	0	0	0	0	0	0	1	1	0	1	1	1	1	0	0	1	1	1	2	1	1	1	-	-	1	1	1	0	-	0	0	0	1	1	0	0	1	0
2276175|F|0-31:T>C-31:T>C	2276175	TGCAGATGCCCACAGGAAAATCAGCACACGATATCGAATGCGAAACTACTACTGCTACTCCCTCCTATC	U_TGACv1_scaffold_641463_length:154611	110441	289155785		31:T>C	0.966887	0	0	0	0	0	0	0	0	0	0	0	0	0	0	0	-	0	0	0	0	-	0	0	0	0	0	0	0	0	0	0	0	-	0	0	0	0	-	0	0	0
996036|F|0-58:G>C-58:G>C	996036	TGCAGATGCCCACTGGCCAGGCATCTTTGGACGGAGATGGCGCGAATCTGGAGCATGCGCAAGGTAGAG	4AS_TGACv1_scaffold_306491_length:158397	146176	120377681	6B|044.677461720|996036|996036	58:G>C	1	2	2	1	1	2	1	1	2	1	1	2	2	2	1	1	2	1	2	2	2	2	1	2	2	1	2	2	2	2	2	2	2	1	1	2	2	2	2	1	2	1
1046963|F|0-39:G>A-39:G>A	1046963	TGCAGATGCCCGCAGCACCCCGCCTACGATGTTCTTTGCGAGTCTCATATGTTGTACTCCTACTCCTTC	7BL_TGACv1_scaffold_577410_length:144105	90364	601776139	7B|059.543334690|1046963|1046963	39:G>A	1	0	0	0	0	0	0	0	0	0	0	0	0	0	0	0	0	0	0	0	0	0	0	0	0	0	0	0	0	0	0	0	0	0	0	0	0	0	0	0	0	0
1240188|F|0-21:A>G-21:A>G	1240188	TGCAGATGCCCGCGGCGTGCAAGGTCCAGGCCCCGCCCGCCAGCCAGTGCGACGGTAACTTCCAATAGC	5AL_TGACv1_scaffold_374507_length:134678	114723	617175491		21:A>G	0.523179	0	-	0	-	-	-	0	-	-	0	0	-	-	0	-	0	0	0	0	0	0	0	-	0	-	-	0	-	-	0	0	-	-	-	0	-	-	-	0	-	-
2278406|F|0-16:G>A-16:G>A	2278406	TGCAGATGCCGACGCCGACGTCGACGATTGCAAACAGGCGTACACACACATAAGTAGAGGGCTTGAAAC	7AS_TGACv1_scaffold_570083_length:80083	71085	143078338	7A|075.930057090|2278406|2278406	16:G>A	0.953642	1	1	-	0	1	0	0	0	1	0	0	1	1	0	1	0	0	0	1	1	0	0	1	1	1	1	0	0	2	1	0	1	0	0	1	1	1	1	0	0	1
2253865|F|0-58:G>C-58:G>C	2253865	TGCAGATGCCGAGACCAATGTTCGATTAATCCCAGTGCAGAGGTTCCAGACTGTAACTGGTTTCCAGCT	5AL_TGACv1_scaffold_377472_length:36682	31618	487755156	5A|050.853482240|2253865|2253865	58:G>C	0.993377	0	0	0	0	0	0	0	0	0	0	0	0	0	0	0	0	0	0	0	0	0	0	0	0	0	0	0	0	0	0	0	0	0	0	0	0	0	0	0	0	0
1092189|F|0-34:T>C-34:T>C	1092189	TGCAGATGCCGCAATAGGCAGCGGACACCTGACGTTGCCGCCGCTTTCTGTTCACAGGGCGAAGTCAGC	1BL_TGACv1_scaffold_031254_length:116349	82442	443001579	1B|093.268007900|1092189|1092189	34:T>C	0.993377	0	0	2	0	1	0	0	1	0	0	1	0	1	0	0	1	0	1	1	0	1	2	1	0	0	0	0	1	0	1	0	1	0	1	1	1	0	0	1	0	1
5323847|F|0-56:A>C-56:A>C	5323847	TGCAGATGCCGTGCCATGCATGTCACAGTACGTGGCCACGTAGGTTGGCGGAGCACAGAGGGTGGTGGT	4BL_TGACv1_scaffold_321941_length:53683	29164	611694974		56:A>C	0.900662	0	0	0	0	0	0	0	-	0	0	0	0	0	0	0	-	0	0	0	0	0	0	0	0	0	0	0	0	0	0	-	0	0	-	0	0	0	0	-	0	0
1256282|F|0-10:T>A-10:T>A	1256282	TGCAGATGCGTGCGCCGTGCCTGCTCTACGCGTGCGATGAGTACGGGCCCAACGACGCCGCTCTGTACT	2BL_TGACv1_scaffold_129760_length:183384	56294	634191493	2B|078.311137340|1256282|1256282	10:T>A	0.953642	1	0	1	0	1	0	1	1	1	1	0	1	1	0	0	0	0	1	1	0	0	1	-	0	0	0	0	0	0	0	1	1	2	1	1	0	1	1	1	0	1
1077298|F|0-62:G>A-62:G>A	1077298	TGCAGATGCGAGGCAGGAGAGGGTGATCGGGTGATGGGTAGCAGTCGGTAGATGGAAACATGGGGAAGG	6AL_TGACv1_scaffold_471505_length:112966	102969	75182853	6A|100.253304500|1077298|1077298	62:G>A	0.993377	1	1	1	1	1	1	1	1	1	1	1	1	1	1	1	1	1	1	1	1	-	1	1	1	1	1	1	1	1	1	1	1	1	1	1	1	1	1	1	1	1
1002872|F|0-19:A>C-19:A>C	1002872	TGCAGATGCGCGCGAGCGGAGACCCTTACCTACAGCACTGCGTGGAGACGGCGGCGCTGCTCGCGGAGC	2BS_TGACv1_scaffold_147655_length:58212	36454	175068236	2B|070.688011410|1002872|1002872	19:A>C	1	0	0	0	0	0	0	0	0	0	0	0	0	0	0	0	0	0	0	0	0	0	0	0	0	0	0	0	0	0	0	0	0	0	0	0	0	0	0	0	0	0
1146968|F|0-28:A>C-28:A>C	1146968	TGCAGATGCGGATGATGGAGACAGAGAGATTCCACGATGCCATACCACTCCGCCATCGCGTTCTGCCTC	5AL_TGACv1_scaffold_376287_length:58134	44190	553339316	5A|064.332204510|1146968|1146968	28:A>C	0.980132	1	-	1	1	1	1	1	1	1	1	1	1	1	1	1	1	1	1	1	1	1	1	1	1	1	1	1	1	1	1	-	1	1	1	1	1	1	1	1	1	1
996111|F|0-6:C>T-6:C>T	996111	TGCAGACGCGGGCTGACCAGGCAACGGTTTGACTGAAGCAGGGCGGGCGGCGGGTCATCTCCCGAGATC	7AS_TGACv1_scaffold_570227_length:72656	50002	172954011	7A|076.956835240|996111|996111	6:C>T	0.960265	1	1	-	1	1	1	1	1	1	1	1	1	1	1	1	1	1	1	1	1	1	1	1	1	1	1	1	1	1	1	1	1	1	1	1	1	1	1	1	1	1
1014063|F|0-18:A>C-18:A>C	1014063	TGCAGATGCGGTCGGCGAAGTGGCAGAGGAGAGGGCTGCGGGTTAGATGCAGTGGCGGCAGCATTTGAA		0	0		18:A>C	0.966887	0	0	0	0	0	0	0	0	0	0	0	0	0	0	0	-	0	0	0	0	0	0	0	0	0	0	0	0	0	0	0	0	0	0	0	0	0	0	0	0	0
1090227|F|0-42:C>T-42:C>T	1090227	TGCAGATGCGTCGGTGGACAGCAGCAACTCGGTCACCCTCGTCTCCCCGAATAATGCTGCCAAGTGAAG	7AS_TGACv1_scaffold_569206_length:186644	126758	274815	7A|006.051629407|1090227|1090227	42:C>T	1	0	0	0	0	0	0	0	0	0	0	0	0	0	0	0	0	0	0	0	0	0	0	0	0	0	0	0	0	0	0	0	0	0	0	0	0	0	0	0	0	0
2275852|F|0-17:T>A-17:T>A	2275852	TGCAGATGCTAGCTAGTTGGACACAGAGTGAAGAAAAGACTGGTTGGTTCTTGCTGGGAATACTTGAGG	7BS_TGACv1_scaffold_591871_length:266201	248527	14901284	5B|035.822720880|2275852|2275852	17:T>A	0.966887	0	0	0	0	0	0	0	0	0	0	0	0	0	0	0	0	0	0	0	0	0	0	0	0	0	-	0	0	0	0	0	0	0	0	0	0	0	0	0	0	0
1075672|F|0-34:G>C-34:G>C	1075672	TGCAGATGCTCATAATACTAGGTTATGTTCAAGAGTGTTGTAAGTAACTAGACAAATTAACATACCATG	5AL_TGACv1_scaffold_374397_length:149471	30492	597831772		34:G>C	0.86755	1	-	2	0	0	1	1	1	1	1	1	0	-	0	0	-	1	1	1	1	1	1	1	1	1	-	1	0	0	1	1	-	0	-	1	0	0	1	-	0	2
1217256|F|0-11:C>T-11:C>T	1217256	TGCAGATGCTCCAGCTCCTGCTTCTGCTTCTTCAATAGCCACTCATCCGCCTCGTTCCCTTTCCGAGAT	5BL_TGACv1_scaffold_406815_length:56305	43823	446355890	5B|037.165483710|1217256|1217256	11:C>T	0.788079	2	2	2	2	2	2	2	2	2	2	-	1	2	2	2	1	1	1	2	2	1	2	2	1	2	2	2	2	-	1	1	-	1	2	2	-	2	-	0	-	1
1008890|F|0-27:C>A-27:C>A	1008890	TGCAGATGCTCTGACGCGTCCCTCTCCCTCGCTCCTCGTCGGCCCTCCTCCGCGCCGTCGCCTTGCCAG	7AS_TGACv1_scaffold_569669_length:110222	77418	89489102	7A|060.272959030|1008890|1008890	27:C>A	0.927152	0	0	0	0	0	0	0	0	0	0	0	0	0	-	0	-	0	0	0	0	0	0	0	-	0	0	0	0	0	0	0	0	0	0	0	0	0	0	-	-	0
1215097|F|0-65:G>A-65:G>A	1215097	TGCAGATGCTGAAGCGCGGGATGCGGCTGGTGATCGCGTCGCTCGGCCCCGCCGACCGCCTCTCCGTCG	2DS_TGACv1_scaffold_178691_length:50095	25621	15732248		65:G>A	0.993377	1	1	1	1	-	1	1	1	1	1	1	1	1	1	1	1	1	1	1	1	1	1	1	1	1	1	1	1	1	1	1	1	1	1	1	1	1	1	1	1	1
1713982|F|0-64:T>C-64:T>C	1713982	TGCAGATGCTGCGGCAAGTTGGGCAGTGAGTCAGGCGAGTGTTCGGCAGGTCGAGGTGAGCTGTTTACT	7AL_TGACv1_scaffold_556854_length:102769	88550	644101996		64:T>C	1	0	0	1	1	0	0	1	1	0	1	1	0	2	1	0	0	1	1	2	1	0	1	0	1	0	0	0	0	1	1	2	0	1	1	1	0	0	0	0	1	0
1066325|F|0-21:C>T-21:C>T	1066325	TGCAGATGCTGCTCAAGTGTTCCGAGCAGACGCACCAGAAGGGCAGGGCGACTCCGCTCTTGCAGACGC	3DL_TGACv1_scaffold_249612_length:110821	48154	382753295	3B|059.481195770|1066325|1066325	21:C>T	1	0	0	0	0	0	0	0	0	0	0	0	0	0	0	0	0	0	0	0	0	0	0	0	0	0	0	0	0	0	0	0	0	0	0	0	0	0	0	0	0	0
1217255|F|0-54:C>T-54:C>T	1217255	TGCAGATGCTGGACTACAACGTGCCTGGAGGTGAGCAGTAGCTAGCCGATCGTCCCTCCTCCTTCGCAC	2AL_TGACv1_scaffold_094225_length:88346	52616	729856388	2A|097.429388340|1217255|1217255	54:C>T	0.940397	0	0	0	0	0	0	0	0	-	-	0	0	0	0	0	0	0	0	0	0	0	0	0	0	0	0	0	0	0	0	0	0	0	0	0	0	0	0	0	0	0
2280567|F|0-67:T>C-67:T>C	2280567	TGCAGATGGAACGAACAGCTGATTGGTACATCGATCATTTTGCAGGCTGGTGCACGGCCTGGGTGTTTA		0	0		67:T>C	0.953642	1	1	-	1	1	1	1	1	1	1	1	1	-	1	1	1	1	1	1	1	1	1	1	1	1	1	1	1	1	1	1	1	1	1	1	1	1	1	1	1	1
1126244|F|0-66:A>G-66:A>G	1126244	TGCAGATGGAAGCAGGCAGCATCCATCTCCATGGGGTTGCAGGTTGCTTCTGGTCCAGGGCACGCAACC	7AS_TGACv1_scaffold_571265_length:37340	21387	22885216		66:A>G	0.860927	-	1	0	0	1	0	1	1	-	1	1	1	1	0	-	1	0	0	0	1	1	2	1	1	1	1	1	1	0	0	1	0	1	1	1	1	0	-	1	0	0
1377439|F|0-25:C>G-25:C>G	1377439	TGCAGATGGAAGGATTCTTAGAGCACGCACAGATCAGCAACGAGCACTCTGTACCATTGCCAGCGCTGC	7DS_TGACv1_scaffold_623040_length:56548	33124	21476573		25:C>G	0.86755	1	1	1	1	1	1	1	1	1	1	1	1	-	1	1	-	1	1	1	1	1	1	-	1	-	-	-	1	1	1	1	1	-	1	1	1	1	-	-	1	1
1208334|F|0-58:G>A-58:G>A	1208334	TGCAGATGGACGACGTGCACGGACGGGCGGCCACCGCAGGGGCGTGCGTGGAGCTCACGCGGACCACGG	5AL_TGACv1_scaffold_374708_length:116751	15908	661176011	2B|089.386646320|1208334|1208334	58:G>A	0.960265	1	0	2	0	0	1	1	0	0	1	1	0	0	0	1	1	0	1	1	0	1	0	1	1	0	0	0	0	0	1	1	-	1	0	1	1	0	0	1	0	0
1001752|F|0-18:T>C-18:T>C	1001752	TGCAGATGGACGACTCCATGGGTCTGGCTCATGTCGTCACGGAGGGCCCGCCGAAGGCGAGAAGTGGTT	7BS_TGACv1_scaffold_592340_length:140327	31264	28975976	7B|020.147730350|1001752|1001752	18:T>C	0.960265	1	0	1	0	0	0	1	1	0	1	0	1	1	1	0	0	0	0	0	1	0	0	0	1	0	2	1	0	1	0	1	1	1	0	1	0	1	1	0	0	0
1087261|F|0-63:T>C-63:T>C	1087261	TGCAGATGGAGATGGATGGATGAATCTCTCCGTAGATCTCACCCATCATCTCCTCTCTACTCATCCATG	5BS_TGACv1_scaffold_423559_length:124978	20296	64267172	5B|027.409987610|1087261|1087261	63:T>C	1	1	1	1	1	1	1	1	1	1	1	1	1	1	1	1	1	1	1	1	1	1	1	1	1	1	1	1	1	1	1	1	1	1	1	1	1	1	1	1	1	1
1135214|F|0-10:G>C-10:G>C	1135214	TGCAGATGGAGGAGATGTTGGAGATCATCTTGTATGGATGGGTGCGCTTGCTCGTACACGCGTCCACAC	2BS_TGACv1_scaffold_146114_length:191634	30255	13418610	2B|012.263081710|1135214|1135214	10:G>C	0.92053	0	0	0	0	0	0	0	0	0	0	0	0	0	0	0	0	0	0	0	0	0	0	0	0	0	-	-	0	0	0	0	0	0	0	0	0	-	0	-	0	0
1108311|F|0-16:C>T-16:C>T	1108311	TGCAGATGGATGGGACCGAATTAATTATTGCTGCTGACTACTTAATTGCATGACAGGCACCAACACCCG		0	0	6B|083.264876930|1108311|1108311	16:C>T	0.933775	1	1	1	1	1	1	1	1	1	1	1	1	1	1	1	1	1	1	1	1	1	1	1	1	1	-	1	1	1	1	1	1	1	1	1	1	1	1	1	1	1
1314605|F|0-40:C>A-40:C>A	1314605	TGCAGATGGATGGGTTCGGGCGTCGCTGCGGGGAGCTCCTCTCCCGTATGGTGCAACGGGTGGACTTGG	3AL_TGACv1_scaffold_196012_length:51325	48570	687023441		40:C>A	0.986755	1	1	1	1	1	1	1	1	1	1	1	1	1	1	1	1	1	1	1	1	1	1	1	1	1	1	1	1	1	1	1	1	1	1	1	-	1	1	1	1	1
1023713|F|0-56:A>C-56:A>C	1023713	TGCAGATGGATGGTCTACGGCGATGCTGTGTAAGACCACGCGGCCAGCAGCTACGAAGGTTCTGGCGCT	6AL_TGACv1_scaffold_471176_length:156004	65663	603656199		56:A>C	0.774834	1	0	0	1	-	1	2	1	2	1	-	2	2	1	-	0	0	-	2	0	0	2	1	-	-	-	0	1	0	-	1	1	1	1	0	2	2	2	2	2	0
1204918|F|0-25:T>C-25:T>C	1204918	TGCAGATGGCACAGATAGAGTAGTCTTTGCCTCGTTGCTAGTATATCAATCGCAAGCAGCTTTGCTAGC	5AL_TGACv1_scaffold_375186_length:91403	88261	441486802	5A|042.601643240|1204918|1204918	25:T>C	0.986755	0	0	0	0	0	0	0	0	0	0	0	0	0	0	0	0	0	0	0	0	0	0	0	0	0	0	0	0	0	0	0	0	0	0	0	0	0	0	0	0	0
2259187|F|0-31:G>C-31:G>C	2259187	TGCAGATGGCGAAGCTCGAAGGCGGCAGCAAGAGCAAGGATGTCGACGAAGCCATGGAGAGGTGGCACA	5AL_TGACv1_scaffold_374991_length:100815	26091	568799936	5A|074.795831850|2259187|2259187	31:G>C	0.993377	1	1	1	1	1	1	1	1	1	1	1	1	1	1	1	1	1	1	1	1	1	1	1	1	1	1	1	1	1	1	1	1	1	1	1	1	1	1	1	1	1
3064395|F|0-56:C>T-56:C>T	3064395	TGCAGATGGCTACCCTGCAAGTTGCACTGCCCGTTTCGCAATCCCGTGTCGACAGTCTGTCGAGGAAGA	5AL_TGACv1_scaffold_373990_length:283293	88364	577795502	5A|083.269490030|3064395|3064395	56:C>T	0.900662	1	1	1	1	1	1	1	1	1	1	1	0	0	0	0	1	1	1	1	2	-	2	0	1	1	-	0	0	0	1	1	-	1	1	1	0	0	0	1	1	1
2333777|F|0-28:C>T-28:C>T	2333777	TGCAGATGGGAGAGCCGACGGGTCCCGACTCGAAGAAGTGCAAAATTGAGGACGAGACCGTGAGGCCCA	5AL_TGACv1_scaffold_375841_length:68760	46553	488263895		28:C>T	0.980132	0	0	0	0	0	0	0	0	0	0	0	0	0	0	0	0	0	0	0	0	0	0	0	0	0	0	0	0	0	0	0	0	0	0	0	0	0	0	0	0	0
2265002|F|0-54:C>T-54:C>T	2265002	TGCAGATGGGAGCGACATGTCCATCTTCAAGCTCTCTGCTTGGACAACCAATCTCGATGGCATTCCCAG	3B_TGACv1_scaffold_228025_length:22984	18623	814373147	3B|145.096782700|2265002|2265002	54:C>T	0.86755	0	0	0	0	0	0	0	0	0	0	0	0	0	0	0	0	0	0	0	0	0	0	0	0	-	0	0	0	0	0	0	0	-	0	-	-	0	0	-	0	0
1091527|F|0-65:G>T-65:G>T	1091527	TGCAGATGGGAGGGAAGGAGGTATTAATCCAGACTAGAGGTACAAGGATTGTGTGCTAACCTTAAGAGA	7BL_TGACv1_scaffold_577067_length:195974	63608	680897377	7B|094.613654770|1091527|1091527	65:G>T	0.728477	0	0	0	0	0	0	0	0	0	0	0	0	0	-	-	-	-	-	0	0	-	0	0	0	0	0	0	0	0	0	-	0	-	0	0	0	0	-	-	0	0
1238051|F|0-10:T>C-10:T>C	1238051	TGCAGATGGGTCCCACGCCGTCAGCACTCAGCAGCATCGCCGTGGACTGCACATCGTGCGAGCGGCCAC	1AL_TGACv1_scaffold_000473_length:135763	87444	514529838	1A|117.132509600|1238051|1238051	10:T>C	0.993377	2	1	1	1	1	1	2	1	1	1	1	2	1	2	1	2	2	1	1	1	2	2	1	2	2	2	2	1	2	1	2	2	1	1	1	2	2	2	1	2	1
1008884|F|0-62:A>G-62:A>G	1008884	TGCAGATGGGCGTGGGGCCGCTCAAGGTGGCTGGCGCTGTGCAGCCTCCTCGGCGCGCCATCATGCGAC	7AS_TGACv1_scaffold_570819_length:50365	20714	234522966	3A|014.760084390|1008884|1008884	62:A>G	0.933775	1	1	1	1	1	1	1	1	1	1	1	1	-	1	1	1	1	1	-	1	1	1	1	1	-	1	1	1	1	1	1	1	1	1	1	1	1	1	1	1	1
1091650|F|0-30:C>T-30:C>T	1091650	TGCAGATGGGCTGGTGACGGTGAGGTCGCCCGCAAGTACACCCAACTCTGGCTGAGGATGCCGAGATCG	5AL_TGACv1_scaffold_377599_length:35259	22836	327575310	3A|125.219324200|1082566|1082566	30:C>T	1	0	0	0	2	0	0	2	0	0	0	2	2	0	0	2	2	2	2	2	0	2	0	0	2	0	0	2	0	0	0	0	2	0	2	2	0	0	2	0	2	2
1215046|F|0-28:G>C-28:G>C	1215046	TGCAGATGGGGACGCGCGCGCTCGTCTAGGTACCTTGGCTGATGAAGAAGCTGGGGTGGCGGTGGTTGG	7BL_TGACv1_scaffold_577508_length:134252	99831	692026486		28:G>C	0.986755	0	0	0	0	0	0	0	0	0	0	0	0	0	0	0	0	0	0	0	0	0	0	0	0	0	0	0	0	0	0	0	0	0	0	0	0	0	0	0	-	0
1111328|F|0-20:C>T-20:C>T	1111328	TGCAGATGGGGCACTTATCGCTCTCCTTGAGCGTCTCCTCAAGGCATGCACCATGGAAGATGTGGGGCA	3B_TGACv1_scaffold_221398_length:188471	46850	782447543		20:C>T	0.92053	2	0	1	0	2	0	0	2	0	0	0	0	0	0	0	0	1	0	2	0	0	0	1	1	0	0	0	0	2	2	0	0	2	0	0	1	2	0	0	0	0
6035439|F|0-27:C>G-27:C>G	6035439	TGCAGATGGGGGAGGTCTCGACCCGCACCTGGGAGGAGTCCTGACCTACACCTGGTCGCGTGCGCCGCT	1DL_TGACv1_scaffold_061903_length:83881	8478	417084354	1D|080.999499170|2248543|2248543	27:C>G	0.496689	0	0	0	0	0	-	0	-	-	0	-	0	-	0	0	0	0	-	0	-	-	0	-	-	0	0	0	-	0	0	-	-	-	-	-	0	0	0	-	-	-
1118644|F|0-44:C>G-44:C>G	1118644	TGCAGATGGGTTCCATGCAATCAAACCCCTTCGTCAGCACTCAGCAGCATCGCCGTGGACTGCACCTCG	5BL_TGACv1_scaffold_405623_length:96092	30202	635091271	5B|108.023542400|1118644|1118644	44:C>G	0.993377	0	1	2	0	1	1	0	1	0	1	0	0	1	1	1	1	0	0	0	1	1	0	0	1	1	1	0	1	0	1	-	1	1	0	1	1	1	1	0	0	1
5324915|F|0-11:A>C-11:A>C	5324915	TGCAGATGGTGAGAACGTGCGTGCTGTCCACGAGGTGGAGGCACCTCTGGTGCGCTGTGCCGTGCCTCG	5BL_TGACv1_scaffold_405696_length:93274	21025	595018456	5B|090.179643810|5324915|5324915	11:A>C	0.993377	0	2	2	0	1	1	0	1	0	1	0	0	1	0	1	1	0	0	0	1	1	2	0	1	1	0	0	1	0	1	1	1	1	0	0	1	1	1	0	0	1
32015735|F|0-16:C>T-16:C>T	32015735	TGCAGATGGTGCGCGGCTGCTCCTCGCCGACGTCGACCTCCTCCACGTACAGAGCGTCCGCCTCTGGGT	2DL_TGACv1_scaffold_160739_length:37746	23122	334314678		16:C>T	0.966887	1	1	1	1	1	1	1	1	1	1	1	1	1	1	1	1	1	1	1	1	1	1	-	1	1	1	1	1	1	1	1	1	1	1	1	1	1	1	1	1	1
1254374|F|0-64:G>A-64:G>A	1254374	TGCAGATGGTGCTCTGCGGCATGCCAGCAGCTACCTCCTCACCCAACTGCCACCTCCTCCATTCGTGCC		0	0	3B|029.967540690|1254374|1254374	64:G>A	0.443709	-	0	-	-	-	-	0	-	-	0	-	0	0	0	-	-	-	0	0	-	-	0	0	-	-	0	-	-	0	-	-	0	-	-	-	0	-	-	0	0	0
1091346|F|0-41:C>T-41:C>T	1091346	TGCAGATGGTTTCGGTATCCTGTGCTGGAGTATATGCTCGCCAGTGTGCGCACGCACGCGAGGGCGGTG	2BL_TGACv1_scaffold_130819_length:87845	42612	742459804	2B|081.985167350|1091346|1091346	41:C>T	0.993377	1	1	1	1	1	1	1	1	1	1	1	1	1	1	1	1	1	1	1	1	1	1	1	1	1	1	1	1	1	1	1	1	1	1	1	1	1	1	1	1	1
1105508|F|0-66:C>T-66:C>T	1105508	TGCAGATGTAAAGGTTTATGAATTTATTTGTGTTCAAATGCCTTTTTAGAATTGAAAATTGTTTTTCGT	4AL_TGACv1_scaffold_291592_length:27780	10239	629943967		66:C>T	0.821192	0	0	0	0	0	0	0	0	-	-	-	0	0	-	0	-	0	0	0	0	0	0	0	0	0	-	0	0	0	0	-	0	0	0	0	0	0	0	-	0	0
1101462|F|0-33:G>A-33:G>A	1101462	TGCAGATGTACATGTCACCGAGGCTGACGCATTGGTCAAAGCACGGTCACAACAAAGCACATGCATGAA	7AS_TGACv1_scaffold_570825_length:50179	20114	69893167	7A|052.419573610|1101462|1101462	33:G>A	1	0	0	0	0	0	0	0	0	0	0	0	0	0	0	0	0	0	0	0	0	0	0	0	0	0	0	0	0	0	0	0	0	0	0	0	0	0	0	0	0	0
1211711|F|0-64:A>G-64:A>G	1211711	TGCAGATGTATTTCTTTGAGCTGACAAGTATTGAGGGTGTTGCGAAAGCGTGTCATGCGGCTTCAGTTA	6BS_TGACv1_scaffold_514876_length:55427	50546	163949972	6B|030.951829030|1211711|1211711	64:A>G	0.768212	0	0	0	0	0	0	0	0	0	0	0	-	0	0	0	0	0	0	-	0	0	0	-	0	0	0	0	-	0	0	0	0	-	0	-	0	0	0	0	0	0
1230481|F|0-25:T>C-25:T>C	1230481	TGCAGATGTCCATGGGCGAGCCCGCTGCCTCCTCCGCCGCCGTGAAGGGCACACCGAGGAACAAGGCGA	7AS_TGACv1_scaffold_571258_length:37459	10091	1274147		25:T>C	0.927152	0	0	0	0	0	0	0	0	0	0	0	0	0	0	0	-	0	0	0	0	0	0	0	0	0	-	0	0	0	0	0	0	0	0	0	0	0	0	-	0	0
2250936|F|0-9:C>T-9:C>T	2250936	TGCAGATGTCCCCTAGCGACAGATCGACCTCGATCGCGCGTCTTCACGCGAGAGGTAACCATCCATCCC	1DL_TGACv1_scaffold_063293_length:41706	6247	210902531		9:C>T	0.966887	0	0	0	0	0	0	0	0	0	0	0	0	0	0	0	0	0	0	0	0	0	0	0	0	0	0	0	0	0	0	0	0	0	0	0	0	0	0	0	0	0
1089615|F|0-16:A>C-16:A>C	1089615	TGCAGATGTCCGATGGAGGGTGCTCTATGGGACACCATGAGGGAGTCTTGGCCTATACCTGCCCGAGAT	6DL_TGACv1_scaffold_529141_length:19326	9154	370800973	6A|024.873343730|1089615|1089615	16:A>C	0.933775	0	0	0	0	0	0	0	0	0	0	0	0	-	0	0	0	0	0	0	0	0	0	0	0	0	0	0	0	2	0	0	0	0	0	0	0	0	0	-	0	0
1005100|F|0-14:C>T-14:C>T	1005100	TGCAGATGTCGGCCCCTCATCTTGTCTCCGACCCCAAGGGCGTCAAGCGCGCGGAAGGCGTTGGTCCAG	4BL_TGACv1_scaffold_320599_length:176096	25863	546023577	4B|044.981456190|1005100|1005100	14:C>T	0.966887	1	1	1	1	1	1	1	1	1	1	1	1	1	1	1	1	1	1	1	1	1	1	1	1	1	1	1	1	1	1	1	1	1	1	1	1	1	1	1	1	1
1321128|F|0-16:T>A-16:T>A	1321128	TGCAGATGTCTGGCAGTCATGTGACCGTGGAGTATGGTACCGTCACGTGCCATGTACAAGGCACAAGAC	5BL_TGACv1_scaffold_404337_length:233155	66120	546722901	5B|071.453884860|1321128|1321128	16:T>A	0.596026	0	-	0	-	-	0	0	-	-	0	0	0	0	-	0	0	-	-	-	0	0	0	-	0	-	-	-	0	0	0	0	0	0	-	-	0	-	0	-	-	0
1072296|F|0-34:C>G-34:C>G	1072296	TGCAGATGTGACCACCTCCGACGTACAGTACGTACGTACGTGCTCCCGATGACAATTCAACCCCGCGCG	2BS_TGACv1_scaffold_145979_length:250158	31794	15114670	2B|012.449804120|1072296|1072296	34:C>G	0.980132	2	0	0	0	0	0	2	0	0	0	0	0	0	0	0	0	0	2	0	0	2	0	0	0	0	-	0	0	0	0	0	0	0	0	0	2	0	0	0	0	0
1059415|F|0-9:G>T-9:G>T	1059415	TGCAGATGTGAGGACCTCGGACTTACAGTACACATGACGATTCAACCCCGTGCGTTTGGCCCTTGCGAT	2BS_TGACv1_scaffold_145979_length:250158	244352	346271660	2B|013.449559920|1059415|1059415	9:G>T	0.986755	0	0	1	0	1	0	0	1	0	1	0	0	0	0	0	0	0	0	1	1	0	1	1	0	0	0	1	1	1	1	1	0	1	1	1	0	0	0	0	0	1
1138925|F|0-34:A>G-34:A>G	1138925	TGCAGATGTGCAACAGACACTCCAAATTAATGTGATATTCACACTCTGATGAAATTTGGGCGACCATTA	4AL_TGACv1_scaffold_292451_length:17174	7990	597720270	4A|047.166887570|1138925|1138925	34:A>G	0.960265	2	1	2	2	2	2	1	2	-	2	2	1	2	1	2	2	1	1	1	-	2	2	-	1	2	1	1	1	2	1	2	1	2	2	1	2	1	2	1	1	2
1228431|F|0-24:C>T-24:C>T	1228431	TGCAGATGTGCGGTGGTGGCGGGGCACGGTGGGTTAAGCAGAGCAGAGCAGCTCTCTGTTTGTTGTTTA	6AL_TGACv1_scaffold_470886_length:302536	163909	614479287	6A|098.220692120|1228431|1228431	24:C>T	0.443709	0	-	-	0	-	0	0	-	0	-	-	-	0	0	-	-	-	-	0	0	-	0	0	-	-	-	-	0	-	-	0	0	0	0	-	0	0	0	0	0	-
4261602|F|0-6:G>T-6:G>T	4261602	TGCAGAGGTGCTAAAGTGGGCGCGAGGAAGGCTTGGCGGCAACGGATCGAAGCGGCGGAGCTCGACGTC	1AL_TGACv1_scaffold_000450_length:138745	71373	230426147	6A|078.711618000|2366822|2366822	6:G>T	1	1	1	1	1	1	1	1	1	1	1	1	1	1	1	1	1	1	1	1	1	1	1	1	1	1	1	1	1	1	1	1	1	1	1	1	1	1	1	1	1	1
2277705|F|0-65:C>T-65:C>T	2277705	TGCAGATGTGCTACGCACAGTGATAGCAGTTAATTAATTTCTTCATCTGAGGCGCCGTCGTTTCGCAAC	2BL_TGACv1_scaffold_129816_length:171792	51857	634410333		65:C>T	0.89404	0	-	0	0	0	0	0	0	0	0	0	0	-	-	0	0	0	0	0	0	0	0	0	0	0	0	0	0	0	0	0	0	0	0	0	0	0	0	0	-	0
1255451|F|0-21:T>G-21:T>G	1255451	TGCAGATGTGCTTGGCCGTTCTATTGATGCTCTGTTCTTCTTTGCCAGATCCCCAACGGGTGCGGGAGC	1BL_TGACv1_scaffold_030694_length:180067	105016	483587656	1B|085.688239310|1255451|1255451	21:T>G	0.980132	1	1	1	1	1	1	1	1	1	1	1	1	1	1	1	1	1	1	1	1	1	1	-	1	1	1	1	1	1	1	1	1	1	1	1	1	1	1	1	1	1
12692864|F|0-27:C>T-27:C>T	12692864	TGCAGATGTGGATGTATGTGGTGGGTTCATGAAACTCAGGAGCCTTCATTTGTACTGCGTCCAAGTAAT		0	0		27:C>T	0.529801	1	-	1	1	-	1	1	1	1	1	-	-	1	1	-	-	-	-	1	1	-	1	1	-	-	-	-	1	-	-	1	1	1	1	-	1	1	1	1	1	-
7163472|F|0-24:C>T-24:C>T	7163472	TGCAGATGTGTATCTTGCTGGCACCGTCATGCTCATCTTCGGGATGGGTCTGTACGGGCTGTTCATCAG	2DS_TGACv1_scaffold_178615_length:52631	7937	79941692		24:C>T	0.993377	1	1	1	1	1	1	1	1	1	1	1	1	1	1	1	1	1	1	1	1	1	1	1	1	1	1	1	1	1	1	1	1	1	1	1	1	1	1	1	1	1
1056400|F|0-7:G>C-7:G>C	1056400	TGCAGATGTGTCATGGATAAGAGAGCAGCTAGTAACGACTACATCAACTAATATCACAGTATAGGGCCA	6AL_TGACv1_scaffold_472904_length:47179	42084	617805780	6A|099.373502020|1056400|1056400	7:G>C	0.97351	0	1	2	0	1	0	0	0	0	0	1	1	0	0	1	1	1	1	0	0	1	2	2	1	1	-	1	0	1	1	0	0	0	0	1	0	0	0	-	0	1
1091969|F|0-19:G>C-19:G>C	1091969	TGCAGATGTTCAACAACATGCTATTATTATCCTGACGTGGCGGCCATGGTGCGGGTGCTCCGAGATCGG	6BS_TGACv1_scaffold_513781_length:118824	66521	55677178	6B|021.333495120|1091969|1091969	19:G>C	0.635762	0	0	0	-	0	0	0	0	-	0	0	0	0	1	0	-	0	0	-	0	0	0	0	0	-	0	-	-	0	-	0	1	0	1	0	0	0	0	0	0	-
2278971|F|0-42:C>T-42:C>T	2278971	TGCAGATGTTCCCCAGCGACAGATCGACCTCGATCGTCTTCACCCGAGAGGTAACCGTCCATCCCGCTT	1AL_TGACv1_scaffold_000581_length:124116	115208	520868188	1A|128.987231000|2278971|2278971	42:C>T	0.933775	1	0	0	0	0	0	1	0	0	0	1	1	0	1	1	-	1	0	0	0	1	1	0	1	1	0	2	0	1	0	1	1	0	0	-	1	2	1	0	1	0
1100041|F|0-31:C>T-31:C>T	1100041	TGCAGATGTTCTTGTGTTATTTCTGAACTTCCGCTCACTATGTAGATCAGGCTTTTAATCACAAAACCG	7BL_TGACv1_scaffold_577067_length:195974	54574	680906758		31:C>T	0.860927	0	0	0	0	-	0	0	-	0	-	-	0	0	0	0	0	0	0	0	0	0	0	0	0	-	-	0	0	0	0	0	0	0	0	0	0	0	0	0	0	0
4005869|F|0-16:A>G-16:A>G	4005869	TGCAGATGTTGCTTGTAACCGCAACGAGATCGTCGGGTGTCGACCGCATGAGAACCTTCCGGATCTCAA	6BL_TGACv1_scaffold_501282_length:63723	34817	664304646	6A|067.605794150|4005869|4005869	16:A>G	0.94702	2	-	2	2	2	2	2	2	1	1	1	0	2	2	2	0	0	2	2	2	0	1	2	2	2	0	2	0	2	2	2	2	2	0	-	2	2	2	0	1	0
1076891|F|0-41:C>T-41:C>T	1076891	TGCAGATGTTTCTCACAGTTCCATCATAGCATACAACTACACCCCGCAAGATGGCCATTAGACCCTTGA	6AS_TGACv1_scaffold_486186_length:76938	72251	38379159	6A|042.098656720|1076891|1076891	41:C>T	0.569536	1	1	1	-	1	1	1	-	1	-	1	1	-	1	-	0	-	1	1	1	-	-	1	1	-	1	1	1	-	0	1	-	-	-	-	-	-	-	1	-	0
1145154|F|0-63:G>A-63:G>A	1145154	TGCAGATTAATTGCTTTGATTTCGGAAGGGGCATAAATGATGATGGTGACGAGTCACAGGTTTGCCTGA	7AL_TGACv1_scaffold_556669_length:118414	31218	566022656	7A|088.968667860|1145154|1145154	63:G>A	0.854305	0	-	0	0	0	0	0	0	0	0	0	0	0	-	0	0	0	0	0	-	0	0	0	0	0	0	-	0	0	0	-	0	0	-	0	0	-	0	0	0	0
1110565|F|0-54:T>C-54:T>C	1110565	TGCAGATTACAGAAATTCCACACCGCGACGGAACGGAGACGGTCCCGTGGGCCATGCCGCCGCTGCGTG	5BL_TGACv1_scaffold_405231_length:117635	14250	571025286	4A|096.082244080|1110565|1110565	54:T>C	0.423841	-	-	0	0	-	-	0	0	0	-	0	0	0	-	-	-	0	-	0	0	-	-	0	0	-	-	0	-	-	0	-	0	-	0	0	0	-	0	-	-	-
1063069|F|0-43:A>C-43:A>C	1063069	TGCAGATTACAGTGAGAATAATGGTTTGAAGCAGTATGATAAGATGGACAACAAGTGGATCACTCTTGG	7DS_TGACv1_scaffold_621384_length:236050	31055	2500264	7D|012.592388750|1063069|1063069	43:A>C	0.89404	0	0	-	0	0	0	0	0	0	0	0	-	0	-	0	0	0	0	0	0	-	0	0	0	0	-	0	0	-	0	0	0	0	0	0	0	0	0	0	0	0
992437|F|0-49:G>A-49:G>A	992437	TGCAGATTACCTCGGGCCGTCGTGATTCGTCCCTCAGGAAATCCAGGAGGGACGTCGGGCTGACGGGGA	3AL_TGACv1_scaffold_196342_length:44333	23908	541246418	3A|047.153216450|992437|992437	49:G>A	0.933775	0	0	0	0	0	0	0	0	0	0	0	0	0	0	0	0	2	0	0	0	0	0	0	0	0	0	0	0	0	0	-	0	0	0	0	0	0	0	0	0	0
2276806|F|0-21:T>A-21:T>A	2276806	TGCAGATTACGGTGGACAATGTTGAATCTTTGAGGGTTTGTCGACGGCTGCTCGTATAGGAAAAGTTGC	7AS_TGACv1_scaffold_569301_length:158800	35383	54762401	7A|042.820276590|2276806|2276806	21:T>A	0.980132	1	1	1	1	1	1	1	1	1	1	1	1	1	1	1	1	1	1	1	1	1	1	1	1	-	1	1	1	1	1	1	1	1	1	1	1	1	1	1	1	1
1042666|F|0-42:C>T-42:C>T	1042666	TGCAGATTAGCACACGTCCAACTCAACCGAGGGTGCGTCATACTGGCTGTGTTTGGGAATCCTCTGCTC	2AS_TGACv1_scaffold_112524_length:139410	123677	123514107	2A|065.998075350|1042666|1042666	42:C>T	0.913907	0	0	0	0	0	0	0	0	0	0	0	0	0	0	0	-	0	0	0	0	0	0	0	0	0	-	0	0	0	0	0	0	0	0	0	0	-	0	-	0	0
1070083|F|0-35:C>G-35:C>G	1070083	TGCAGATTAGCCGCCCTCATGGGATCCATGGAGATCACGACTGGATCCATGGAGACGGCCCTCATGAGC	3DL_TGACv1_scaffold_251640_length:40754	18011	555144532	3B|088.868560150|1393154|1393154	35:C>G	1	2	0	2	2	0	2	0	2	2	0	0	2	0	2	2	2	0	2	0	2	2	2	0	0	2	0	0	2	0	0	2	2	0	2	2	2	2	2	0	0	0
1087961|F|0-22:T>A-22:T>A	1087961	TGCAGATTATCCTCTTTTCAGTTCAAACTTTATCTATGCCTTCTTCTCGCATACCATCGCCATGAAATC	3DL_TGACv1_scaffold_249184_length:174865	68895	605953582	3D|144.826685700|1087961|1087961	22:T>A	0.933775	0	0	0	0	0	0	0	0	0	0	-	0	0	0	0	0	0	0	0	0	0	0	-	0	0	0	-	0	0	0	0	0	0	0	0	0	-	0	-	0	0
1057454|F|0-33:G>A-33:G>A	1057454	TGCAGATTATGAATGTGTAATTTGTTACCATGCGTTTCCGCAGCCAAACGAAAAAAAATGATTTGTTAC	1AL_TGACv1_scaffold_000333_length:157646	118598	549282935	1A|180.078763600|1057454|1057454	33:G>A	0.993377	1	0	0	1	0	0	0	0	0	0	1	1	1	0	0	-	0	0	0	0	1	1	0	0	1	0	1	1	0	1	1	1	0	0	0	1	2	1	1	0	1
2255138|F|0-30:G>A-30:G>A	2255138	TGCAGATTATGGAAGCCCACATCAGTTCTTGTCGATCTTTGCCATGCATCTGAAGAACTTTTGTGGCAG	2AL_TGACv1_scaffold_093126_length:187238	125337	722804527	2D|130.864683300|2241605|2241605	30:G>A	1	0	0	0	0	0	0	0	0	0	0	0	0	0	0	0	0	0	0	0	0	0	0	0	0	0	0	0	0	0	0	0	0	0	0	0	0	0	0	0	0	0
2241605|F|0-16:C>T-16:C>T	2241605	TGCAGATTATGGAAGGCCCCATCAGTTTTTGTCGATCTTTGCCATGCATCTGAAGAACTTTTGTAGCAG	2DL_TGACv1_scaffold_158494_length:109009	51755	588208574	2D|130.864683300|2241605|2241605	16:C>T	0.993377	0	0	0	0	0	0	0	0	0	0	0	0	0	0	0	0	0	0	0	0	0	0	0	0	0	0	0	0	0	0	0	0	0	0	0	0	0	0	0	0	0
1000588|F|0-56:C>T-56:C>T	1000588	TGCAGATTATGTCAGTCAAAGTTGCAGCAATCAACGGGGGCTTGCACTGGCCACTACAAGTGTTTGGTA	U_TGACv1_scaffold_641391_length:161592	127461	103950966		56:C>T	0.960265	0	0	0	0	0	0	0	0	0	0	0	0	0	0	0	0	0	0	-	0	0	0	0	0	0	0	-	0	0	0	0	0	0	0	0	0	0	0	0	0	0
2254131|F|0-36:G>T-36:G>T	2254131	TGCAGATTATTCAATCAGTGTTGGCTTGATCACCTTGAAATCGAGTGCGATGCGAAATGCATGGCCCCG	6BL_TGACv1_scaffold_501142_length:68000	60080	667201097	6B|047.671574260|2254131|2254131	36:G>T	0.980132	0	0	0	0	0	0	0	0	0	0	0	0	0	0	0	-	0	0	0	0	0	0	0	0	0	-	0	0	0	0	0	0	0	0	0	0	0	0	0	0	0
1218610|F|0-17:T>C-17:T>C	1218610	TGCAGATTATTTATGAGTAATTAGCCACGCATGTGGTTTGCTGAACCGAACCAACCAACGCATGAGCTC	3B_TGACv1_scaffold_222310_length:128463	34521	2279976		17:T>C	0.801325	0	0	0	-	0	0	0	0	0	0	0	-	0	-	0	0	0	0	0	-	0	-	0	0	0	0	0	0	0	0	0	0	0	0	0	0	0	0	-	0	0
996025|F|0-16:A>T-16:A>T	996025	TGCAGATTCAACAGAAAGACACGTTCAATCAACTTACTATTGAAGCCTTCGCACCTTGATTCTTGAACC	3B_TGACv1_scaffold_225853_length:45406	30833	260656325	3B|053.891544160|996025|996025	16:A>T	0.980132	0	0	0	0	0	0	0	0	0	0	0	0	0	0	0	0	0	0	0	-	0	0	0	0	0	0	0	0	0	0	0	0	0	0	0	0	0	0	0	0	0
1161276|F|0-17:C>T-17:C>T	1161276	TGCAGATTCAACGGCCGCGACGGACACCATGGTGGCCTGCACGCGTGGTGGTTGACCTGAGCGAGCAAC	1AL_TGACv1_scaffold_000466_length:136792	123347	581606846	1A|238.588182600|1161276|1161276	17:C>T	0.966887	0	0	0	0	0	0	0	0	0	0	0	0	0	0	0	0	0	0	0	0	0	0	0	0	0	0	0	0	0	0	0	0	0	0	0	-	0	0	0	0	0
1109823|F|0-33:C>T-33:C>T	1109823	TGCAGATTCAAGATTCTCCGCTGATGCAGGTTCCTTACCCTTTTATTATTGTACTTTTATGCCGAGATC	7DL_TGACv1_scaffold_605863_length:20223	2071	613873761	7B|104.834470100|1109823|1109823	33:C>T	0.97351	1	1	1	1	1	1	1	1	1	1	1	1	1	1	1	1	1	1	1	1	1	1	1	1	1	1	1	1	1	1	1	-	1	1	1	1	1	1	1	1	1
2260732|F|0-10:A>T-10:A>T	2260732	TGCAGATTCAAGCCAAACGCCCGTTGACCTGGCCACGATGATCGTTGAGTCAATTGGCCGTGAGATCGA	3AL_TGACv1_scaffold_196240_length:46376	21031	695671626	3A|094.637027480|2260732|2260732	10:A>T	0.960265	0	0	0	0	0	0	0	0	0	0	0	0	0	0	0	0	0	0	0	0	0	0	0	0	0	0	0	0	0	0	0	0	-	0	0	0	0	0	0	0	0
6043301|F|0-17:G>A-17:G>A	6043301	TGCAGATTCAATCGCGCGCGCTAAATAGCCGTTGTTTGGGCGCGCCGCTTATTTAACGCCTCCGAGATC	1DL_TGACv1_scaffold_064986_length:17795	14532	416730055	1D|079.697044140|1109179|1109179	17:G>A	0.907285	1	1	1	-	1	1	1	1	1	-	1	1	1	1	1	1	1	1	1	-	1	1	1	1	1	1	1	1	1	1	1	1	1	1	1	1	1	-	1	1	1
1058706|F|0-58:C>T-58:C>T	1058706	TGCAGATTCACCATAACTTACTCCAACAACATGACATTCGCGACCGTCAAGGTAATGACATTTTCTGAC	2BL_TGACv1_scaffold_130573_length:102296	21619	619757455	2B|078.311137340|1058706|1058706	58:C>T	0.933775	0	1	0	1	0	1	1	0	0	0	1	0	0	1	1	1	1	2	0	1	1	2	-	1	1	1	1	1	1	1	0	0	2	0	0	1	0	0	0	1	0
1120451|F|0-19:G>C-19:G>C	1120451	TGCAGATTCACTTGTGTGCGAAACATGCAAGCAACTTAGGGTCACAGATTTGTTGGATGGACCCCCACC	1BL_TGACv1_scaffold_034125_length:27454	13889	653086286	1B|222.898157900|1120451|1120451	19:G>C	0.92053	-	0	1	1	1	0	1	1	-	1	1	1	0	0	-	0	0	2	1	1	0	2	1	1	0	0	1	1	1	0	0	1	0	1	0	1	0	0	-	1	1
999703|F|0-20:T>C-20:T>C	999703	TGCAGATTCAGATGGGGATGTGTGCCGACTGCCGAGGAGGAGTGGCCTTACCAAGAGCGCTGGCGGTGA	5BL_TGACv1_scaffold_407261_length:46325	37135	511056182	5B|052.188432460|999703|999703	20:T>C	0.986755	0	1	0	1	1	0	0	1	1	0	0	0	0	0	0	0	0	0	1	-	0	0	1	0	1	1	2	1	0	0	0	0	0	1	1	0	1	0	1	0	0
1090881|F|0-42:G>A-42:G>A	1090881	TGCAGATTCAGGAGGTGTAGATTTGGGCGGCGGGATTGGGATGGTTGCTCACCTTCTTGATGTGCGCCG	3AL_TGACv1_scaffold_194880_length:85041	40053	541482839	3A|047.727743070|1090881|1090881	42:G>A	1	1	1	1	1	1	1	1	1	1	1	1	1	1	1	1	1	1	1	1	1	1	1	1	1	1	1	1	1	1	1	1	1	1	1	1	1	1	1	1	1	1
6027472|F|0-29:G>A-29:G>A	6027472	TGCAGATTCAGGTTGAGGCACAGCGCATCGACCCGCCGCCATTCGAAATCCGACGGCCGTCGCCCAGCC	5AS_TGACv1_scaffold_394202_length:41879	27379	9663192		29:G>A	0.860927	0	-	0	1	0	0	1	1	0	-	0	0	1	0	-	1	1	1	0	1	1	0	1	0	-	0	0	0	1	0	1	0	1	0	-	-	0	0	0	1	1
979344|F|0-59:C>T-59:C>T	979344	TGCAGATTCAGGTTGTGTTTTTGTAATGTGAAGAGATTGTAGCGTTGAGCAGCAGCATGCAAACATCCC	3B_TGACv1_scaffold_223486_length:89518	33314	722479372	3B|083.587140110|979344|979344	59:C>T	0.94702	1	1	1	-	1	1	1	1	1	-	1	1	1	-	1	1	1	1	1	1	1	-	1	1	1	1	1	1	1	1	1	1	1	1	1	1	1	1	1	1	1
2246503|F|0-49:T>C-49:T>C	2246503	TGCAGATTCAGTCGACCGTGTGGAACACTTCGCTGCGGTACGGGATCGGTGAGGGGAGCGACGTCTTCC	2BL_TGACv1_scaffold_129557_length:227122	138374	635092655		49:T>C	0.986755	0	0	0	0	0	0	0	0	0	0	0	0	0	0	0	0	0	0	0	0	0	0	0	0	0	0	0	0	0	0	0	0	0	0	0	0	0	0	-	0	0
4989502|F|0-9:G>A-9:G>A	4989502	TGCAGATTCGTAACCGTTGTGTCCATGGTAACTCACCGACCGCGCTGTGCATGACAATGGTGCCCATTC	3B_TGACv1_scaffold_221181_length:212770	209174	28384395	5B|018.151407260|4989502|4989502	9:G>A	0.927152	1	1	1	1	1	1	1	1	1	1	1	1	1	1	1	1	1	1	1	1	1	1	-	1	1	1	1	1	1	1	1	1	1	1	1	1	1	1	-	1	1
986440|F|0-9:A>T-9:A>T	986440	TGCAGATTCATGGACAACATTCTTGGTCCACATTCGTGTTGCAGGTGCTAGTAATTACTGTAGTAATTA	5BL_TGACv1_scaffold_405313_length:112451	33688	515186791	5B|048.256667610|986440|986440	9:A>T	0.94702	0	1	0	1	1	0	0	1	1	-	0	0	0	0	0	-	0	0	1	0	0	0	1	0	1	1	2	1	0	0	-	0	0	1	1	0	1	-	1	0	0
1033423|F|0-49:G>A-49:G>A	1033423	TGCAGATTCATTGAAGAAAAGTGTGAGGCACACACAGCCTAAGAGCACGGTTTTCCCTTGCTCACAAGG	5BL_TGACv1_scaffold_405615_length:96484	51489	400097283	5B|030.802305240|1033423|1033423	49:G>A	0.86755	1	1	1	1	1	1	1	1	-	1	-	1	1	1	-	1	1	1	1	-	1	1	1	1	-	1	1	1	1	1	-	-	1	1	1	1	1	1	1	1	1
2259418|F|0-8:T>C-8:T>C	2259418	TGCAGATTTCCACCGCAGGATCGATCGATCGACCATGAACCGTTTGTGGTGCTCGCTCTTCCGAGATCG	5AS_TGACv1_scaffold_397347_length:3499	689	18572611	5A|020.202617960|2259418|2259418	8:T>C	0.980132	0	0	1	1	0	0	1	1	0	0	0	1	1	1	0	1	1	1	0	1	1	0	1	1	1	0	0	0	1	2	1	1	1	0	1	1	0	0	0	1	1
1091012|F|0-41:G>T-41:G>T	1091012	TGCAGATTCCCGCTCCCACTCGCCCTCCTCGTCAACCCATAGCAGTAGCACGCTTGGCACCACCGCGGA	2AL_TGACv1_scaffold_093753_length:112667	88084	755807963	2A|117.051724700|1091012|1091012	41:G>T	0.986755	0	1	0	1	0	0	0	0	1	0	1	1	1	0	0	0	0	1	1	1	0	0	0	0	1	-	1	0	0	0	1	1	0	0	1	0	1	0	0	1	0
1133295|F|0-11:T>A-11:T>A	1133295	TGCAGATTCCGTTGCTGATTCTGATTATGGGTAGCAGATTGGATACGAGGGCAGCAATCCTATGCTTGC	1DL_TGACv1_scaffold_062765_length:54361	45323	229966251	1D|053.181878980|1133295|1133295	11:T>A	0.993377	2	1	1	1	1	2	1	2	1	1	2	1	1	1	1	2	1	1	2	2	2	2	1	2	1	1	2	2	2	1	0	2	1	2	1	1	1	1	2	2	2
1106300|F|0-35:C>A-35:C>A	1106300	TGCAGATTCCGTCGGCACCGCGTCATCGCCACCGCCGCTACCCCACCGCGACCCTTCCCGTGACTTCTC	2AL_TGACv1_scaffold_094371_length:82659	34449	695161027	2A|083.251175210|1106300|1106300	35:C>A	0.986755	0	0	0	0	0	0	0	0	0	0	0	0	0	0	0	0	0	0	0	0	0	0	0	0	0	0	0	0	0	0	0	0	0	0	0	0	0	0	-	0	0
1088362|F|0-9:C>T-9:C>T	1088362	TGCAGATTCCTGTCCCCGCTAGCCACCACCTCCCGCACTCTGCTATCATCTATCCTACCCACACCGAGA	3DL_TGACv1_scaffold_251644_length:40724	14620	535990557	3B|082.744709540|1088362|1088362	9:C>T	0.993377	0	0	0	0	0	0	0	0	0	0	0	0	0	0	0	0	0	0	0	0	0	0	0	0	0	0	0	0	0	0	0	0	0	0	0	0	0	0	0	0	0
1206661|F|0-56:T>A-56:T>A	1206661	TGCAGATTCTAGGAGCGGACCGTTACCGAACAGGGCCTAAATATCTGAAACCCGACTTTTTCGTTGCAG	3AL_TGACv1_scaffold_194851_length:86234	30770	593991126	3A|050.547311650|1206661|1206661	56:T>A	0.953642	0	0	0	0	0	0	0	0	0	0	0	0	0	0	0	0	0	0	0	0	0	0	-	0	0	0	-	0	0	0	0	0	0	-	0	0	0	0	0	0	0
1091028|F|0-42:T>A-42:T>A	1091028	TGCAGATTCTAGTAGTGAGGGAAGCAAACGGAGAGGTTAAAATCATTTTCATGCTGACCTTTTATTTTC	5BL_TGACv1_scaffold_407580_length:39942	31716	680852435	5B|123.855196600|1091028|1091028	42:T>A	0.960265	0	0	0	0	0	0	0	0	0	0	0	0	0	0	0	0	0	0	-	0	0	0	0	0	0	0	0	0	0	0	0	0	0	0	0	0	0	0	0	0	0
1083901|F|0-37:C>T-37:C>T	1083901	TGCAGATTCTAGTGCGCGCACCGCAAACCCAAGACGGCTGCTGTCCTATCACTACTCAGACGAGTACCA	3B_TGACv1_scaffold_222043_length:142276	83708	422916679	3B|056.132840780|1083901|1083901	37:C>T	0.953642	0	0	0	0	0	0	0	0	0	0	0	0	0	0	0	0	0	0	0	0	0	0	0	0	0	0	-	0	0	0	0	-	0	0	0	0	0	0	0	0	0
1045764|F|0-36:C>T-36:C>T	1045764	TGCAGATTCTCAAATGAATACACATTTACATATGTTCTGCAAATTCGGAAAAATGAAAAAGAAAAAAAC	7AL_TGACv1_scaffold_557125_length:86821	14494	536147143	7A|083.619043580|1045764|1045764	36:C>T	0.960265	0	0	0	0	0	0	0	0	0	0	0	0	0	0	0	0	0	0	0	0	0	0	0	0	0	0	0	0	0	0	0	0	0	0	0	0	0	0	0	0	0
1070077|F|0-53:T>C-53:T>C	1070077	TGCAGATTCTCTGCCTTGCCGTGGGCAAGGTAGAGAGCTACGGTAACCCTGCCTTTTTCCCCTCTTTCT	2BL_TGACv1_scaffold_131150_length:75354	21191	551398186	2B|075.126695860|1070077|1070077	53:T>C	0.993377	0	0	0	0	0	0	0	0	0	0	0	0	0	0	0	0	0	0	0	0	0	0	0	0	-	0	0	0	0	0	0	0	0	0	0	0	0	0	0	0	0
1085015|F|0-24:G>A-24:G>A	1085015	TGCAGATTCTCTTGCGAGCCTGCTGCTTTTGGCCGTCGCCTAGGTGCGTAGAACTGCAACACCCGCCGT	2DS_TGACv1_scaffold_179250_length:35122	2835	109724534		24:G>A	0.97351	0	0	0	0	0	0	0	0	0	0	0	0	0	0	0	0	0	0	0	0	0	0	0	0	0	0	0	0	0	0	0	0	0	0	0	0	0	0	0	0	0
1112961|F|0-43:G>A-43:G>A	1112961	TGCAGATTCTGAGTTTGCTGCGGCTTAAGTCGCACATCCACGTGGCGCGACCACTGGAAGCAGCGGCGG	6BS_TGACv1_scaffold_513468_length:159168	129782	62173247	5A|035.987988930|1116448|1116448	43:G>A	0.940397	1	1	1	0	1	1	1	1	0	1	1	1	1	0	1	0	1	1	0	1	-	2	1	1	0	1	0	0	1	0	1	0	1	0	1	1	1	1	-	-	0
1075651|F|0-29:C>T-29:C>T	1075651	TGCAGATTCTGTCCATTGCAAGATTGTAACTTTCTGATAGCCTTTAGCAAATCACTTTTGACTATCTCC	3AL_TGACv1_scaffold_195131_length:75451	58154	477135281	3A|045.465805710|1075651|1075651	29:C>T	0.97351	0	0	-	0	0	0	0	0	0	0	0	0	0	0	0	0	0	0	0	0	-	0	0	0	0	0	0	0	0	0	0	0	0	0	0	0	0	0	0	0	0
1036146|F|0-53:A>G-53:A>G	1036146	TGCAGATTCTGTCGCAGGCAACATGATTAACACCACGGTGATTCTGCACAGCTAGTTAACACCACAGAT	3AS_TGACv1_scaffold_213368_length:23791	20249	52454995	3A|041.216248420|1036146|1036146	53:A>G	0.940397	0	0	0	0	0	0	0	0	0	0	0	0	-	0	0	0	0	0	0	0	0	0	0	0	0	-	0	0	0	0	0	0	0	0	0	0	0	0	0	0	0
1138004|F|0-53:C>G-53:C>G	1138004	TGCAGATTCTTACTGCATGGATTTTGGTCCTTGATTTGGGTGACGGCGCCCTGCGCCCTCCAGTCCACG	2AL_TGACv1_scaffold_096246_length:37719	16027	632566016	2B|078.952253880|1138004|1138004	53:C>G	0.986755	1	0	1	0	1	0	1	1	1	1	0	1	1	0	0	0	0	1	1	0	0	2	1	0	0	0	0	0	0	0	1	1	2	1	1	0	1	1	1	0	1
1254382|F|0-11:C>T-11:C>T	1254382	TGCAGATTCTTCTGTTGAACTGCATCCAGAAGAACATGTTGTTTATGTGGATGTGGGCAGTGACCCGTG	5AL_TGACv1_scaffold_374218_length:178394	79527	516071038	5A|057.824304150|1254382|1254382	11:C>T	0.503311	-	0	0	0	-	0	0	-	0	-	-	-	-	0	-	0	0	0	-	0	0	-	0	0	0	0	0	-	0	0	-	0	-	0	0	0	0	-	-	-	-
998711|F|0-68:G>A-68:G>A	998711	TGCAGATTCTTGTTTTCACTGACGGCGTCTTGCCCTCTTCTTCTTTCTCTTCGCTCCAGGGTGAGAAAG	1BS_TGACv1_scaffold_050399_length:67670	5217	39541117	1B|062.438420090|998711|998711	68:G>A	0.927152	0	0	1	0	0	0	0	1	1	0	1	0	1	1	1	1	0	1	0	2	1	0	-	0	0	0	1	1	0	0	0	1	0	1	1	0	0	0	1	0	1
1091090|F|0-60:C>T-60:C>T	1091090	TGCAGATTCTTTCGCACGTTACAAGGCTGCCATCTCCCGAGTAACTGTGATGCCCCTCAGCCCGAGATC	3AL_TGACv1_scaffold_193868_length:171222	163471	709628385	3A|125.325263700|1091090|1091090	60:C>T	0.986755	0	0	1	0	1	1	0	1	1	1	1	0	0	2	0	0	2	0	0	1	0	1	1	2	1	-	0	1	1	1	1	0	1	0	0	1	1	0	0	0	1
1045055|F|0-17:T>A-17:T>A	1045055	TGCAGATTGAACAGCTTTCAGTGAGAGTAGATAGAAAACAACCCTCGGTTCTGCATTTTCCCTGGCCGA	1BL_TGACv1_scaffold_031108_length:126345	42263	653236522	1B|225.254120800|1045055|1045055	17:T>A	1	0	0	1	1	1	0	1	1	0	1	1	1	0	0	0	0	0	2	2	1	0	2	1	1	0	0	1	1	1	0	0	1	0	1	0	1	0	0	0	1	1
1010212|F|0-17:A>G-17:A>G	1010212	TGCAGATTGAATCAGCGATGGAAGATTAAAGCATACCCTTTCAAACGAGAGGGCGTTATGGTAAGCTAA		0	0	3A|130.071145800|1010212|1010212	17:A>G	0.483444	-	-	-	1	-	-	1	-	-	-	1	1	-	-	1	-	1	-	1	-	1	1	-	-	1	-	1	-	-	-	1	1	-	1	1	-	-	1	-	1	1
1030950|F|0-43:C>T-43:C>T	1030950	TGCAGATTGACCATGGGTTAGATATTCCAAACGTAGTTGCTGGCATTTGAAGGATTCATTTGATTCACT	2DS_TGACv1_scaffold_178647_length:51614	18843	15508314	2D|006.922218705|1030950|1030950	43:C>T	0.960265	0	0	0	0	0	0	0	0	0	0	0	0	0	0	0	0	0	0	0	0	0	0	0	0	0	0	0	0	0	0	0	0	0	0	0	0	0	0	0	0	0
7339117|F|0-29:T>C-29:T>C	7339117	TGCAGATTGACCCATGGGTTAGATTCCAATCGTGGTTGCTGGCATTTGAAGGATTGATTTGATTCACCA	2DS_TGACv1_scaffold_178647_length:51614	11875	15501346	2D|011.505175620|984251|984251	29:T>C	0.94702	1	1	1	1	1	1	1	1	1	1	1	1	1	1	1	1	1	1	1	1	1	1	1	1	1	1	1	1	1	1	1	1	1	1	1	1	1	1	1	1	1
2257017|F|0-11:G>A-11:G>A	2257017	TGCAGATTGACGCCGCGTGCGTGAGATGCTGATGCTGGACATGTCGATGAAGCTGAAGACGCGTGGAGC	5AS_TGACv1_scaffold_392748_length:151689	22087	54941693	5A|036.988946290|2257017|2257017	11:G>A	0.993377	0	0	0	0	0	0	0	0	0	0	0	0	0	0	0	0	0	0	0	0	0	0	0	0	0	2	0	0	0	0	0	0	0	0	0	0	0	0	0	0	0
1066303|F|0-7:T>C-7:T>C	1066303	TGCAGATTGAGACCTGTAAAGTGAAGGGAGAGAAAGACAAGTGTACTTCACACGCGTCTTTGCGGTGTA	7BS_TGACv1_scaffold_593650_length:47738	44431	232756600	5B|029.286840250|1066303|1066303	7:T>C	0.913907	0	0	0	0	0	0	0	0	0	0	0	0	0	0	0	2	0	0	0	0	0	0	0	0	0	-	0	0	0	0	0	-	0	0	0	0	0	0	0	0	0
1035251|F|0-5:A>G-5:A>G	1035251	TGCAGATTGAGCAAAAGAACAAATCCCGATTTCTAAATCTATCTAACTAGCCAGATGCAACTGTCCTGC	3B_TGACv1_scaffold_223360_length:93212	22819	590292239	3B|067.781087270|1035251|1035251	5:A>G	0.940397	1	0	1	1	1	0	0	1	-	1	0	1	0	0	1	-	0	1	1	1	1	1	0	0	0	0	0	1	0	0	0	1	1	0	-	1	1	1	0	-	0
1218736|F|0-8:G>C-8:G>C	1218736	TGCAGATTGATTCGGGACACGTGCTTGCTTGTTTCGTTTTCTCTCAAGAAGAAGAAGAAGAAGAAATGT	2BL_TGACv1_scaffold_132695_length:32221	28389	549201886	2B|076.533488450|1218736|1218736	8:G>C	0.92053	0	0	0	0	0	0	0	0	0	0	0	0	0	0	0	0	0	0	-	0	0	0	0	0	0	0	0	0	0	0	0	0	0	-	0	0	0	0	0	0	0
992431|F|0-22:T>C-22:T>C	992431	TGCAGATTGCAAGCGCTTTTCCTATTCTTCTTCGGTTCCCCAAAATTTGTATCTCGGCATCTTCCAGTT	1AL_TGACv1_scaffold_000385_length:148855	52233	540712899	1A|160.891416400|992431|992431	22:T>C	0.986755	0	1	1	0	1	1	1	1	1	1	0	0	0	0	0	0	1	1	1	1	0	0	1	1	0	1	0	0	1	0	0	0	1	1	1	0	0	0	0	1	0
2277251|F|0-56:G>A-56:G>A	2277251	TGCAGATTGCAGGTTCGACGAAGATGGCAATGGCGATGGCAATGGCGGCGCGTTGCGGGATACCGATGC	1BL_TGACv1_scaffold_032488_length:62082	12976	548540748	1B|133.563522000|2277251|2277251	56:G>A	1	1	1	0	1	0	1	1	0	1	0	1	1	1	1	0	2	1	0	0	0	1	2	0	1	1	1	1	0	1	2	1	1	1	0	0	0	1	1	0	1	0
1041375|F|0-25:A>G-25:A>G	1041375	TGCAGATTGCATACGCTTAAGCCTAACTATTTTACACGTATGTCCTCCTCATGTCTGCATATTTGAGGG	3B_TGACv1_scaffold_221851_length:152808	4097	64498088	3B|050.169942630|1041375|1041375	25:A>G	0.847682	1	0	1	1	1	2	0	-	0	0	1	1	0	0	-	1	1	1	0	-	-	0	0	0	1	0	0	1	0	0	-	0	0	-	1	0	1	0	0	0	0
2289783|F|0-28:G>C-28:G>C	2289783	TGCAGATTGCCAGGTTGGAGAAGGTCCTGGGCGTCTGCGTCCGTCTCGTAGGAGTTGGCTACCTCCTGT	3AL_TGACv1_scaffold_194240_length:125210	92909	659798445	3A|066.346624370|2289783|2289783	28:G>C	0.927152	0	1	2	1	1	1	1	1	-	1	0	1	1	0	0	1	0	1	1	0	-	0	1	0	1	1	0	1	1	0	1	0	0	0	1	0	0	0	-	0	0
1056315|F|0-54:C>G-54:C>G	1056315	TGCAGATTGCCCATGCATGTGCGTGCACCATCAAACGGGGCTAGCTGGCACATGCCTGGAACATGTTTT	1BS_TGACv1_scaffold_050982_length:40907	16685	168149961	1B|082.156733570|1056315|1056315	54:C>G	0.907285	0	0	0	0	0	0	0	0	0	0	0	0	0	0	-	0	0	0	0	0	0	0	0	0	0	0	0	0	0	0	0	0	0	0	-	0	0	0	0	0	0
1219278|F|0-52:T>C-52:T>C	1219278	TGCAGATTGCCCCCACTGCTCCTACTCCCCGACGTCCTGCCACAGCCGCATCTGCATTAAGCTTCATTG	5BS_TGACv1_scaffold_424359_length:46922	23746	4835900	5B|000.129864868|1219278|1219278	52:T>C	0.933775	1	1	1	1	1	1	1	1	1	-	1	1	1	1	1	1	1	1	1	1	1	1	1	1	-	1	1	1	1	1	1	1	1	1	1	1	1	1	-	1	1
1056875|F|0-5:A>G-5:A>G	1056875	TGCAGATTGCGACGAATGGCTATAGATTCTTTTTCGTGAGACCAGCGGGCACAGAGGATAGGCACAAAT	4AS_TGACv1_scaffold_306292_length:218854	200192	146943997	4A|026.245493800|1056875|1056875	5:A>G	0.993377	1	1	2	0	0	0	2	0	1	0	0	1	1	1	0	0	1	1	1	1	0	0	1	-	1	1	1	2	0	1	1	1	0	0	1	1	1	0	0	1	0
1056314|F|0-15:T>G-15:T>G	1056314	TGCAGATTGCGCACATGCTATATATTGATTCATTGAATTTTCTTCTTCTTCTTCTTTATTTGTCCGAGA	7AS_TGACv1_scaffold_572098_length:17319	9418	35630453	7A|022.751093030|1056314|1056314	15:T>G	0.986755	0	0	0	0	0	0	0	0	0	0	0	0	0	0	0	0	0	0	0	0	0	0	0	0	0	0	0	0	0	0	0	0	0	0	0	0	0	0	0	0	0
1053641|F|0-64:T>C-64:T>C	1053641	TGCAGATTGCGGTTACGGATTGAAGGCGGCGACACATCCTACCGTCCACGACAAAAGACGCCCATACAT	2AL_TGACv1_scaffold_097634_length:20297	16360	717007485	2A|087.884505490|1053641|1053641	64:T>C	1	0	0	0	0	0	0	0	0	0	0	0	0	0	0	0	0	0	0	0	0	0	0	0	0	0	0	0	0	0	0	0	0	0	0	0	0	0	0	0	0	0
2264373|F|0-28:T>A-28:T>A	2264373	TGCAGATTGCTATAGACCAAAAAAAACCTTGCATCTCGGATGCTTACCAGATTAACTACCCCTCGAAGC	7BL_TGACv1_scaffold_577576_length:128304	99026	631595428	5B|055.109937760|2264373|2264373	28:T>A	0.953642	1	0	0	1	0	0	0	1	0	1	0	1	1	1	0	0	1	1	1	0	0	1	0	0	0	1	0	0	1	0	0	0	0	-	1	0	1	-	0	0	1
1088528|F|0-52:C>G-52:C>G	1088528	TGCAGATTGCTGAACCCTTATCAGCACAGGCCATCACAAGTGGGTAGTGCCTCACGAGAAGTTTCCTCG	6BL_TGACv1_scaffold_500110_length:131007	59105	611503460	6B|036.735017990|1088528|1088528	52:C>G	0.97351	0	0	0	1	0	0	0	0	1	1	0	0	0	1	0	0	0	0	1	0	0	0	0	0	1	0	0	1	0	0	0	1	0	1	0	0	0	-	0	0	1
2278996|F|0-44:G>T-44:G>T	2278996	TGCAGATTGGAATCCAAGTCGATTGAAAGCATGGTCAATTAAAGGATCAGAGGGAAGCATCAATGCTAC	7BL_TGACv1_scaffold_576813_length:306543	264458	719647508		44:G>T	0.860927	1	1	1	1	1	1	1	1	-	-	1	1	1	-	-	1	1	1	-	1	1	1	1	1	1	-	1	1	1	1	1	1	1	1	1	1	1	-	1	1	1
991827|F|0-59:T>C-59:T>C	991827	TGCAGATTGGATAGTTGCAGAGGATCCCAGGACCCGATGAAGGAGCACGAGTGTGGGCGTCCGCTGGGC	5BL_TGACv1_scaffold_405162_length:121572	83185	249713136		59:T>C	0.960265	0	1	2	0	0	2	2	2	2	0	0	2	0	0	0	2	2	2	0	1	2	2	2	2	0	-	0	0	2	2	2	2	2	0	2	2	0	0	0	2	0
1140546|F|0-51:A>G-51:A>G	1140546	TGCAGATTGGATGCAATAGAGGACGGGACTGTTATCTGAGATGATGCTCCGAAGAAAGCATCATTGCCC	1BS_TGACv1_scaffold_051099_length:36524	32372	7410046	3B|133.209928300|1113101|1113101	51:A>G	0.874172	0	-	-	0	0	0	0	0	0	0	1	0	1	1	0	1	0	0	0	1	0	0	1	1	0	0	0	1	0	0	0	1	0	1	1	1	0	0	-	0	1
1181871|F|0-27:T>C-27:T>C	1181871	TGCAGATTGGGCACACGAGGAGGAAATTGGGGGGATGATTGGGGAGGCGGTGGGTGGAACCGTGTGAGA	3AL_TGACv1_scaffold_193587_length:305508	161407	686787348	3A|076.000269580|1181871|1181871	27:T>C	0.966887	0	0	0	0	0	0	0	0	0	0	0	0	0	0	0	-	0	0	0	0	0	0	0	0	0	0	-	0	0	0	0	0	-	0	0	0	0	0	0	0	0
1205602|F|0-34:G>C-34:G>C	1205602	TGCAGATTGGGCCTCTGCAAGGATGGAAGCATAAGAGTCACTACAGGGAGCTTCAGAAAGATGGATGAA	6BL_TGACv1_scaffold_500988_length:73427	55116	704547046	6B|076.546135700|1205602|1205602	34:G>C	0.960265	0	0	0	0	0	0	0	0	0	0	0	0	0	0	0	-	0	0	0	0	-	0	0	0	0	0	0	0	0	0	0	0	0	0	0	0	0	0	0	0	0
1110332|F|0-48:T>C-48:T>C	1110332	TGCAGATTGGGGTTTGGAGTTGGGGAGCGGGGACTCGTCTTGTTAGATTGATAGTTATTGTCGTTGTCT	4AL_TGACv1_scaffold_289798_length:69066	45327	697825160	4A|103.694176500|1110332|1110332	48:T>C	0.900662	0	0	0	-	0	0	0	0	-	0	0	-	0	0	0	0	0	0	0	0	0	0	0	0	0	-	0	0	0	0	0	0	0	0	0	0	0	-	0	0	0
1020677|F|0-31:G>A-31:G>A	1020677	TGCAGATTGGTAGCACCTGCGTGAACGGGACGAGCTTCTGGTGCTCCTGCAACAGCTCCGTCAAGTAGT	1DL_TGACv1_scaffold_063015_length:47763	27653	400016805	1B|156.523209700|1020677|1020677	31:G>A	1	0	0	2	0	2	0	0	2	0	2	0	0	0	0	0	2	0	2	2	2	0	2	2	0	0	0	2	2	0	2	0	0	0	2	2	2	0	0	2	0	2
39662188|F|0-17:C>T-17:C>T	39662188	TGCAGATTGGTCTTATTCAAGACTGTCTACAGTATGACATACAACTATCATTGCTAAGCGGCTGCTCAT	1DS_TGACv1_scaffold_080107_length:296730	3796	19080961		17:C>T	0.854305	1	-	1	1	1	1	1	1	1	1	1	1	1	1	1	1	1	1	-	1	1	1	1	1	1	-	-	-	1	1	1	1	1	-	1	1	1	1	1	1	1
1105265|F|0-26:C>T-26:C>T	1105265	TGCAGATTGGTGCACAGGTGAAACGTCAGAGCCGTGGGCGCCTTGGTGCACGGCAGAGCCTTGTTGGTC	5AL_TGACv1_scaffold_376037_length:63858	39434	639292819	5B|138.243371700|1392259|1392259	26:C>T	0.993377	0	0	0	0	0	0	0	0	0	0	0	0	0	0	0	0	0	0	0	0	0	0	0	0	0	0	0	0	0	0	0	0	0	0	0	0	0	0	0	0	0
1044643|F|0-22:C>T-22:C>T	1044643	TGCAGATTGTAACCCTATTCTCCAATTAATAAAAGTTCCCGTCTTTTTGCGTAAAAAAGGTTTCATTTG	5AL_TGACv1_scaffold_374748_length:114772	73976	607283407	5A|098.952966850|1044643|1044643	22:C>T	0.953642	0	0	0	0	0	0	0	0	0	0	0	0	0	0	0	0	0	0	0	0	-	0	0	0	0	0	0	0	0	0	0	0	0	0	0	0	0	0	0	0	0
1061474|F|0-51:G>A-51:G>A	1061474	TGCAGATTGTACCTCCTATAACATAGACGTAGATGCCATAGATGCCATACTGATTGGCTCTCAACTAGA	U_TGACv1_scaffold_690583_length:1275	1096	56644396		51:G>A	0.940397	0	0	2	2	2	2	2	2	1	-	0	2	0	2	1	2	2	0	2	2	2	0	2	0	0	0	2	0	0	2	0	2	1	0	0	0	2	1	0	2	0
1051396|F|0-42:T>G-42:T>G	1051396	TGCAGATTGTACTAGTAGTAATATCTAAAAGAAGTACTAGATTGGCGAGCATGTGGGTCTGAGTTGAAA	4BL_TGACv1_scaffold_320619_length:171799	41530	559284095	4B|044.187022930|1051396|1051396	42:T>G	0.900662	0	0	0	-	0	0	0	0	-	0	0	0	0	0	0	0	0	-	0	0	0	0	0	-	0	-	0	-	0	0	0	0	0	0	0	0	0	0	0	-	0
1036304|F|0-5:A>G-5:A>G	1036304	TGCAGATTGTACTCCTCCATGAGCAGCTTGCCCAACTTGGGGAGTAGGGTGCCCAACGCCCCCGTGGCA	6DS_TGACv1_scaffold_542471_length:257421	205416	5153213	6D|002.305848789|1036304|1036304	5:A>G	0.993377	0	0	0	0	0	0	0	0	0	0	0	0	0	0	0	0	0	0	0	0	0	0	0	0	0	0	0	0	0	0	0	0	0	0	0	0	0	0	0	0	0
991262|F|0-16:A>C-16:A>C	991262	TGCAGATTGTCACATTATCTCTAAGAGGAACTGTAAAGTGTTTGGAGCAAAGCTCTCACAGGAATTCCA	6AS_TGACv1_scaffold_486503_length:61959	37580	29804894	6A|028.692862950|991262|991262	16:A>C	0.966887	0	0	0	0	0	0	0	0	0	0	0	0	0	0	0	-	0	0	0	0	0	0	0	0	0	-	0	0	0	0	0	0	0	0	0	0	0	0	0	0	0
1097543|F|0-17:G>C-17:G>C	1097543	TGCAGATTGTCCCTTCTGTGTTTAGCCTTAATTTGCCACAGTTGATTAGCCAGTGACAATATGATGGCT	2BL_TGACv1_scaffold_129799_length:175113	76355	767121912	2B|090.110044540|1097543|1097543	17:G>C	0.986755	0	0	0	0	0	0	0	0	0	0	0	0	0	0	0	0	0	0	0	0	0	0	0	0	0	0	0	0	0	0	0	0	0	0	0	0	0	0	0	0	0
1207474|F|0-30:A>G-30:A>G	1207474	TGCAGATTGTCTACGACAGCGGCCATGGATATTATCATCCTTCCAGGGCGCATCTCCCATCCCCGAGAT	5BL_TGACv1_scaffold_406446_length:66567	14471	615010118	5B|102.020823400|1207474|1207474	30:A>G	0.97351	1	2	2	1	2	2	1	2	1	2	1	1	2	1	2	1	1	1	1	2	2	2	-	2	2	2	1	2	1	2	2	2	2	1	2	2	2	2	1	1	2
1074470|F|0-9:T>C-9:T>C	1074470	TGCAGATTGTCTGTGATATTCTTCCCCATCTTACGATGCTGCCGATTGCAGACCAATGAATTGGGAAGC	3AS_TGACv1_scaffold_210806_length:144708	65333	552022042	3A|042.329859680|1074470|1074470	9:T>C	1	0	0	0	0	0	0	0	0	0	0	0	0	0	0	0	0	0	0	0	0	0	0	0	0	2	0	0	0	0	0	0	0	0	0	0	0	0	0	0	0	0
1082710|F|0-59:G>A-59:G>A	1082710	TGCAGATTGTGCAGATTCTTAACTAACTCAGTGTTGCTGCCAAACGAAGGTTTCTGTGAGGTTTGATCC		0	0	1A|039.123197740|1082710|1082710	59:G>A	1	0	0	0	0	0	0	0	0	0	0	0	0	0	0	0	0	0	0	0	0	0	0	0	0	0	0	0	0	0	0	0	0	0	0	0	0	0	0	0	0	0
2276029|F|0-21:C>T-21:C>T	2276029	TGCAGATTGTGGTGCCATATACGGATGCCATTCAGCTCAGACTTACATCTTCCAAAGTAGGCAACCGTG	2AL_TGACv1_scaffold_093327_length:153530	43697	478908788		21:C>T	0.966887	0	0	-	0	0	0	0	0	0	0	0	0	0	0	0	0	0	0	0	0	0	0	0	0	0	0	0	0	0	0	-	0	0	0	0	0	0	0	0	0	0
1034358|F|0-36:T>C-36:T>C	1034358	TGCAGATTGTGTTCCATGCAACAAGACACTGTCCACTGTTTGTCTTCTCTTTTCCCGCCCAGAAGAAAG	1DS_TGACv1_scaffold_080824_length:62217	56482	30129420		36:T>C	0.569536	-	-	0	0	0	0	0	-	0	0	-	0	0	-	0	0	0	0	0	-	-	0	-	-	-	-	0	-	-	0	-	0	0	0	0	0	-	0	-	-	0
1076875|F|0-42:G>A-42:G>A	1076875	TGCAGATTGTGTTGGCGCAAATCAACGGCTGTCTAGGTGGCTGGCCTTTTTCTAAGATCAGCCGAGATC	2AS_TGACv1_scaffold_113019_length:92444	52738	42150492	2A|040.076400880|1076875|1076875	42:G>A	0.980132	0	0	0	0	-	0	0	0	0	0	0	0	0	0	0	0	0	0	0	0	0	0	0	0	0	0	0	0	0	0	0	0	0	0	0	0	0	0	0	0	0
1033140|F|0-36:T>C-36:T>C	1033140	TGCAGATTTAACCAATGAGGTGCTAATTTGTTAGTGTGTTTAATTACAAATGCAAAATGAAGATGGTGA	5BL_TGACv1_scaffold_406671_length:60346	37592	583295494		36:T>C	0.993377	0	0	0	0	0	0	0	0	-	0	0	0	0	0	0	0	0	0	0	0	0	0	0	0	0	0	0	0	0	0	0	0	0	0	0	0	0	0	0	0	0
1054139|F|0-63:A>G-63:A>G	1054139	TGCAGATTTAATTTAAATCTGCCTCAGTTAAATGATCATGCTGCACTGAACGACCTCAATTATAGTTCA	1AL_TGACv1_scaffold_000060_length:266077	240717	384775541	1A|082.404419510|1054139|1054139	63:A>G	1	1	1	0	1	0	0	1	0	1	1	0	0	1	1	0	1	0	0	0	0	1	0	0	1	0	1	0	2	0	0	2	0	0	0	0	0	2	1	0	1	0
1204916|F|0-53:T>A-53:T>A	1204916	TGCAGATTTACTGTAGAATGTTGTTGTAACGTTTAGAAGATAGCTCAAAATGCTTATTCTGCCGAGATC	7AS_TGACv1_scaffold_569874_length:93905	29175	16978938	7A|012.242434100|1204916|1204916	53:T>A	0.953642	1	0	2	1	0	1	0	0	1	0	0	0	0	1	1	0	0	1	1	0	0	1	0	0	0	-	0	0	1	1	0	1	0	0	0	0	1	0	-	1	1
1276264|F|0-59:C>T-59:C>T	1276264	TGCAGATTTACTGTATTGTAGTATACCTTGGGACTCAGGCTAGATTAGAGTCATGCTGTCGCTCTTGAA	2BS_TGACv1_scaffold_148161_length:40560	27357	82524306		59:C>T	0.97351	1	1	1	1	1	1	1	1	-	1	1	1	1	1	1	1	1	1	1	1	1	1	2	1	1	1	1	1	1	1	1	1	1	1	1	1	1	1	1	1	1
982497|F|0-25:A>C-25:A>C	982497	TGCAGATTTAGCAAGCAGAAAGACTAATTTTTCAACAATGTTTGCAGGTGTGAGATAACATTCATCCTC	4AL_TGACv1_scaffold_288585_length:149243	40223	739660480	4A|129.273533100|982497|982497	25:A>C	0.966887	0	0	0	0	0	0	0	0	0	0	0	0	-	0	0	0	0	0	0	0	0	0	0	0	0	0	0	0	0	0	0	0	0	0	0	0	0	0	0	0	0
2243386|F|0-13:T>G-13:T>G	2243386	TGCAGATTTATTATTGATCTTTTTGACTTCTTCGAGGAGTACCGTGTGCTTTCAGTGGCTGAATGTGAC	1DL_TGACv1_scaffold_065109_length:16683	15143	415773530	1D|079.079510220|2243386|2243386	13:T>G	0.907285	1	1	1	-	2	0	1	0	0	-	-	1	0	1	-	1	1	0	1	0	0	1	0	0	1	1	1	0	0	1	0	0	0	0	1	1	1	1	0	0	0
4992738|F|0-30:C>T-30:C>T	4992738	TGCAGATTTATTCGTGCAAGTCACGGAATGCTCCTTCTCCAAATGTTTTTTCATAGATGAAGTCCCGTT	2BL_TGACv1_scaffold_131927_length:48820	22203	685266529		30:C>T	0.503311	2	-	2	-	2	-	2	2	1	1	-	2	2	-	-	-	0	2	2	-	-	0	2	-	-	-	-	-	-	-	2	2	2	0	2	-	0	2	-	-	2
1078158|F|0-21:T>C-21:T>C	1078158	TGCAGATTTATTTTGTGAACATAATTTTGTTTCTCTTATGCTTTTGCACGTGGATCATCAGCCTTGGTG	1BL_TGACv1_scaffold_031906_length:82045	30719	659971856	1B|230.206897300|1078158|1078158	21:T>C	0.960265	0	0	0	-	0	0	0	0	-	0	0	0	0	0	0	0	0	0	0	0	0	0	0	0	0	0	0	0	0	0	0	0	0	0	0	0	0	0	-	-	0
1756056|F|0-17:G>A-17:G>A	1756056	TGCAGATTTATTTTGTGGAGATAATTATGTTTTCTCTTATGCTTTTGCACGTGCATCATCATCCTTGGT	1AL_TGACv1_scaffold_000922_length:98579	43020	570253905		17:G>A	0.913907	1	1	1	1	1	1	1	1	-	1	1	1	1	1	1	1	1	1	1	1	1	1	1	1	-	1	-	1	1	1	1	1	1	1	1	1	1	1	1	1	1
1043105|F|0-37:T>A-37:T>A	1043105	TGCAGATTTCCAGATCTGACTCCCATCGGGGCACTCCTATGTTATGCTACCAGTACCATTCCATCTCCA	1DS_TGACv1_scaffold_081355_length:38748	25283	31421455	1D|039.348051620|1043105|1043105	37:T>A	0.907285	0	0	0	0	0	0	0	0	0	-	0	-	0	0	0	0	0	0	0	0	0	0	0	0	0	-	-	0	0	0	0	0	0	-	0	0	0	0	0	0	0
1097752|F|0-22:C>G-22:C>G	1097752	TGCAGATTTCCGCGCGGAAGAACGTGAATTTCGCCGCCTTATCCCATTTCACGTCTGGTTCGTCGTTTG	4AL_TGACv1_scaffold_288706_length:135103	87364	705633053		22:C>G	0.89404	1	1	0	0	1	0	0	0	-	1	0	-	1	0	1	1	1	1	0	0	1	1	0	-	-	1	0	1	1	0	1	0	0	-	0	0	-	1	0	1	1
1084818|F|0-15:A>G-15:A>G	1084818	TGCAGATTTCGCCTCATTGTGCGTCATCAACATGTCTTGGCAGTGGTGCTGATGTCCTGGTCCGAGATC	3B_TGACv1_scaffold_224314_length:69596	38818	212230662	3B|053.182482410|1084818|1084818	15:A>G	0.97351	0	0	0	0	0	0	0	0	0	0	0	0	0	0	0	0	0	0	0	0	0	0	0	0	0	0	0	0	0	0	0	0	0	0	0	0	0	0	0	0	0
1020865|F|0-45:C>T-45:C>T	1020865	TGCAGATTTCGCTGAACAGCGGCTTTATATAGACGATCTGAACATCGGCAATACAACAATCACCCAACT	7BL_TGACv1_scaffold_576858_length:269422	130292	573461040	5B|055.109937760|1020865|1020865	45:C>T	0.993377	1	2	2	1	2	2	2	1	2	1	2	1	1	1	2	2	1	1	1	2	2	1	2	2	2	1	2	2	1	2	2	2	2	1	1	2	1	1	2	2	1
1049014|F|0-26:T>C-26:T>C	1049014	TGCAGATTTCTCCAACTCCAACCGCTTTTACGGTTCTTGGTTCCGAGAAAGGGGGCGGGGGAGAATCCG	1BL_TGACv1_scaffold_030488_length:224988	206447	673741635	1B|262.432948800|1049014|1049014	26:T>C	1	0	0	0	0	0	0	0	0	0	0	0	0	0	0	0	0	0	0	0	0	0	0	0	0	0	0	0	0	0	0	0	0	0	0	0	0	0	0	0	0	0
987653|F|0-44:A>G-44:A>G	987653	TGCAGATTTCTGTTCCTGATCGCAGCAACGTACACCTGAAAACAACACGGAAAATAGTCAAGAAGCTAA	3B_TGACv1_scaffold_221895_length:150365	22039	492105153	3B|060.193466920|987653|987653	44:A>G	0.993377	0	1	0	-	0	1	1	0	1	1	1	0	1	1	0	0	0	0	0	0	0	2	1	1	1	1	1	0	1	1	0	1	0	1	0	0	0	0	1	1	1
3064533|F|0-54:C>T-54:C>T	3064533	TGCAGATTTCTTGGCTTCGAAATCCTACATAACATGACCGAACGATTTGCCCTCCGCCACCCTAAAAAC	7BL_TGACv1_scaffold_577762_length:115232	16739	594066264	7B|057.868489870|3064533|3064533	54:C>T	0.794702	0	0	0	-	0	0	0	0	0	-	0	-	-	0	-	-	0	-	0	0	0	0	0	0	0	-	0	0	-	0	-	0	0	0	-	0	-	0	0	0	0
2262083|F|0-22:A>G-22:A>G	2262083	TGCAGATTTCTTTTTCTCCCTCACGCAAGGAAGAAGAAGGTAAGGGAGAATCGTTTTCTTCGATGGGAT	3B_TGACv1_scaffold_224307_length:69698	35886	542493150	3B|060.525498920|2262083|2262083	22:A>G	0.900662	1	1	1	1	1	1	1	1	1	-	1	1	1	1	1	1	1	1	1	1	1	1	1	1	1	1	-	1	1	1	-	1	1	1	1	1	1	-	1	1	1
1217782|F|0-41:T>C-41:T>C	1217782	TGCAGATTTGAGGAAAGAGACGTCCGTCCTACTCTCCTCTCTGCTCTTTAAAGCTCCCCGCAGCCGAGA	5AL_TGACv1_scaffold_375099_length:95534	30235	395908212		41:T>C	1	0	0	0	0	0	0	0	0	0	0	0	0	0	0	0	0	0	0	0	0	0	0	0	0	0	0	0	0	0	0	0	0	0	0	0	0	0	0	0	0	0
1055720|F|0-10:A>C-10:A>C	1055720	TGCAGATTTGAAATTCGGGTGGGGAAATGAATAAGAGTTGCTTGCAGTTCTTAAACAACGTGTTAATTA	2DS_TGACv1_scaffold_177232_length:197383	176386	619961495	2B|087.220649900|1055720|1055720	10:A>C	0.927152	1	-	2	2	1	1	1	2	1	1	2	2	2	2	1	-	2	2	2	1	1	1	1	1	1	1	1	2	2	1	1	2	2	1	2	1	1	1	1	1	1
980942|F|0-23:C>T-23:C>T	980942	TGCAGATTTGCTGATATAAAATACGACCAATGTAGGGATCCCCTTTTTCTTCACTCCATCCCGCTTTCA	3DS_TGACv1_scaffold_272642_length:58560	2888	46003917	3A|032.407790250|980942|980942	23:C>T	0.97351	0	1	1	1	0	0	1	0	0	0	0	1	1	1	0	0	1	2	0	-	0	1	1	1	1	1	1	0	0	0	-	0	1	0	0	1	0	1	1	0	0
4406957|F|0-26:A>T-26:A>T	100001521	TGCAGATTTGGAAAGGCATGCTAATGACCAGCGATGCAAGGCTGCGGCTCGTCAACTCCGTTCTTTTTG	7AL_TGACv1_scaffold_558982_length:32414	6350	653659637	7A|097.265808900|1029812|1029812	26:A>T	1	1	1	1	1	1	1	1	1	1	1	1	1	1	1	1	1	1	1	1	1	1	1	1	1	1	1	1	1	1	1	1	1	1	1	1	1	1	1	1	1	1
1219788|F|0-21:A>G-21:A>G	1219788	TGCAGATTTGGAATTCGGGTGAGGAAATGAATAAGAGTTGCTTGCACTTCTTAAACAAACGTGTTAATT	2AL_TGACv1_scaffold_093902_length:104112	37172	751525505	2A|115.798840900|1219788|1219788	21:A>G	0.556291	1	-	1	1	1	1	1	1	-	1	1	-	-	-	1	-	1	-	-	-	1	1	1	-	-	-	-	1	1	1	-	-	1	1	-	1	-	1	1	-	1
1126381|F|0-23:T>C-23:T>C	1126381	TGCAGATTTGGGAACACTGTTTGTTGTAGATCAGAATCAATTAGATAAAGAATTAGCACCTAGTGATAG	7BL_TGACv1_scaffold_579076_length:58794	37806	563884737		23:T>C	0.980132	2	1	2	2	0	0	0	2	2	2	0	2	0	0	2	2	2	0	0	0	2	0	0	2	0	2	0	0	0	0	2	2	2	2	2	2	2	0	-	2	0
[truncated: 27,255 more rows]
[truncated: 98 more columns]
